# Supplementary material for: Inhibition of HSP 90 is associated with potent anti-tumor activity in Papillary Renal Cell Carcinoma
Source: J Exp Clin Cancer Res. 2022 Jun 27;41:208. doi: 10.1186/s13046-022-02416-z (PMC9235180; doi:10.1186/s13046-022-02416-z)
Supplement: Supplementary file 2 — Additional file 2:Supplementary Table S3. Differentially expressed genes after SNX2112 treatment in UOK345 and UOK 342 cell lines by RNA seq. [file 13046_2022_2416_MOESM2_ESM.xlsx]

## Sheet: MergedSNX
gene_id	ensid_gene	gene.x	fc.x	log2fc.x	pvalue.x	fdr.x	gsea_ranking_score.x	fc.y	log2fc.y	pvalue.y	fdr.y	gsea_ranking_score.y	U342_SNX_1	U342_SNX_2	U342_SNX_3	U342_Control_1	U342_Control_2	U342_Control_3	U345_SNX_1	U345_SNX_2	U345_Control_1	U345_Control_2	RED	YELLOW	RANK
ENSG00000210082.2	ENSG00000210082.2|MT-RNR2	MT-RNR2	2.75165	1.4603	1.91112e-18	5.1027e-14	17.7187	2.15573	1.10817	3.52859e-10	4.66798e-06	9.4524	5397.56	5239.56	5476.29	2290.91	2255.44	2278.05	11314.9	11362.5	5245.09	5126.49	1	1	2
ENSG00000174827.13	ENSG00000174827.13|PDZK1	PDZK1	9.02568	3.17404	4.61035e-16	1.21194e-12	15.3363	7.5244	2.91158	2.99027e-09	6.13843e-06	8.52429	188.58	173.91	179.25	20	20.89	19.34	142.89	143.12	19.28	19.95	3	2	5
ENSG00000100292.16	ENSG00000100292.16|HMOX1	HMOX1	31.6384	4.9836	5.78377e-17	5.14756e-13	16.2378	20.5698	4.36245	7.03187e-09	7.49801e-06	8.15293	638.5	647.82	683.4	20.18	19.46	20.43	485.54	489.32	22.81	25.02	2	4	6
ENSG00000204389.9	ENSG00000204389.9|HSPA1A	HSPA1A	9.50917	3.24932	1.32308e-15	1.81295e-12	14.8784	8.52698	3.09204	2.46376e-09	6.13843e-06	8.6084	578.74	598.5	619.35	58.83	59.82	64.96	486.21	485.13	52.9	58.36	5	3	8
ENSG00000090530.9	ENSG00000090530.9|P3H2	P3H2	4.00799	2.00288	8.57755e-16	1.53288e-12	15.0666	4.00133	2.00048	2.11434e-08	1.1994e-05	7.67483	174.63	180.51	164.94	45.66	44.96	45.78	178.51	173.51	41.04	42.09	4	9	13
ENSG00000204388.6	ENSG00000204388.6|HSPA1B	HSPA1B	5.24082	2.38979	8.82482e-15	5.23606e-12	14.0543	5.09229	2.34831	7.0093e-09	7.49801e-06	8.15433	288.2	298.34	302.92	51.5	53.45	57.77	253.23	243.61	47.41	48.91	11	5	16
ENSG00000143321.18	ENSG00000143321.18|HDGF	HDGF	-3.0619	-1.61443	5.00507e-16	1.21194e-12	-15.3006	-3.11001	-1.63692	4.43043e-09	7.49801e-06	-8.35355	292.83	283.54	301.58	823.78	850.59	865.51	263.94	270.21	820.11	836.76	6	10	16
ENSG00000146918.19	ENSG00000146918.19|NCAPG2	NCAPG2	-11.5233	-3.52648	3.17097e-15	3.02375e-12	-14.4988	-11.2834	-3.49613	8.25102e-10	5.06285e-06	-9.08349	6.72	6.1	6.36	89.34	87.65	82.5	5.21	5.21	68.05	67.93	18	2	20
ENSG00000104738.16	ENSG00000104738.16|MCM4	MCM4	-16.1009	-4.00907	2.83308e-16	1.21194e-12	-15.5477	-13.9829	-3.80559	1.06338e-08	9.70169e-06	-7.97331	10.99	7.64	11.29	184.91	156.6	146.36	9.23	10.36	121.16	131.54	2	23	25
ENSG00000119899.12	ENSG00000119899.12|SLC17A5	SLC17A5	7.46269	2.8997	1.13216e-14	5.81318e-12	13.9461	6.57278	2.7165	3.49899e-08	1.56537e-05	7.45606	59.65	59.31	56.18	7.93	8.04	7.53	52.61	51.93	7.92	8.47	14	12	26
ENSG00000116337.15	ENSG00000116337.15|AMPD2	AMPD2	4.02073	2.00746	1.17251e-14	5.88103e-12	13.9309	3.39262	1.7624	2.31125e-08	1.1994e-05	7.63615	158.07	157.11	165.3	37.46	39.81	39.4	177.02	184.67	52.39	52.25	17	10	27
ENSG00000117399.13	ENSG00000117399.13|CDC20	CDC20	-16.7087	-4.06253	4.13831e-15	3.6831e-12	-14.3832	-16.9247	-4.08106	5.2912e-09	7.49801e-06	-8.27645	12.62	14.22	13.52	253.96	255.12	268.73	10.92	9.4	199.97	199	20	11	31
ENSG00000088325.15	ENSG00000088325.15|TPX2	TPX2	-9.45246	-3.24069	5.44693e-16	1.21194e-12	-15.2638	-10.0594	-3.33048	1.38909e-08	1.05007e-05	-7.85727	9.88	10.24	10.44	107.84	106.24	102.44	7.83	8.14	88.52	89.11	3	28	31
ENSG00000006747.14	ENSG00000006747.14|SCIN	SCIN	45.6481	5.51248	2.52528e-14	8.02679e-12	13.5977	34.4676	5.10717	1.22515e-08	9.80596e-06	7.91181	34.9	35.76	34.33	0.77	0.84	0.58	41.67	39.36	1.15	1.29	28	6	34
ENSG00000101187.15	ENSG00000101187.15|SLCO4A1	SLCO4A1	-21.2512	-4.40947	8.68929e-15	5.23606e-12	-14.061	-21.0609	-4.39649	1.6153e-09	6.13843e-06	-8.79175	4.44	5.13	3.55	110.16	107.1	110.79	5.7	4.52	111.8	114.93	30	4	34
ENSG00000134548.9	ENSG00000134548.9|SPX	SPX	16.3966	4.03532	1.45832e-14	6.48952e-12	13.8361	14.6104	3.86893	6.03622e-08	1.8357e-05	7.21924	126.52	131.21	119.19	7.78	7.95	7.64	150.98	144.58	10.78	9.67	19	18	37
ENSG00000175592.8	ENSG00000175592.8|FOSL1	FOSL1	-10.9529	-3.45325	9.60731e-16	1.53288e-12	-15.0174	-6.75901	-2.75681	1.8079e-08	1.17145e-05	-7.74283	14.03	14.7	14.66	177.14	186.07	182.55	13.59	13.62	107.12	109.12	9	30	39
ENSG00000157800.17	ENSG00000157800.17|SLC37A3	SLC37A3	3.04032	1.60422	1.80129e-14	7.17829e-12	13.7444	2.80421	1.4876	6.21641e-08	1.84651e-05	7.20646	182.77	179.88	179.46	64.04	58.48	59.01	140.78	137.77	53.18	50.34	21	19	40
ENSG00000167110.17	ENSG00000167110.17|GOLGA2	GOLGA2	3.33319	1.7369	1.77474e-14	7.17829e-12	13.7509	2.89346	1.53279	9.24171e-08	2.1404e-05	7.03425	129.29	132.59	137.75	41.77	43.48	38.44	128.29	122.32	43.63	40.73	20	24	44
ENSG00000169499.14	ENSG00000169499.14|PLEKHA2	PLEKHA2	4.70935	2.23553	5.4896e-14	1.34964e-11	13.2605	4.54619	2.18466	1.83571e-08	1.17145e-05	7.7362	50.12	53.59	49.04	10.77	11.01	9.14	48.91	50	9.55	9.87	37	8	45
ENSG00000033100.16	ENSG00000033100.16|CHPF2	CHPF2	3.82371	1.93497	1.22894e-14	5.88103e-12	13.9105	3.40124	1.76606	1.14806e-07	2.25772e-05	6.94004	197.03	195.98	208.3	50.64	51.95	52.78	171.88	172.33	50.42	49.5	16	31	47
ENSG00000164294.13	ENSG00000164294.13|GPX8	GPX8	4.17342	2.06123	1.02315e-14	5.5498e-12	13.9901	3.83381	1.93878	1.4426e-07	2.44387e-05	6.84086	139.7	137.4	132.63	36.66	40.16	38.08	115.63	124.28	31.97	38.81	13	34	47
ENSG00000171848.13	ENSG00000171848.13|RRM2	RRM2	-32.1842	-5.00828	1.41572e-14	6.40676e-12	-13.849	-32.2004	-5.00901	6.45385e-09	7.49801e-06	-8.19018	2.63	1.83	3	119.79	115.26	98.68	1.5	1.7	84.14	78.83	37	12	49
ENSG00000197712.11	ENSG00000197712.11|FAM114A1	FAM114A1	3.50999	1.81147	2.47318e-14	7.95588e-12	13.6067	2.5691	1.36126	9.00717e-08	2.10895e-05	7.04541	156.09	151.46	148.6	47.62	43.78	34.44	132.27	137.39	50.9	50.81	27	23	50
ENSG00000109805.9	ENSG00000109805.9|NCAPG	NCAPG	-16.8536	-4.07499	8.60149e-15	5.23606e-12	-14.0654	-13.9939	-3.80672	1.17018e-08	9.80596e-06	-7.93175	2.37	1.69	1.47	39.74	41.29	39.59	1.72	1.31	31.43	34.64	31	24	55
ENSG00000198901.13	ENSG00000198901.13|PRC1	PRC1	-12.0453	-3.5904	1.27789e-15	1.81295e-12	-14.8935	-15.3053	-3.93596	2.98337e-08	1.48932e-05	-7.52529	7.06	10.62	8.14	125.56	120.69	123.33	5.37	5.22	99.83	106.42	13	42	55
ENSG00000161800.12	ENSG00000161800.12|RACGAP1	RACGAP1	-5.45453	-2.44745	4.55298e-15	3.92143e-12	-14.3417	-5.51959	-2.46456	2.28583e-08	1.1994e-05	-7.64096	17.36	16.2	16.59	95.28	100.99	89.24	12.81	12.19	77.74	81.86	21	36	57
ENSG00000095752.6	ENSG00000095752.6|IL11	IL11	-21.4828	-4.42511	2.58012e-14	8.10461e-12	-13.5884	-22.8531	-4.51432	2.44696e-09	6.13843e-06	-8.61137	5.72	4.72	5.71	111.27	115.35	118.3	3.46	3.88	86.94	83.9	54	5	59
ENSG00000132780.16	ENSG00000132780.16|NASP	NASP	-4.67508	-2.22499	1.9404e-14	7.297e-12	-13.7121	-4.09743	-2.03472	7.01292e-09	7.49801e-06	-8.1541	53.35	48.14	49.41	238.86	227.91	229.14	48.13	49.57	202.87	207.45	46	13	59
ENSG00000244405.7	ENSG00000244405.7|ETV5	ETV5	-7.29805	-2.86751	5.34237e-15	4.03942e-12	-14.2723	-8.1306	-3.02336	2.31195e-08	1.1994e-05	-7.63602	5.98	6.46	8.52	42.07	38.23	40.67	4.68	6.86	38.6	39.37	25	37	62
ENSG00000102401.19	ENSG00000102401.19|ARMCX3	ARMCX3	4.5064	2.17198	1.68956e-13	2.73849e-11	12.7722	4.56222	2.18974	4.03011e-08	1.56537e-05	7.39468	80.87	80.3	78.88	17.43	17.6	18.29	80.01	82.57	16.89	19.13	51	13	64
ENSG00000140525.17	ENSG00000140525.17|FANCI	FANCI	-12.7531	-3.67278	2.33455e-14	7.77427e-12	-13.6318	-10.2875	-3.36282	5.72418e-09	7.49801e-06	-8.24229	4.09	3.67	2.83	46.11	47.72	40.24	4.35	3.7	38.56	37.33	51	14	65
ENSG00000135678.11	ENSG00000135678.11|CPM	CPM	12.9744	3.69759	8.18322e-14	1.82319e-11	13.0871	9.55991	3.257	1.06246e-07	2.231e-05	6.97369	26.44	29.07	29.23	2.25	2.54	2.56	26.79	27.83	3.13	3.22	39	28	67
ENSG00000228716.6	ENSG00000228716.6|DHFR	DHFR	-7.88554	-2.97921	4.90272e-15	3.97393e-12	-14.3096	-9.07972	-3.18265	3.96184e-08	1.56537e-05	-7.4021	6.38	6.1	7.25	90.73	91.58	78.86	3.85	4.43	67.51	67.21	22	45	67
ENSG00000143248.12	ENSG00000143248.12|RGS5	RGS5	46.6377	5.54342	2.35849e-14	7.77427e-12	13.6274	115.21	6.84812	1.93286e-07	2.79452e-05	6.7138	137.11	146.23	138.78	4.88	2.51	2.81	214.76	216.46	3.41	2.02	26	47	73
ENSG00000138180.15	ENSG00000138180.15|CEP55	CEP55	-10.9563	-3.45369	2.69757e-14	8.27874e-12	-13.569	-11.9517	-3.57914	8.28749e-09	8.43348e-06	-8.08158	7.81	7.35	5.69	87.32	87.34	77.88	4.61	4.8	65.72	67.7	56	20	76
ENSG00000155265.10	ENSG00000155265.10|GOLGA7B	GOLGA7B	-15.2846	-3.93401	5.07981e-14	1.32659e-11	-13.2942	-16.0952	-4.00856	6.21078e-09	7.49801e-06	-8.20685	1.33	1.14	1.09	20.86	21.24	22.89	1.04	1.1	21.34	23.29	65	15	80
ENSG00000122218.14	ENSG00000122218.14|COPA	COPA	3.49993	1.80733	4.67864e-13	5.78485e-11	12.3299	2.8808	1.52647	1.48973e-08	1.09487e-05	7.82689	279.97	275.82	275.56	76.22	78.69	62.93	249.44	264.25	92.48	90.71	77	7	84
ENSG00000115963.13	ENSG00000115963.13|RND3	RND3	5.06953	2.34185	1.34778e-13	2.43928e-11	12.8704	8.20487	3.03648	1.58955e-07	2.50335e-05	6.79873	44.69	43.57	40.62	9.06	9.18	8.7	41.17	39.79	4.88	5.18	48	39	87
ENSG00000111206.12	ENSG00000111206.12|FOXM1	FOXM1	-13.1078	-3.71235	1.49382e-15	1.81295e-12	-14.8257	-16.758	-4.06678	7.15639e-08	1.92924e-05	-7.14531	7.85	8.55	8.72	123.74	127.31	115.69	5.58	5.17	97.01	98.85	12	76	88
ENSG00000237649.7	ENSG00000237649.7|KIFC1	KIFC1	-26.8418	-4.74641	1.02114e-14	5.5498e-12	-13.9909	-31.2415	-4.96539	4.65123e-08	1.63399e-05	-7.33243	2.45	2.74	1.64	58.42	57.59	57.55	1.76	2.26	50.37	48.84	33	57	90
ENSG00000178104.19	ENSG00000178104.19|PDE4DIP	PDE4DIP	3.32028	1.73131	4.55967e-13	5.78485e-11	12.3411	3.29419	1.71992	4.86906e-08	1.67306e-05	7.31255	38.87	41.78	41.18	13.68	15.15	13.41	37.56	36.9	12.15	13.99	75	17	92
ENSG00000102100.15	ENSG00000102100.15|SLC35A2	SLC35A2	4.44112	2.15092	1.18874e-13	2.29995e-11	12.9249	4.07667	2.02739	1.97711e-07	2.83045e-05	6.70397	122.23	125.98	129.48	24.34	28.66	29.74	107.61	109.08	25.63	28.3	43	49	92
ENSG00000123485.11	ENSG00000123485.11|HJURP	HJURP	-21.971	-4.45753	1.40941e-14	6.40676e-12	-13.851	-27.2335	-4.76731	4.31934e-08	1.58724e-05	-7.36458	1.42	1.68	1.29	40.16	39.94	34.39	1.11	0.96	33.21	33.16	38	55	93
ENSG00000087586.17	ENSG00000087586.17|AURKA	AURKA	-5.06873	-2.34163	1.11051e-14	5.81318e-12	-13.9545	-5.56937	-2.47751	5.67268e-08	1.78676e-05	-7.24621	17.05	16.92	16.95	92.75	91.36	92.21	11.92	12.02	72.52	76.23	35	63	98
ENSG00000214517.9	ENSG00000214517.9|PPME1	PPME1	3.22288	1.68835	6.58739e-15	4.37209e-12	14.1813	3.1756	1.66703	4.8343e-07	4.17993e-05	6.31567	148.78	150.75	158.13	46.48	47.02	46.58	138.39	144.51	42.87	42.99	10	91	101
ENSG00000133216.16	ENSG00000133216.16|EPHB2	EPHB2	-6.90945	-2.78857	2.62902e-14	8.1622e-12	-13.5802	-6.04102	-2.59479	3.86499e-08	1.56537e-05	-7.41285	3.23	3.32	3.33	25.24	24.62	23.15	2.49	2.73	20.74	21.04	55	46	101
ENSG00000106780.8	ENSG00000106780.8|MEGF9	MEGF9	4.31365	2.10891	3.31509e-14	9.62096e-12	13.4795	3.22659	1.69001	3.50324e-07	3.72243e-05	6.45553	29.98	29.66	29.04	7.11	7.19	6.54	22.48	22.35	6.8	7.27	31	71	102
ENSG00000167325.14	ENSG00000167325.14|RRM1	RRM1	-5.93258	-2.56866	8.65678e-16	1.53288e-12	-15.0626	-6.1252	-2.61476	1.08213e-07	2.25441e-05	-6.96572	15	14.61	14.95	96.6	95.98	90.74	12.32	11.96	78.02	83.18	10	96	106
ENSG00000143228.12	ENSG00000143228.12|NUF2	NUF2	-10.0227	-3.3252	7.86031e-14	1.79376e-11	-13.1046	-12.1081	-3.5979	1.77946e-08	1.17145e-05	-7.74971	4.14	4.1	4.23	52.58	52.82	53.26	2.82	2.86	44.7	44.91	76	31	107
ENSG00000156970.12	ENSG00000156970.12|BUB1B	BUB1B	-22.9813	-4.52239	5.84048e-14	1.39233e-11	-13.2336	-22.4132	-4.48628	2.24076e-08	1.1994e-05	-7.6496	1.05	0.8	1.27	27.14	27.31	26.69	1.07	0.82	23.55	23.14	71	38	109
ENSG00000163545.8	ENSG00000163545.8|NUAK2	NUAK2	5.08585	2.34649	4.54165e-14	1.21262e-11	13.3428	5.06768	2.34132	3.99223e-07	3.88332e-05	6.39878	56.38	55.47	57.02	10.85	11.94	10.81	49.16	49.75	10.46	9.36	33	79	112
ENSG00000154027.18	ENSG00000154027.18|AK5	AK5	-3.85441	-1.94651	5.35568e-14	1.34964e-11	-13.2712	-4.09238	-2.03294	4.14024e-08	1.56537e-05	-7.38297	33.98	29.06	29.72	138.44	132.53	143.39	24.1	23.03	121.19	131.22	67	47	114
ENSG00000188229.5	ENSG00000188229.5|TUBB4B	TUBB4B	-4.76069	-2.25117	9.17664e-14	1.92842e-11	-13.0373	-4.4596	-2.15691	1.93422e-08	1.17145e-05	-7.71349	125.17	125.7	130.8	580.61	608.89	667.05	102.58	100.03	459.36	472.85	83	32	115
ENSG00000108639.7	ENSG00000108639.7|SYNGR2	SYNGR2	3.92291	1.97193	4.51532e-13	5.78485e-11	12.3453	3.15609	1.65814	1.6313e-07	2.53888e-05	6.78747	139.55	136.4	142.74	32.07	36.43	35.55	113.67	121.44	37.68	39.22	76	40	116
ENSG00000169679.14	ENSG00000169679.14|BUB1	BUB1	-7.14973	-2.83789	1.27282e-13	2.37671e-11	-12.8952	-8.17713	-3.03159	9.23983e-09	8.73098e-06	-8.03434	7.62	7.68	7.51	63.39	59.65	55.33	5.39	5.99	50.69	53.01	95	22	117
ENSG00000100439.10	ENSG00000100439.10|ABHD4	ABHD4	5.26121	2.39539	1.97194e-14	7.31263e-12	13.7051	3.3863	1.75971	5.33908e-07	4.4703e-05	6.27253	48.4	50.34	48.87	10.97	9.28	9.49	35.85	37.85	10.66	11.35	23	95	118
ENSG00000143549.19	ENSG00000143549.19|TPM3	TPM3	-2.37901	-1.25036	2.94859e-14	8.84578e-12	-13.5304	-2.39288	-1.25875	5.62728e-08	1.78676e-05	-7.2497	288.38	274.79	292.17	636.68	650.33	603.16	247.91	245.99	567.87	592.91	57	64	121
ENSG00000168497.4	ENSG00000168497.4|SDPR	SDPR	4.94169	2.305	1.11294e-12	1.03539e-10	11.9535	6.42583	2.68388	6.38348e-08	1.84651e-05	7.19494	18.72	18.24	18.36	3.91	3.69	4.03	23.07	23.28	3.97	3.51	104	20	124
ENSG00000083444.16	ENSG00000083444.16|PLOD1	PLOD1	3.84695	1.94372	6.55179e-13	7.14011e-11	12.1836	3.34584	1.74237	1.46865e-07	2.44387e-05	6.83308	146.84	150.24	153.19	38.22	41.49	36.12	144.56	146.35	42.38	42.22	89	35	124
ENSG00000137801.10	ENSG00000137801.10|THBS1	THBS1	8.63326	3.10991	1.83379e-15	1.88316e-12	14.7367	15.9888	3.99899	8.15406e-07	5.72255e-05	6.08863	37.82	39.36	39.19	4.77	4.32	4.26	34.69	37.61	2.06	2.06	6	118	124
ENSG00000148204.11	ENSG00000148204.11|CRB2	CRB2	39.8997	5.31831	1.34666e-12	1.17503e-10	11.8707	33.6884	5.07418	3.25715e-08	1.53889e-05	7.48716	9.24	9.5	9.4	0.22	0.22	0.18	9.32	9.43	0.27	0.22	114	11	125
ENSG00000171241.8	ENSG00000171241.8|SHCBP1	SHCBP1	-8.97601	-3.16607	1.38553e-13	2.4499e-11	-12.8584	-11.0729	-3.46896	1.11842e-08	9.80596e-06	-7.95139	2.47	2.52	2.25	26.65	25.09	25.77	1.27	1.52	19.18	19.83	100	25	125
ENSG00000089685.14	ENSG00000089685.14|BIRC5	BIRC5	-8.23763	-3.04223	5.38637e-14	1.34964e-11	-13.2687	-10.1382	-3.34173	5.10778e-08	1.68927e-05	-7.29177	9.32	10.27	10.4	89.63	91.76	95.7	6.1	5.76	77.56	73.74	66	62	128
ENSG00000111445.13	ENSG00000111445.13|RFC5	RFC5	-7.23699	-2.85539	9.31565e-15	5.40713e-12	-14.0308	-7.39559	-2.88667	1.13255e-07	2.25772e-05	-6.94594	7.91	7.56	7.98	64.07	62.86	62.53	6.34	6.79	55.58	53.86	32	97	129
ENSG00000181789.14	ENSG00000181789.14|COPG1	COPG1	3.31798	1.7303	2.92259e-14	8.84578e-12	13.5342	2.67841	1.42138	5.91597e-07	4.78669e-05	6.22797	278.76	269.68	291.61	80.54	82.86	88.49	242.73	244.84	92.42	89.68	29	101	130
ENSG00000126787.12	ENSG00000126787.12|DLGAP5	DLGAP5	-14.4376	-3.85176	1.42183e-13	2.48123e-11	-12.8472	-17.3569	-4.11744	1.59633e-08	1.1415e-05	-7.79688	2.72	3.14	2.55	51.42	50.97	47.62	2.16	1.86	41.71	43.73	101	29	130
ENSG00000112984.11	ENSG00000112984.11|KIF20A	KIF20A	-17.4209	-4.12275	1.02249e-13	2.00739e-11	-12.9903	-19.5312	-4.28771	2.57137e-08	1.30834e-05	-7.58983	1.54	1.21	2.06	33.92	32.65	30.11	1.28	1.28	27.98	28.33	89	41	130
ENSG00000176619.12	ENSG00000176619.12|LMNB2	LMNB2	-5.19114	-2.37605	1.83854e-14	7.20551e-12	-13.7355	-5.3386	-2.41646	8.42575e-08	2.06415e-05	-7.07439	11.3	10.75	11.87	59.98	61.92	60.02	8.83	9.93	51.11	51.25	44	86	130
ENSG00000143476.17	ENSG00000143476.17|DTL	DTL	-28.7036	-4.84316	1.07407e-13	2.09326e-11	-12.969	-24.1419	-4.59346	2.09791e-08	1.1994e-05	-7.67821	0.79	1.42	0.91	38.86	36.59	31.06	0.69	1.11	29.23	26.5	92	39	131
ENSG00000137269.14	ENSG00000137269.14|LRRC1	LRRC1	6.81835	2.76942	1.01622e-12	9.77725e-11	11.993	5.71935	2.51585	1.14111e-07	2.25772e-05	6.94267	20.09	19.77	19.94	2.95	3.11	2.85	18.16	19.23	3.1	3.25	100	32	132
ENSG00000189403.14	ENSG00000189403.14|HMGB1	HMGB1	-5.9442	-2.57148	5.07726e-16	1.21194e-12	-15.2944	-5.63414	-2.49419	1.56246e-07	2.49034e-05	-6.80619	146.27	139.12	142.13	837.54	832.64	847.88	114.69	112.55	702.09	699.89	5	127	132
ENSG00000136240.9	ENSG00000136240.9|KDELR2	KDELR2	2.85196	1.51195	4.7311e-14	1.2507e-11	13.325	3.05813	1.61265	5.91088e-07	4.78669e-05	6.22835	309.2	314.17	319.43	122.22	114.55	113.46	283.61	284.91	105.72	104.62	34	102	136
ENSG00000106462.10	ENSG00000106462.10|EZH2	EZH2	-9.38154	-3.22983	4.92773e-15	3.97393e-12	-14.3074	-7.2067	-2.84934	1.35244e-07	2.41775e-05	-6.86888	5.65	6.3	5.89	67.93	68.72	64.4	6.43	6.35	53.79	56.46	23	114	137
ENSG00000111801.15	ENSG00000111801.15|BTN3A3	BTN3A3	7.11575	2.83102	4.56081e-13	5.78485e-11	12.341	5.24652	2.39136	3.00612e-07	3.38384e-05	6.52199	20.71	20.6	19.47	2.9	3.58	2.82	19.07	17.93	4.29	3.84	74	64	138
ENSG00000006327.13	ENSG00000006327.13|TNFRSF12A	TNFRSF12A	-10.7077	-3.42057	3.87491e-13	5.22526e-11	-12.4117	-8.95333	-3.16242	4.95749e-09	7.49801e-06	-8.30474	21.53	17.55	19.44	232.34	236.69	257.09	17.43	16.81	185.29	182.45	124	16	140
ENSG00000166912.16	ENSG00000166912.16|MTMR10	MTMR10	4.63791	2.21348	2.91639e-13	4.18642e-11	12.5352	5.47527	2.45293	3.90187e-07	3.8663e-05	6.40873	13.76	13.95	13.73	3.59	3.04	2.84	14.23	14.09	2.7	2.64	64	77	141
ENSG00000058262.9	ENSG00000058262.9|SEC61A1	SEC61A1	2.03586	1.02564	5.35558e-14	1.34964e-11	13.2712	2.07209	1.05109	6.16137e-07	4.84126e-05	6.21032	232.69	235.96	237.95	111.32	110.93	109.13	208.82	211.31	99.76	100.94	38	103	141
ENSG00000112742.9	ENSG00000112742.9|TTK	TTK	-7.04398	-2.81639	1.19962e-13	2.30431e-11	-12.921	-7.64484	-2.93449	3.59684e-08	1.56537e-05	-7.44408	3.76	3.53	3.29	30.56	30.07	29.39	2.82	2.78	26.6	26.79	93	48	141
ENSG00000130164.13	ENSG00000130164.13|LDLR	LDLR	-6.7414	-2.75305	2.04886e-13	3.19909e-11	-12.6885	-6.12388	-2.61444	1.79629e-08	1.17145e-05	-7.74562	3.62	3.96	3.18	25.12	25.25	24.73	3.47	3.95	26.16	25.11	109	33	142
ENSG00000111581.9	ENSG00000111581.9|NUP107	NUP107	-4.09636	-2.03434	9.57269e-14	1.93629e-11	-13.019	-3.5685	-1.83532	4.4412e-08	1.60966e-05	-7.3525	14.04	12.96	13.2	63.26	58.89	56.32	14.1	15.05	55.79	54.5	87	56	143
ENSG00000113924.11	ENSG00000113924.11|HGD	HGD	4.31537	2.10948	2.00509e-13	3.14917e-11	12.6979	3.42314	1.77532	4.6678e-07	4.15827e-05	6.33089	65.27	63.09	62.8	19.8	14.41	16.94	64.87	63.31	21.46	18.42	57	87	144
ENSG00000134057.14	ENSG00000134057.14|CCNB1	CCNB1	-8.78653	-3.13529	6.33572e-16	1.30126e-12	-15.1982	-9.43046	-3.23733	2.07521e-07	2.86134e-05	-6.68294	28.55	24.67	28	282.75	270.65	284.86	20.66	23.01	237.24	238.59	7	137	144
ENSG00000057294.14	ENSG00000057294.14|PKP2	PKP2	6.12045	2.61364	9.28779e-14	1.92842e-11	13.0321	6.57883	2.71783	6.07728e-07	4.84126e-05	6.21629	41.19	40.93	37.76	6.71	7.74	6.24	38.21	36.2	6.64	6.06	41	104	145
ENSG00000137310.11	ENSG00000137310.11|TCF19	TCF19	-21.1028	-4.39936	2.12726e-13	3.25815e-11	-12.6722	-20.1508	-4.33277	1.93981e-08	1.17145e-05	-7.71224	0.73	0.68	0.86	20.25	19.94	19.15	0.77	0.68	18.31	18.61	111	34	145
ENSG00000258947.6	ENSG00000258947.6|TUBB3	TUBB3	-12.6357	-3.65943	9.84884e-14	1.97717e-11	-13.0066	-10.217	-3.3529	4.6936e-08	1.63399e-05	-7.32849	8.03	7.89	8	113.81	116.73	128.36	10.98	12.48	133.62	135.64	88	58	146
ENSG00000113657.12	ENSG00000113657.12|DPYSL3	DPYSL3	-8.2106	-3.03749	1.66941e-14	6.87565e-12	-13.7774	-8.72231	-3.12471	1.21399e-07	2.27641e-05	-6.91579	4.85	4.25	4.63	41.96	40.81	38.55	3.9	4.05	37.56	38.71	42	105	147
ENSG00000013810.18	ENSG00000013810.18|TACC3	TACC3	-6.91408	-2.78954	4.01789e-14	1.12924e-11	-13.396	-7.13851	-2.83562	8.56131e-08	2.07812e-05	-7.06746	14.14	15.29	17.01	112	112.52	122.18	11.42	12.22	95.92	93.65	61	87	148
ENSG00000178826.10	ENSG00000178826.10|TMEM139	TMEM139	7.38176	2.88396	1.6874e-13	2.73849e-11	12.7728	4.52699	2.17855	5.53761e-07	4.6219e-05	6.25668	89.88	92.58	96.82	13.88	15.98	15.03	88.05	91.9	22.48	25.49	52	97	149
ENSG00000147872.9	ENSG00000147872.9|PLIN2	PLIN2	2.86388	1.51797	2.13549e-13	3.25815e-11	12.6705	2.11697	1.082	4.81886e-07	4.17993e-05	6.31706	189.24	194.8	194.7	65.74	64.18	67.85	169.59	175.24	78.13	78.29	59	92	151
ENSG00000164104.11	ENSG00000164104.11|HMGB2	HMGB2	-8.31328	-3.05542	4.96142e-13	5.94036e-11	-12.3044	-7.05327	-2.81829	6.27989e-09	7.49801e-06	-8.20205	18.8	16.48	17.53	164.82	170.39	183.44	17.78	17.03	140.32	139.14	135	17	152
ENSG00000068912.13	ENSG00000068912.13|ERLEC1	ERLEC1	3.09054	1.62786	5.31099e-13	6.16537e-11	12.2748	2.52769	1.33782	3.38455e-07	3.63671e-05	6.4705	79.49	79.03	76.59	27	26.7	24.76	64.44	64.91	27.47	26.45	87	69	156
ENSG00000146072.6	ENSG00000146072.6|TNFRSF21	TNFRSF21	2.8638	1.51793	1.57331e-12	1.29254e-10	11.8032	2.98414	1.57731	1.13741e-07	2.25772e-05	6.94408	41.13	42.78	44.04	15.14	15.05	15.11	35.58	36.11	12.11	12.29	124	33	157
ENSG00000134291.11	ENSG00000134291.11|TMEM106C	TMEM106C	-4.17703	-2.06248	8.57199e-14	1.876e-11	-13.0669	-4.35399	-2.12234	7.40847e-08	1.96013e-05	-7.13027	37.87	38.28	39.69	164.71	167.48	167.91	33.64	36.42	163.82	154.99	80	79	159
ENSG00000137804.12	ENSG00000137804.12|NUSAP1	NUSAP1	-12.499	-3.64375	6.06111e-15	4.25873e-12	-14.2174	-13.8001	-3.78661	1.81144e-07	2.70774e-05	-6.74198	4.7	4.26	5.89	74.11	71.42	60.83	3.56	4.26	66.8	81.76	27	132	159
ENSG00000140443.13	ENSG00000140443.13|IGF1R	IGF1R	3.60237	1.84895	2.80236e-13	4.06647e-11	12.5525	3.42342	1.77544	5.71189e-07	4.73746e-05	6.24322	25.06	25.11	24.66	7.56	6.98	5.97	25.15	25.03	7.48	6.98	63	99	162
ENSG00000137767.13	ENSG00000137767.13|SQRDL	SQRDL	-3.71002	-1.89143	3.38086e-13	4.751e-11	-12.471	-4.75546	-2.24959	3.11209e-08	1.49708e-05	-7.50695	20.38	20.66	21.25	83.06	83.12	84.34	18.82	19.29	96.6	100.22	118	44	162
ENSG00000074527.11	ENSG00000074527.11|NTN4	NTN4	4.68306	2.22745	1.32951e-12	1.16386e-10	11.8763	5.42383	2.43931	2.08914e-07	2.86134e-05	6.68003	19.62	20.18	19.6	4.5	4.66	3.97	21.65	22.14	4.29	3.97	111	52	163
ENSG00000173442.12	ENSG00000173442.12|EHBP1L1	EHBP1L1	-4.50478	-2.17146	8.88381e-14	1.91289e-11	-13.0514	-4.18893	-2.06658	8.11797e-08	2.00942e-05	-7.09055	7.05	6.06	7.28	28.61	29.02	28.71	8.7	8.95	30.76	32.01	82	81	163
ENSG00000124786.9	ENSG00000124786.9|SLC35B3	SLC35B3	3.71649	1.89394	2.38565e-12	1.73561e-10	11.6224	4.20303	2.07143	1.01679e-07	2.22961e-05	6.99277	37.1	37.51	36.21	10.46	10.5	10.2	41.14	39.87	10.1	9.66	141	26	167
ENSG00000090889.11	ENSG00000090889.11|KIF4A	KIF4A	-10.9311	-3.45037	4.29198e-14	1.1814e-11	-13.3673	-12.5066	-3.64462	1.2099e-07	2.27641e-05	-6.91725	2.42	2.35	2.05	30.86	29.68	28.75	1.59	1.64	25.25	25.32	63	106	169
ENSG00000159593.14	ENSG00000159593.14|NAE1	NAE1	-4.24026	-2.08415	8.30571e-14	1.83275e-11	-13.0806	-3.31741	-1.73006	9.58844e-08	2.15318e-05	-7.01825	17.57	17.44	19.81	77.15	78.51	79.05	22.97	22.37	68.82	72.29	79	91	170
ENSG00000142945.12	ENSG00000142945.12|KIF2C	KIF2C	-14.6301	-3.87087	1.42067e-15	1.81295e-12	-14.8475	-17.3954	-4.12064	2.75274e-07	3.27502e-05	-6.56023	5.52	5.58	6.37	93.44	89.71	90.05	3.8	3.75	81.76	79.1	11	159	170
ENSG00000114270.17	ENSG00000114270.17|COL7A1	COL7A1	-5.39372	-2.43128	2.27679e-13	3.45399e-11	-12.6427	-2.98558	-1.57801	4.67975e-08	1.63399e-05	-7.32978	11.28	11.44	11.68	49.68	50.65	57.16	22.9	25.39	60.08	55.48	112	59	171
ENSG00000196557.12	ENSG00000196557.12|CACNA1H	CACNA1H	7.65747	2.93687	2.51125e-12	1.7976e-10	11.6001	9.41519	3.23499	1.04575e-07	2.231e-05	6.98057	5.87	5.65	5.58	0.83	0.86	0.75	5.95	6.08	0.7	0.78	143	29	172
ENSG00000176142.12	ENSG00000176142.12|TMEM39A	TMEM39A	3.85871	1.94812	1.38131e-12	1.18798e-10	11.8597	2.93202	1.5519	2.31625e-07	3.01531e-05	6.63521	46.38	43.87	46.2	11.21	13.6	9.28	37.52	37.79	11.27	13.83	117	55	172
ENSG00000164825.3	ENSG00000164825.3|DEFB1	DEFB1	12.7067	3.66751	1.207e-12	1.09267e-10	11.9183	9.30447	3.21792	3.03111e-07	3.38384e-05	6.5184	125.69	122.29	126.38	9.49	8.58	11.16	94.58	95.77	9.65	11.75	107	65	172
ENSG00000184432.9	ENSG00000184432.9|COPB2	COPB2	2.36022	1.23892	5.20449e-13	6.12158e-11	12.2836	2.0955	1.06729	4.68655e-07	4.16097e-05	6.32915	204.96	208.6	197.78	86.06	75.15	73.15	176.67	183.83	81.88	79.35	84	88	172
ENSG00000163584.17	ENSG00000163584.17|RPL22L1	RPL22L1	-5.06838	-2.34153	1.0127e-13	2.00739e-11	-12.9945	-4.03273	-2.01176	8.10129e-08	2.00942e-05	-7.09145	65.01	62.19	63.75	349.97	342.69	365.47	62.36	59.8	263.78	269.07	90	82	172
ENSG00000134690.10	ENSG00000134690.10|CDCA8	CDCA8	-14.734	-3.88107	1.46391e-15	1.81295e-12	-14.8345	-14.7196	-3.87967	2.77271e-07	3.27502e-05	-6.5571	3.91	3.4	3.79	65.77	66.58	64.68	2.72	3.21	53.7	52.89	14	160	174
ENSG00000179889.18	ENSG00000179889.18|PDXDC1	PDXDC1	2.96975	1.57034	4.58381e-13	5.78485e-11	12.3388	2.44435	1.28945	5.33806e-07	4.4703e-05	6.27262	115.39	114.92	107.17	38.19	38.04	32.13	103.47	103.9	39.05	40.13	80	96	176
ENSG00000116679.15	ENSG00000116679.15|IVNS1ABP	IVNS1ABP	2.45887	1.298	4.00246e-13	5.3167e-11	12.3977	2.49971	1.32176	6.29899e-07	4.88768e-05	6.20073	102.32	101.02	100.57	41.15	39.47	40.54	101.79	103.55	39.78	38.67	69	109	178
ENSG00000170515.13	ENSG00000170515.13|PA2G4	PA2G4	-2.61109	-1.38465	7.29344e-15	4.63655e-12	-14.1371	-2.35675	-1.2368	2.39426e-07	3.07511e-05	-6.62083	118.7	116.53	115.84	306.7	299.75	290.52	96.29	94.77	222.5	231.86	29	149	178
ENSG00000100714.15	ENSG00000100714.15|MTHFD1	MTHFD1	-3.01659	-1.59292	6.60047e-14	1.5459e-11	-13.1804	-2.83741	-1.50458	1.19612e-07	2.27641e-05	-6.92222	32.14	33.58	31.1	105.25	104.91	96.82	31.73	31.92	88.57	90.59	73	107	180
ENSG00000137807.13	ENSG00000137807.13|KIF23	KIF23	-4.96386	-2.31146	1.8621e-14	7.20551e-12	-13.73	-5.17171	-2.37064	2.00718e-07	2.83045e-05	-6.69741	8.12	8.61	9.25	48.1	50.28	47.25	6.49	6.94	36.6	40.02	45	135	180
ENSG00000100196.10	ENSG00000100196.10|KDELR3	KDELR3	7.08263	2.82429	1.62549e-12	1.32724e-10	11.789	6.37685	2.67284	2.4451e-07	3.12524e-05	6.6117	37.55	40.12	37.04	5.9	4.76	5.97	31.93	34.78	5.46	5.06	125	56	181
ENSG00000166851.14	ENSG00000166851.14|PLK1	PLK1	-28.6499	-4.84046	4.93931e-13	5.94036e-11	-12.3063	-29.2341	-4.86958	4.08057e-08	1.56537e-05	-7.38928	2.66	3.32	3	100.72	98.34	100.66	2.49	2.12	83.12	83.37	134	49	183
ENSG00000156802.12	ENSG00000156802.12|ATAD2	ATAD2	-21.1985	-4.40589	2.63922e-13	3.9318e-11	-12.5785	-15.7984	-3.9817	6.49051e-08	1.84651e-05	-7.18772	1.07	1.22	0.92	29.84	28.58	25.32	0.99	1	20.64	20.73	115	69	184
ENSG00000038945.14	ENSG00000038945.14|MSR1	MSR1	13.0555	3.70659	2.45795e-12	1.76893e-10	11.6094	12.2907	3.6195	1.71085e-07	2.61652e-05	6.76679	22.52	22.44	20.84	1.45	1.92	1.64	21.73	21.58	1.38	2.34	142	43	185
ENSG00000131747.14	ENSG00000131747.14|TOP2A	TOP2A	-10.781	-3.43042	1.27643e-12	1.13225e-10	-11.894	-12.5445	-3.64898	9.56772e-10	5.06285e-06	-9.01919	7.02	6.91	6.97	86.56	84.87	73.4	4.95	4.74	65.98	72.19	183	3	186
ENSG00000120694.19	ENSG00000120694.19|HSPH1	HSPH1	2.12164	1.08518	4.45104e-12	2.65274e-10	11.3515	2.67876	1.42157	3.4904e-08	1.56537e-05	7.45713	204.95	208.55	205.57	96.55	103.26	103.94	172.81	171.45	64.86	68.11	174	14	188
ENSG00000113140.10	ENSG00000113140.10|SPARC	SPARC	2.67016	1.41693	2.26456e-14	7.75176e-12	13.645	2.04872	1.03472	1.44162e-06	7.7758e-05	5.84115	684.94	680.18	723.2	240.01	248.29	229.33	569.14	566.52	267.59	266.97	25	163	188
ENSG00000169908.11	ENSG00000169908.11|TM4SF1	TM4SF1	-3.5096	-1.81131	8.81107e-13	8.91119e-11	-12.055	-4.51973	-2.17624	1.2309e-08	9.80596e-06	-7.90978	38.49	39.77	38.61	138.88	139.56	150.72	27.5	27.23	132.18	131.44	162	26	188
ENSG00000078237.6	ENSG00000078237.6|TIGAR	TIGAR	2.56799	1.36064	1.09645e-12	1.02959e-10	11.96	2.60643	1.38208	4.56465e-07	4.10788e-05	6.34059	121.99	115.54	122.5	51.78	45.1	46.94	110.44	113.44	42.21	45.38	103	86	189
ENSG00000072571.19	ENSG00000072571.19|HMMR	HMMR	-8.98729	-3.16789	2.7775e-13	4.05241e-11	-12.5563	-9.78113	-3.29	6.94061e-08	1.92648e-05	-7.1586	5.06	5.16	5.04	63.51	56.56	48.93	3.56	4.05	47.19	43.87	116	73	189
ENSG00000005884.17	ENSG00000005884.17|ITGA3	ITGA3	-9.0235	-3.17369	1.60285e-15	1.8607e-12	-14.7951	-8.7383	-3.12735	3.44936e-07	3.67996e-05	-6.46226	31.44	29.37	29.47	223.01	218.65	212.31	35.2	32.73	232.34	235.55	15	175	190
ENSG00000111252.10	ENSG00000111252.10|SH2B3	SH2B3	-9.2873	-3.21526	8.44384e-13	8.70465e-11	-12.0735	-7.00725	-2.80885	1.94814e-08	1.17145e-05	-7.71038	5	4.68	4.68	52.68	52.16	44.15	4.58	4.72	36.66	36.23	156	35	191
ENSG00000059573.8	ENSG00000059573.8|ALDH18A1	ALDH18A1	2.98821	1.57928	2.60201e-15	2.5731e-12	14.5847	2.63189	1.3961	1.83642e-06	8.86377e-05	5.73603	204.06	210.55	210.87	64.63	68.02	65.25	184.19	198.76	72.53	65.7	7	188	195
ENSG00000101224.17	ENSG00000101224.17|CDC25B	CDC25B	-4.22712	-2.07967	6.24277e-13	6.94508e-11	-12.2046	-5.01988	-2.32765	3.85415e-08	1.56537e-05	-7.41407	12.13	13.65	12.97	58.1	61.51	62.6	9.04	9.53	54.88	54.68	145	50	195
ENSG00000167553.15	ENSG00000167553.15|TUBA1C	TUBA1C	-2.2623	-1.17779	4.48908e-14	1.21069e-11	-13.3478	-1.88615	-0.915443	1.78962e-07	2.69033e-05	-6.74724	691.4	702.37	719.41	1502.6	1526.01	1577.81	619.94	615.34	1210.33	1182.89	64	131	195
ENSG00000138674.16	ENSG00000138674.16|SEC31A	SEC31A	3.28244	1.71477	2.60401e-12	1.83934e-10	11.5844	2.89857	1.53534	2.0112e-07	2.83045e-05	6.69654	176.57	174.27	163.23	47.39	49.59	44.21	174.3	167.49	49.6	53.91	147	50	197
ENSG00000121152.9	ENSG00000121152.9|NCAPH	NCAPH	-11.8962	-3.57243	3.99951e-14	1.12924e-11	-13.398	-16.2482	-4.0222	2.05602e-07	2.86134e-05	-6.68697	2.86	2.83	3.32	46.72	47.81	47.11	1.91	1.84	40.11	38.56	60	138	198
ENSG00000136720.6	ENSG00000136720.6|HS6ST1	HS6ST1	6.40855	2.68	7.56918e-13	8.01972e-11	12.121	5.98461	2.58126	6.2496e-07	4.87764e-05	6.20415	31.72	32.31	34.59	5.04	5.14	5.5	21.67	21.91	3.55	3.99	92	108	200
ENSG00000135476.11	ENSG00000135476.11|ESPL1	ESPL1	-28.7953	-4.84776	1.27237e-12	1.13225e-10	-11.8954	-32.0392	-5.00177	6.67522e-09	7.49801e-06	-8.17553	0.49	0.87	0.57	22.03	19.96	22.03	0.47	0.44	19.02	20.12	182	18	200
ENSG00000198682.12	ENSG00000198682.12|PAPSS2	PAPSS2	2.87465	1.52338	4.65157e-13	5.78485e-11	12.3324	2.5441	1.34716	8.82419e-07	5.95588e-05	6.05433	94.6	96.67	90.35	32.75	32.39	29.82	86.87	86.41	33.11	32.03	79	124	203
ENSG00000187514.16	ENSG00000187514.16|PTMA	PTMA	-5.30473	-2.40728	1.54632e-14	6.65916e-12	-13.8107	-4.25456	-2.08901	2.90142e-07	3.33764e-05	-6.53739	363.73	350.6	350.09	1626.81	1663.17	1793.57	345.41	334.91	1422.39	1423.82	40	163	203
ENSG00000166508.17	ENSG00000166508.17|MCM7	MCM7	-34.6147	-5.11331	1.03672e-16	6.92009e-13	-15.9843	-28.3843	-4.82702	4.51875e-07	4.09712e-05	-6.34498	5.68	5.11	5.2	204.19	200.52	206.83	6.42	6.21	182.94	185.08	1	202	203
ENSG00000119812.18	ENSG00000119812.18|FAM98A	FAM98A	2.44058	1.28723	3.3706e-12	2.20036e-10	11.4723	2.75527	1.46219	1.75974e-07	2.67581e-05	6.75455	100.4	109.73	99.88	37.24	32.24	36.13	91.29	88.83	29.79	33.72	160	44	204
ENSG00000116675.15	ENSG00000116675.15|DNAJC6	DNAJC6	6.14154	2.6186	1.91563e-12	1.48888e-10	11.7177	6.60124	2.72274	3.60576e-07	3.78576e-05	6.443	18.93	20.86	21.59	3.68	3.18	2.56	17.08	17.01	2.43	2.25	133	72	205
ENSG00000276043.4	ENSG00000276043.4|UHRF1	UHRF1	-21.1876	-4.40515	1.39265e-12	1.18798e-10	-11.8562	-15.3207	-3.93741	8.77061e-09	8.59455e-06	-8.05697	1.25	1.49	1.1	31.34	33.1	34.25	1.33	1.27	25.14	25.1	185	21	206
ENSG00000138131.3	ENSG00000138131.3|LOXL4	LOXL4	9.92959	3.31173	4.03637e-12	2.44506e-10	11.394	6.95902	2.79888	1.67942e-07	2.58337e-05	6.77484	10.09	10.42	10.48	0.87	1.08	1.2	12.57	12.94	2.01	1.81	171	41	212
ENSG00000114850.6	ENSG00000114850.6|SSR3	SSR3	2.27878	1.18826	6.70915e-12	3.56841e-10	11.1733	2.38694	1.25516	8.91939e-08	2.10705e-05	7.04966	135.09	137.03	133.68	65.86	63.95	64.54	127.52	122.06	61.97	59.34	195	22	217
ENSG00000109099.13	ENSG00000109099.13|PMP22	PMP22	-5.30621	-2.40768	3.38811e-14	9.72716e-12	-13.47	-5.34018	-2.41689	2.70945e-07	3.27336e-05	-6.56712	11.11	11.09	11.21	67.6	66.64	67.92	7.33	7.36	46.53	46.95	59	158	217
ENSG00000138160.5	ENSG00000138160.5|KIF11	KIF11	-10.4444	-3.38465	2.31254e-12	1.69629e-10	-11.6359	-10.4907	-3.39104	2.51579e-09	6.13843e-06	-8.59932	4.09	4.19	4.17	52.92	51.69	44.01	3.25	3.09	38.3	39.98	216	6	222
ENSG00000164244.20	ENSG00000164244.20|PRRC1	PRRC1	3.57032	1.83606	3.37612e-13	4.751e-11	12.4716	4.10374	2.03694	1.3623e-06	7.50913e-05	5.86573	83.78	85.12	85.67	21.37	23.6	20.23	82.04	77.81	19.92	18.65	66	157	223
ENSG00000109436.7	ENSG00000109436.7|TBC1D9	TBC1D9	3.72944	1.89896	1.44906e-12	1.2205e-10	11.8389	2.79861	1.48471	6.15563e-07	4.84126e-05	6.21073	11.46	11.49	10.71	3.14	3.25	3.09	11.34	10.64	4.13	4.38	119	105	224
ENSG00000166589.12	ENSG00000166589.12|CDH16	CDH16	9.17103	3.19708	4.21522e-13	5.46342e-11	12.3752	5.72655	2.51767	1.24305e-06	7.09064e-05	5.90551	22.1	23.02	24.22	2.47	2.16	2.81	27.31	29.49	4.98	5.04	73	151	224
ENSG00000166825.13	ENSG00000166825.13|ANPEP	ANPEP	-2.34136	-1.22735	9.10656e-13	9.14079e-11	-12.0406	-2.78951	-1.48001	4.9331e-08	1.67333e-05	-7.30688	60.43	64.88	68.92	149.06	163.33	158.19	48.89	47.88	141.89	134.91	164	60	224
ENSG00000100297.15	ENSG00000100297.15|MCM5	MCM5	-14.8979	-3.89704	4.67988e-13	5.78485e-11	-12.3298	-14.8856	-3.89585	1.09687e-07	2.25772e-05	-6.95984	2.93	2.25	3.83	47.28	52.13	44.79	2.71	2.83	45.64	45.46	127	98	225
ENSG00000111665.11	ENSG00000111665.11|CDCA3	CDCA3	-28.0013	-4.80742	2.11868e-13	3.25815e-11	-12.6739	-20.8409	-4.38134	1.43161e-07	2.44387e-05	-6.84418	2.88	4.3	3.14	138.99	145.6	152.24	3.63	3.16	112.01	114.69	110	115	225
ENSG00000171793.13	ENSG00000171793.13|CTPS1	CTPS1	-3.92774	-1.9737	2.41514e-13	3.64317e-11	-12.6171	-2.81028	-1.49071	1.41107e-07	2.44387e-05	-6.85045	29.84	28.64	24.55	116.09	112.64	106.56	27.28	28.37	85.89	82.96	113	116	229
ENSG00000182670.13	ENSG00000182670.13|TTC3	TTC3	3.21292	1.68389	7.46516e-12	3.84787e-10	11.127	3.15989	1.65988	1.06012e-07	2.231e-05	6.97465	56.46	57.47	55.12	17.69	16.9	16.03	61.37	62.81	19.75	21.38	200	30	230
ENSG00000150961.14	ENSG00000150961.14|SEC24D	SEC24D	3.49644	1.80589	2.65716e-13	3.9318e-11	12.5756	2.78734	1.47889	1.55454e-06	8.08974e-05	5.8084	59.04	60.47	59.03	17.81	17.17	16.91	50.89	51.37	17.24	20.83	62	169	231
ENSG00000165480.15	ENSG00000165480.15|SKA3	SKA3	-11.9883	-3.58355	4.89297e-13	5.93829e-11	-12.3104	-16.9249	-4.08107	1.1729e-07	2.25772e-05	-6.93074	1.9	2.38	1.65	25.7	27.57	25.43	1.13	0.92	15.33	17.12	132	99	231
ENSG00000167711.13	ENSG00000167711.13|SERPINF2	SERPINF2	40.8455	5.35211	9.53572e-12	4.66307e-10	11.0206	26.1393	4.70815	7.99809e-08	2.00942e-05	7.09701	24.85	22.79	24.28	0.49	0.75	0.72	27.71	26.88	0.94	1.06	212	21	233
ENSG00000146038.11	ENSG00000146038.11|DCDC2	DCDC2	2.48451	1.31296	3.15803e-12	2.11858e-10	11.5006	2.81236	1.49178	4.11938e-07	3.96608e-05	6.38517	30.22	30.33	30.95	12.7	12.74	12.4	35.65	33.76	12.68	12.22	156	80	236
ENSG00000100380.13	ENSG00000100380.13|ST13	ST13	1.95437	0.966701	4.82446e-13	5.90173e-11	12.3166	1.8481	0.886045	1.27852e-06	7.17798e-05	5.89329	450.74	434.83	447.08	199.13	196.2	188.5	400.01	406.78	204.53	204.5	81	155	236
ENSG00000149136.8	ENSG00000149136.8|SSRP1	SSRP1	-2.94786	-1.55967	2.5779e-13	3.86686e-11	-12.5887	-2.89593	-1.53403	1.5389e-07	2.46815e-05	-6.81279	66.18	62.88	65.19	185.44	188.74	196.73	58.66	59.22	163.07	177.36	114	122	236
ENSG00000138764.14	ENSG00000138764.14|CCNG2	CCNG2	4.22313	2.07831	1.44408e-12	1.2205e-10	11.8404	2.86288	1.51747	8.2676e-07	5.75472e-05	6.08262	24.24	23.57	23.24	5.81	6.28	5.54	21.97	22.61	8.68	9.56	118	119	237
ENSG00000070540.12	ENSG00000070540.12|WIPI1	WIPI1	4.25298	2.08847	3.22507e-12	2.13142e-10	11.4915	2.88696	1.52955	4.12227e-07	3.96608e-05	6.38486	44.84	44.68	49.52	12.42	12.41	9.97	41.93	41.61	15.4	14.46	159	81	240
ENSG00000071539.13	ENSG00000071539.13|TRIP13	TRIP13	-8.73942	-3.12754	1.01032e-12	9.7737e-11	-11.9955	-6.87697	-2.78177	6.43075e-08	1.84651e-05	-7.19174	2.54	2.75	2.77	30	31.66	31.4	2.81	3.18	22.68	20.67	170	70	240
ENSG00000159200.17	ENSG00000159200.17|RCAN1	RCAN1	3.03088	1.59974	5.36434e-12	3.07356e-10	11.2705	4.06509	2.02329	2.82559e-07	3.30794e-05	6.54889	28.13	28.35	29.49	10.81	10.04	9.72	30.11	28.64	7.85	7.51	181	61	242
ENSG00000154556.17	ENSG00000154556.17|SORBS2	SORBS2	9.8329	3.29762	5.29537e-13	6.16537e-11	12.2761	9.96075	3.31625	1.33771e-06	7.41996e-05	5.87364	43.69	39.96	43.61	6.32	4.27	4.21	23.22	24.26	2.83	2.88	86	156	242
ENSG00000172071.11	ENSG00000172071.11|EIF2AK3	EIF2AK3	5.49309	2.45762	1.00966e-11	4.81391e-10	10.9958	4.11319	2.04026	1.0164e-07	2.22961e-05	6.99294	32.32	29.33	29.77	6	5.99	5.15	24.43	26.83	6.67	6.39	216	27	243
ENSG00000173230.15	ENSG00000173230.15|GOLGB1	GOLGB1	3.98378	1.99414	4.97898e-12	2.90259e-10	11.3029	3.89986	1.96342	3.25783e-07	3.5618e-05	6.48707	33.85	33.35	32.31	9.48	8.71	7.57	39.74	38.92	11.05	9.1	176	68	244
ENSG00000117632.22	ENSG00000117632.22|STMN1	STMN1	-8.78267	-3.13466	1.826e-15	1.88316e-12	-14.7385	-9.13103	-3.19078	6.31068e-07	4.88768e-05	-6.19992	29.34	32.64	29.78	296.28	281.09	295.28	26.01	27.1	272.5	275.52	16	229	245
ENSG00000175832.12	ENSG00000175832.12|ETV4	ETV4	-46.5078	-5.5394	1.17016e-12	1.07736e-10	-11.9318	-49.2104	-5.62089	6.47541e-08	1.84651e-05	-7.18873	0.8	0.55	0.72	37.82	40.04	39.19	0.55	0.86	40.09	41.29	176	71	247
ENSG00000094804.9	ENSG00000094804.9|CDC6	CDC6	-28.0845	-4.8117	1.6193e-14	6.86273e-12	-13.7907	-19.8775	-4.31307	4.66019e-07	4.15827e-05	-6.3316	0.9	1.01	0.87	39.78	33.96	32.2	0.94	0.66	25.78	27.48	41	207	248
ENSG00000130176.7	ENSG00000130176.7|CNN1	CNN1	18.099	4.17784	7.11606e-13	7.66125e-11	12.1478	9.78957	3.29125	1.39493e-06	7.57846e-05	5.85545	36.19	35.98	36.57	2.1	1.65	2.2	38.36	40.23	4.05	4.16	90	160	250
ENSG00000179023.8	ENSG00000179023.8|KLHDC7A	KLHDC7A	6.74322	2.75344	1.47541e-12	1.23105e-10	11.8311	8.03965	3.00713	9.7481e-07	6.32145e-05	6.01108	11.67	12.25	12.35	2.08	1.74	1.75	9.55	9.36	1.16	1.29	122	130	252
ENSG00000115677.16	ENSG00000115677.16|HDLBP	HDLBP	2.06394	1.0454	6.69193e-12	3.56636e-10	11.1744	1.95788	0.969292	2.81323e-07	3.30794e-05	6.55079	309.33	318.61	320.96	152.59	152.85	140.03	324.65	333.03	156.07	160.85	194	62	256
ENSG00000105968.18	ENSG00000105968.18|H2AFV	H2AFV	-2.68215	-1.42339	1.20793e-12	1.09267e-10	-11.918	-3.0679	-1.61725	7.21878e-08	1.92924e-05	-7.14154	84.19	79.89	80.61	236.95	230.34	239.21	65.46	60.9	207.6	213.67	179	77	256
ENSG00000166598.14	ENSG00000166598.14|HSP90B1	HSP90B1	-1.79277	-0.842188	1.68243e-13	2.73849e-11	-12.7741	-1.63928	-0.713064	2.36165e-07	3.04802e-05	-6.62678	464.67	455.49	451.86	763.7	749.56	759.94	438.81	430.47	675.65	698.12	108	148	256
ENSG00000065328.16	ENSG00000065328.16|MCM10	MCM10	-36.0975	-5.17383	1.36833e-13	2.43928e-11	-12.8638	-26.1354	-4.70794	2.72666e-07	3.27502e-05	-6.56437	1.16	0.45	0.49	25.39	24.9	23.24	0.53	0.4	16.18	16.31	97	161	258
ENSG00000136868.10	ENSG00000136868.10|SLC31A1	SLC31A1	2.73274	1.45035	6.75923e-12	3.57166e-10	11.1701	2.72339	1.4454	2.863e-07	3.32234e-05	6.54318	41.67	43.65	41.23	16.62	16.75	15.37	36.04	36.06	14.08	13.24	196	63	259
ENSG00000159399.9	ENSG00000159399.9|HK2	HK2	4.86444	2.28227	1.29072e-13	2.37671e-11	12.8892	3.11853	1.64087	2.35048e-06	0.000100629	5.62884	18.55	18.72	17.55	3.84	4.12	3.75	17.07	18.09	5.73	5.58	44	215	259
ENSG00000113368.11	ENSG00000113368.11|LMNB1	LMNB1	-13.6172	-3.76736	9.75991e-16	1.53288e-12	-15.0106	-10.5764	-3.40278	7.87617e-07	5.61692e-05	-6.10369	5.97	5.09	5.58	84.07	81.69	79.23	5.1	4.16	64.15	60.99	8	251	259
ENSG00000182481.8	ENSG00000182481.8|KPNA2	KPNA2	-3.33624	-1.73822	3.34656e-15	3.08114e-12	-14.4754	-3.37419	-1.75454	7.15861e-07	5.29058e-05	-6.14517	76.98	76.66	73.88	258.5	256.34	254.9	59.89	62.29	202.72	208.21	19	241	260
ENSG00000134245.17	ENSG00000134245.17|WNT2B	WNT2B	10.4186	3.38109	1.18919e-11	5.47127e-10	10.9247	7.45493	2.89819	1.45078e-07	2.44387e-05	6.8384	1.99	2.4	2.28	0.63	0.31	0.38	4.15	3.99	0.98	0.98	227	36	263
ENSG00000197046.11	ENSG00000197046.11|SIGLEC15	SIGLEC15	-11.7206	-3.55097	3.5069e-13	4.87678e-11	-12.4551	-16.591	-4.05233	2.19485e-07	2.91816e-05	-6.65859	1.63	1.62	1.54	22.48	23.35	22.33	0.86	1.07	18.94	18.31	121	143	264
ENSG00000198554.11	ENSG00000198554.11|WDHD1	WDHD1	-4.98581	-2.31783	6.09088e-13	6.83304e-11	-12.2153	-4.18889	-2.06657	1.51717e-07	2.46815e-05	-6.81897	3.19	3.07	2.95	19.97	20.56	22.64	3.03	3	15.79	17.31	142	123	265
ENSG00000139641.12	ENSG00000139641.12|ESYT1	ESYT1	-2.82158	-1.4965	1.37038e-13	2.43928e-11	-12.8632	-2.70941	-1.43798	2.9764e-07	3.3701e-05	-6.52631	19.51	22.07	21.48	60.33	60.37	61.28	21.66	22.88	58.63	60.47	99	167	266
ENSG00000117593.9	ENSG00000117593.9|DARS2	DARS2	-4.28982	-2.10092	1.00487e-12	9.75633e-11	-11.9979	-4.14272	-2.05058	1.12429e-07	2.25772e-05	-6.94912	7.35	8.26	7.8	38.21	37.5	35.03	7.15	6.56	32.88	32.06	168	100	268
ENSG00000143457.10	ENSG00000143457.10|GOLPH3L	GOLPH3L	2.74789	1.45833	2.94149e-12	2.00169e-10	11.5314	2.20131	1.13836	8.36809e-07	5.75472e-05	6.07737	50.12	48.05	50.2	17.29	17.53	15.71	43.19	42.42	17.64	18.24	152	120	272
ENSG00000133065.10	ENSG00000133065.10|SLC41A1	SLC41A1	2.98157	1.57607	1.95275e-12	1.51126e-10	11.7094	2.98209	1.57632	1.11313e-06	6.70123e-05	5.95345	47.34	44.48	45.66	16.93	17.22	16.28	41.65	46.18	14.44	14.7	134	138	272
ENSG00000134802.17	ENSG00000134802.17|SLC43A3	SLC43A3	-3.66289	-1.87298	1.19856e-12	1.09267e-10	-11.9213	-3.28872	-1.71753	1.04815e-07	2.231e-05	-6.97957	16.62	15.92	16.88	68.5	69.83	64.93	12.52	12.55	49.23	49.3	178	94	272
ENSG00000133104.12	ENSG00000133104.12|SPG20	SPG20	2.33058	1.22069	9.22706e-13	9.19263e-11	12.0349	2.75635	1.46276	1.61661e-06	8.24129e-05	5.79139	113.71	105.53	113.78	48.49	52.22	45.45	100.74	96.73	40.01	37.6	97	176	273
ENSG00000132613.14	ENSG00000132613.14|MTSS1L	MTSS1L	4.58288	2.19625	5.11757e-14	1.32659e-11	13.2909	3.91865	1.97036	2.71605e-06	0.000108716	5.56606	105.28	97.04	104.26	21.8	21.83	18.71	88.24	89.7	22.45	20.37	35	238	273
ENSG00000162433.14	ENSG00000162433.14|AK4	AK4	2.79447	1.48257	5.80781e-12	3.27149e-10	11.236	2.45322	1.29468	4.79756e-07	4.17546e-05	6.31898	93.24	98.27	92.55	56.26	55.63	48.46	85.22	88.56	62.13	59.63	184	90	274
ENSG00000179750.15	ENSG00000179750.15|APOBEC3B	APOBEC3B	-6.73887	-2.75251	9.70887e-13	9.55221e-11	-12.0128	-9.91624	-3.30979	1.25577e-07	2.3073e-05	-6.90109	5.04	4.61	4.6	41.39	37.85	39.3	2.8	2.96	36.64	35.06	166	109	275
ENSG00000198853.11	ENSG00000198853.11|RUSC2	RUSC2	2.80119	1.48604	1.19056e-11	5.47127e-10	10.9242	2.69353	1.4295	2.15023e-07	2.90259e-05	6.66752	29.01	29.67	30.1	11.06	11.06	10.61	28.02	28.65	10.98	11.09	228	53	281
ENSG00000187741.14	ENSG00000187741.14|FANCA	FANCA	-9.9506	-3.31478	2.49947e-12	1.79397e-10	-11.6022	-8.6673	-3.11558	5.00678e-08	1.67683e-05	-7.30044	2.96	3.53	1.91	21.9	20.29	25.63	1.86	1.96	16.95	21.35	220	61	281
ENSG00000270885.1	ENSG00000270885.1|RASL10B	RASL10B	8.8454	3.14493	1.43223e-11	6.35223e-10	10.844	5.8712	2.55366	1.85495e-07	2.74181e-05	6.73167	9.53	9.08	10.44	1.36	1.15	1.09	9.12	9.34	1.71	1.61	237	45	282
ENSG00000085999.11	ENSG00000085999.11|RAD54L	RAD54L	-16.9711	-4.08501	3.41097e-13	4.76821e-11	-12.4671	-20.2413	-4.33923	2.75986e-07	3.27502e-05	-6.55911	1.52	1.37	2.18	24.5	24.85	23.86	0.77	1.13	22.35	20.75	120	162	282
ENSG00000115977.18	ENSG00000115977.18|AAK1	AAK1	3.9768	1.99161	9.59325e-12	4.68263e-10	11.018	4.27099	2.09457	3.39507e-07	3.63671e-05	6.46915	27.3	27.37	26.23	7.76	7.23	5.17	25.93	27.31	6.62	6	213	70	283
ENSG00000122952.16	ENSG00000122952.16|ZWINT	ZWINT	-7.49792	-2.90649	1.5968e-13	2.64812e-11	-12.7967	-6.30981	-2.6576	3.65968e-07	3.82156e-05	-6.43656	17.79	14.24	15.19	121.81	110.26	109.45	12.74	14.49	92.79	93.05	107	178	285
ENSG00000105929.15	ENSG00000105929.15|ATP6V0A4	ATP6V0A4	6.22836	2.63885	7.84544e-13	8.27958e-11	12.1054	4.44848	2.15331	1.95636e-06	9.20462e-05	5.70855	14.83	14.03	15.57	2.87	2.76	2.68	13.56	12.64	3.73	3.99	93	194	287
ENSG00000130816.14	ENSG00000130816.14|DNMT1	DNMT1	-3.51282	-1.81263	1.55974e-12	1.28534e-10	-11.8069	-3.11065	-1.63722	1.05e-07	2.231e-05	-6.97881	10.96	10.65	13.45	44.01	43.6	50.41	13.01	9.62	36.5	39.45	192	95	287
ENSG00000121621.6	ENSG00000121621.6|KIF18A	KIF18A	-4.72626	-2.2407	1.37866e-12	1.18798e-10	-11.8605	-5.26186	-2.39557	1.16549e-07	2.25772e-05	-6.93349	2.97	2.44	2.5	14.59	14.57	15	2.01	1.98	12.65	13.49	186	101	287
ENSG00000074410.13	ENSG00000074410.13|CA12	CA12	-5.9885	-2.5822	6.03004e-12	3.34723e-10	-11.2197	-12.3614	-3.62777	2.0805e-09	6.13843e-06	-8.68183	14.51	13.75	12.59	94.31	90.49	74.72	8.46	7.73	105.74	102.61	281	7	288
ENSG00000169607.12	ENSG00000169607.12|CKAP2L	CKAP2L	-11.0623	-3.46757	3.31323e-12	2.17354e-10	-11.4797	-12.0964	-3.59651	3.839e-08	1.56537e-05	-7.41578	1.47	2.1	1.52	24.74	22.66	19.56	1.06	1.32	16.83	16.86	238	51	289
ENSG00000167986.13	ENSG00000167986.13|DDB1	DDB1	2.0922	1.06502	1.31742e-12	1.16386e-10	11.8803	1.89439	0.921732	1.61996e-06	8.24249e-05	5.7905	126.6	129.1	138.91	61.96	60.65	67.89	118.64	119.32	63.7	65.43	113	177	290
ENSG00000143367.15	ENSG00000143367.15|TUFT1	TUFT1	3.49442	1.80505	1.21134e-12	1.09267e-10	11.9167	2.8595	1.51576	1.68514e-06	8.38679e-05	5.77337	27.05	26.21	26.39	8.36	7.66	7.95	23.14	23.11	7.98	8.59	108	182	290
ENSG00000105767.2	ENSG00000105767.2|CADM4	CADM4	6.83688	2.77334	1.17388e-11	5.42621e-10	10.9304	4.05131	2.01839	3.22977e-07	3.54578e-05	6.49083	12.03	12.51	12.72	1.64	1.94	1.91	9.82	9.9	2.73	2.65	225	67	292
ENSG00000108953.16	ENSG00000108953.16|YWHAE	YWHAE	-2.05268	-1.03751	3.37041e-13	4.751e-11	-12.4723	-2.04263	-1.03043	3.35995e-07	3.63126e-05	-6.47367	403.02	393.82	413.68	793.82	783.88	764.6	349.66	344.64	717.42	731.97	119	173	292
ENSG00000128245.14	ENSG00000128245.14|YWHAH	YWHAH	-2.97777	-1.57423	1.2079e-12	1.09267e-10	-11.918	-2.77462	-1.47229	1.45672e-07	2.44387e-05	-6.83662	29.37	26.39	29.26	93.73	91.48	91.08	24.1	30.96	75.14	75.92	180	117	297
ENSG00000119938.8	ENSG00000119938.8|PPP1R3C	PPP1R3C	3.98374	1.99412	1.66194e-12	1.34884e-10	11.7794	2.94682	1.55916	1.58675e-06	8.12668e-05	5.79949	33.73	33.84	33.6	8.13	8.98	9.21	29.95	31.12	10.83	10.48	126	172	298
ENSG00000087111.20	ENSG00000087111.20|PIGS	PIGS	2.45547	1.296	1.90476e-12	1.48705e-10	11.7202	2.41098	1.26962	1.53989e-06	8.06783e-05	5.81251	80.1	78.33	81.33	27.86	26.54	29.34	76.39	85.69	27.42	30.13	132	168	300
ENSG00000119777.18	ENSG00000119777.18|TMEM214	TMEM214	3.39241	1.76231	1.26606e-13	2.37671e-11	12.8975	2.77159	1.47071	3.25056e-06	0.000120232	5.48804	87.66	88.65	92.47	25.46	26.49	23.74	74.27	76.82	27.36	26.64	46	258	304
ENSG00000073111.13	ENSG00000073111.13|MCM2	MCM2	-7.8034	-2.9641	2.12899e-14	7.5792e-12	-13.6718	-6.94679	-2.79635	8.39565e-07	5.75472e-05	-6.07595	7.2	7.79	7.07	63.11	63.17	64.49	7.53	8.14	56.86	55.64	49	257	306
ENSG00000124207.16	ENSG00000124207.16|CSE1L	CSE1L	-3.21688	-1.68566	7.20846e-14	1.67362e-11	-13.1422	-2.83236	-1.502	6.45184e-07	4.91939e-05	-6.19032	39.48	38.86	38.17	134.64	134.18	129.68	33.81	33.48	99.55	99.08	74	233	307
ENSG00000076003.4	ENSG00000076003.4|MCM6	MCM6	-6.30302	-2.65604	2.20302e-14	7.63906e-12	-13.657	-6.5835	-2.71885	8.38351e-07	5.75472e-05	-6.07657	7.84	7.92	7.95	63.7	60.65	59.44	6.29	7.12	50.48	48.02	50	258	308
ENSG00000064042.17	ENSG00000064042.17|LIMCH1	LIMCH1	10.4834	3.39004	2.79278e-11	1.02568e-09	10.554	12.5638	3.6512	4.09441e-08	1.56537e-05	7.38781	9.56	9.52	9.01	1.25	0.81	0.9	14.8	13.76	1.43	0.99	294	15	309
ENSG00000122884.12	ENSG00000122884.12|P4HA1	P4HA1	3.73326	1.90043	3.00664e-14	8.9197e-12	13.5219	2.91481	1.5434	3.87127e-06	0.000133241	5.41215	171.35	170.05	158.75	43.52	43.15	42.61	181.63	176.11	58.41	61.94	30	279	309
ENSG00000170312.15	ENSG00000170312.15|CDK1	CDK1	-10.7623	-3.42792	4.11416e-14	1.14425e-11	-13.3857	-11.7579	-3.55556	7.66191e-07	5.48023e-05	-6.11566	11.16	11.17	10.1	133.95	129.22	128.46	6.78	7.28	108.6	113.22	62	249	311
ENSG00000186866.16	ENSG00000186866.16|POFUT2	POFUT2	3.41238	1.77078	4.43483e-12	2.64899e-10	11.3531	2.76669	1.46816	1.10898e-06	6.70123e-05	5.95508	34.76	36.59	39.59	12.1	10.67	10.62	34.53	35.22	13.52	13.09	173	139	312
ENSG00000116120.9	ENSG00000116120.9|FARSB	FARSB	-3.06917	-1.61785	4.84074e-13	5.90173e-11	-12.3151	-2.70563	-1.43596	3.81015e-07	3.85178e-05	-6.41906	12.97	12.24	11.75	41.39	40.21	40.03	9.72	9.58	28.5	28.44	131	181	312
ENSG00000113615.12	ENSG00000113615.12|SEC24A	SEC24A	5.19579	2.37734	3.55023e-12	2.26687e-10	11.4497	5.52274	2.46538	1.20748e-06	7.01287e-05	5.91812	37.37	36.89	34.54	7.94	7.52	6.4	36.05	34.13	6.21	6.37	163	150	313
ENSG00000169258.6	ENSG00000169258.6|GPRIN1	GPRIN1	-19.6511	-4.29654	5.39662e-13	6.22451e-11	-12.2679	-11.3702	-3.50719	3.5661e-07	3.77408e-05	-6.44781	0.89	0.77	0.94	21.06	21.86	19.97	1.39	1.12	17.75	18.1	137	176	313
ENSG00000145817.16	ENSG00000145817.16|YIPF5	YIPF5	3.12325	1.64305	1.2358e-12	1.10725e-10	11.9081	2.7858	1.47809	2.21547e-06	9.88487e-05	5.65453	83.28	86.16	85.83	27.77	25.5	25.52	68.01	76.33	29.96	31.47	109	205	314
ENSG00000168078.9	ENSG00000168078.9|PBK	PBK	-15.4131	-3.94608	1.74918e-12	1.40672e-10	-11.7572	-12.7569	-3.6732	1.40954e-07	2.44387e-05	-6.85092	2.4	3.25	2.61	48.37	44	43.83	1.97	2.38	34.91	35.93	197	118	315
ENSG00000132128.16	ENSG00000132128.16|LRRC41	LRRC41	2.46467	1.30139	2.75186e-12	1.91303e-10	11.5604	2.25455	1.17284	1.52772e-06	8.03838e-05	5.81596	97.27	100.11	103.05	38.34	40.05	40.02	92.58	96.77	41.05	40.62	149	167	316
ENSG00000198727.2	ENSG00000198727.2|MT-CYB	MT-CYB	1.54137	0.624211	2.48609e-11	9.50983e-10	10.6045	1.82177	0.865339	1.45464e-07	2.44387e-05	6.83724	1161.34	1143.22	1149.6	731.67	728.56	735.53	3187.04	3266.75	1898.52	1874.34	282	37	319
ENSG00000116761.11	ENSG00000116761.11|CTH	CTH	4.47986	2.16345	1.68794e-11	7.23402e-10	10.7726	4.41261	2.14163	3.79554e-07	3.85178e-05	6.42073	21.41	22.58	21.29	5.61	4.76	5.27	22.02	22.17	5.52	5.08	247	73	320
ENSG00000134531.9	ENSG00000134531.9|EMP1	EMP1	-6.60114	-2.72272	8.1941e-14	1.82319e-11	-13.0865	-7.04332	-2.81626	7.26354e-07	5.32351e-05	-6.13885	5.98	7.38	6.06	53.53	48.78	38.39	6.1	6.94	59.98	47.73	78	242	320
ENSG00000076382.16	ENSG00000076382.16|SPAG5	SPAG5	-7.69414	-2.94376	2.34744e-14	7.77427e-12	-13.6294	-8.80307	-3.13801	9.1127e-07	6.08848e-05	-6.04035	4.58	3.49	4.35	45.02	43.56	45.35	3.85	5.05	35.88	42.48	52	268	320
ENSG00000010292.12	ENSG00000010292.12|NCAPD2	NCAPD2	-3.23847	-1.69531	3.91965e-12	2.41491e-10	-11.4068	-3.16823	-1.66367	5.88839e-08	1.83288e-05	-7.23	57.94	55.5	56.72	192.5	195.96	177.45	55.62	54.99	177	181.15	254	67	321
ENSG00000145386.9	ENSG00000145386.9|CCNA2	CCNA2	-19.7939	-4.30698	1.78243e-12	1.4164e-10	-11.749	-14.068	-3.81435	1.51425e-07	2.46815e-05	-6.8198	1.06	1.11	1.42	28.11	30.05	29.08	1.24	1.2	21.88	21.69	198	124	322
ENSG00000188735.12	ENSG00000188735.12|TMEM120B	TMEM120B	3.11748	1.64038	1.46644e-12	1.22971e-10	11.8337	2.59337	1.37483	2.08487e-06	9.52224e-05	5.68092	17.14	17.75	18.8	6.02	7.1	6.39	16.4	16.35	9.3	7.57	121	202	323
ENSG00000103044.10	ENSG00000103044.10|HAS3	HAS3	-7.36517	-2.88072	6.0628e-13	6.83304e-11	-12.2173	-6.89053	-2.78461	3.78452e-07	3.85178e-05	-6.42199	3.04	2.99	4	28.65	32.41	27.28	2.57	3	24.31	24.74	141	182	323
ENSG00000181458.10	ENSG00000181458.10|TMEM45A	TMEM45A	21.9329	4.45503	9.09702e-12	4.48966e-10	11.0411	20.6664	4.36922	7.18608e-07	5.29608e-05	6.14351	36.64	34.66	35.84	1.73	1.12	1.96	23.65	24.41	0.88	1.38	209	115	324
ENSG00000095002.13	ENSG00000095002.13|MSH2	MSH2	-4.95663	-2.30936	3.17925e-12	2.12215e-10	-11.4977	-3.64934	-1.86764	9.60297e-08	2.15318e-05	-7.01759	6.34	6.32	5.57	35.96	33.71	33.66	6.87	6.84	28.45	28.69	233	92	325
ENSG00000111344.11	ENSG00000111344.11|RASAL1	RASAL1	24.3845	4.60789	2.05071e-11	8.3738e-10	10.6881	9.13226	3.19097	3.12001e-07	3.4591e-05	6.50584	7.12	9.2	8.86	0.29	0.27	0.4	9.74	8.93	1.31	1.39	260	66	326
ENSG00000196262.13	ENSG00000196262.13|PPIA	PPIA	-1.68819	-0.755476	1.022e-13	2.00739e-11	-12.9905	-1.71726	-0.780108	6.63816e-07	5.02116e-05	-6.17795	2630.16	2579.46	2612.46	3762.59	3849.46	4173.7	2118.86	2134.52	3589.72	3607.32	91	235	326
ENSG00000006062.14	ENSG00000006062.14|MAP3K14	MAP3K14	2.76596	1.46778	2.2857e-11	8.90924e-10	10.641	2.84199	1.5069	1.98535e-07	2.83045e-05	6.70216	36.46	36.8	39.17	13.43	15.63	13.8	29.34	30.18	11.4	11.22	276	51	327
ENSG00000170540.14	ENSG00000170540.14|ARL6IP1	ARL6IP1	-3.69947	-1.88732	1.50065e-13	2.55207e-11	-12.8237	-3.6321	-1.8608	5.95148e-07	4.80074e-05	-6.22538	34.73	34.53	31	125.38	127.64	130.33	28	28.81	106.29	105.91	104	223	327
ENSG00000161960.14	ENSG00000161960.14|EIF4A1	EIF4A1	-2.06526	-1.04632	1.7614e-15	1.88316e-12	-14.7541	-1.69021	-0.757202	1.27699e-06	7.17798e-05	-5.89381	639.47	643.74	645.62	1185.93	1201.01	1242.1	612.07	614.7	1060.07	1046.42	17	311	328
ENSG00000090615.14	ENSG00000090615.14|GOLGA3	GOLGA3	2.42799	1.27976	9.3372e-13	9.26778e-11	12.0298	2.80803	1.48956	2.63083e-06	0.000106624	5.57991	36.28	35.41	38.4	17.23	15.13	12.66	39.88	38.32	14.39	12.41	98	233	331
ENSG00000044574.7	ENSG00000044574.7|HSPA5	HSPA5	-2.59842	-1.37764	8.11587e-12	4.07319e-10	-11.0907	-2.60881	-1.38339	7.08483e-09	7.49801e-06	-8.14967	191.31	190.62	187.19	466.28	464.41	472.4	144.16	149.1	386.52	398.8	312	19	331
ENSG00000184220.11	ENSG00000184220.11|CMSS1	CMSS1	-4.76567	-2.25268	3.45448e-12	2.23328e-10	-11.4616	-5.28856	-2.40288	8.87355e-08	2.10705e-05	-7.0519	9.79	10.61	9.35	57.41	53.71	58.49	6.79	7.49	47.17	46.53	243	89	332
ENSG00000117650.12	ENSG00000117650.12|NEK2	NEK2	-13.5908	-3.76456	2.30819e-12	1.69629e-10	-11.6367	-13.9078	-3.79782	1.46002e-07	2.44387e-05	-6.83564	3.58	2.44	2.33	50.89	49.32	45.22	2.26	1.92	42.25	41.57	215	119	334
ENSG00000132688.10	ENSG00000132688.10|NES	NES	-13.2729	-3.73041	9.48392e-14	1.93298e-11	-13.023	-14.0634	-3.81387	7.66379e-07	5.48023e-05	-6.11556	0.84	1	0.85	14.89	14.71	14.75	1.09	1.08	19.38	18.78	85	250	335
ENSG00000169047.5	ENSG00000169047.5|IRS1	IRS1	3.05781	1.6125	3.72447e-11	1.26679e-09	10.4289	3.73432	1.90085	4.24139e-08	1.58054e-05	7.37249	12.28	12.95	12.42	4.55	4.63	4.22	12.48	12.5	3.59	3.24	323	16	339
ENSG00000183856.10	ENSG00000183856.10|IQGAP3	IQGAP3	-11.9012	-3.57303	6.29148e-12	3.42123e-10	-11.2012	-22.1324	-4.46809	3.65221e-08	1.56537e-05	-7.43744	0.67	0.72	0.72	11.72	11.59	9.91	0.41	0.48	12.67	13.88	287	52	339
ENSG00000275832.4	ENSG00000275832.4|ARHGAP23	ARHGAP23	2.91403	1.54301	1.00946e-11	4.81391e-10	10.9959	2.83754	1.50464	9.44617e-07	6.25481e-05	6.02474	59.58	58.5	55.12	25.1	26.26	21.04	51.44	53.09	20.7	21.66	217	126	343
ENSG00000152782.16	ENSG00000152782.16|PANK1	PANK1	3.40593	1.76805	2.78631e-12	1.92732e-10	11.555	2.88688	1.52951	1.90976e-06	9.12066e-05	5.71902	18.4	19.36	17.78	6.88	6.38	7.36	18.06	17.61	6.38	7.07	150	193	343
ENSG00000122870.11	ENSG00000122870.11|BICC1	BICC1	2.70003	1.43298	6.76876e-12	3.57166e-10	11.1695	2.5156	1.3309	1.23862e-06	7.09064e-05	5.90706	137.94	145	134.88	51.15	50.8	46.46	134.87	135.34	51.42	53.16	197	152	349
ENSG00000102384.13	ENSG00000102384.13|CENPI	CENPI	-24.6581	-4.62399	4.11761e-12	2.48734e-10	-11.3854	-26.082	-4.70498	9.33406e-08	2.1404e-05	-7.02993	0.59	0.53	0.38	17.21	15.71	15.05	0.39	0.3	12.29	12.66	260	90	350
ENSG00000128340.14	ENSG00000128340.14|RAC2	RAC2	-3.11623	-1.6398	2.19829e-12	1.6304e-10	-11.6579	-3.58063	-1.84021	2.08846e-07	2.86134e-05	-6.68017	40.77	41.14	41.79	129.6	136.08	138.5	33.28	35.07	127.25	133.59	213	139	352
ENSG00000151090.17	ENSG00000151090.17|THRB	THRB	9.49207	3.24672	2.29115e-11	8.91746e-10	10.6399	6.07697	2.60335	3.83403e-07	3.85679e-05	6.41634	5.6	5.93	6.22	0.87	0.96	0.51	4.19	4.73	0.92	0.57	277	76	353
ENSG00000177951.17	ENSG00000177951.17|BET1L	BET1L	3.26258	1.70601	1.32089e-11	5.95741e-10	10.8791	2.8458	1.50883	8.24113e-07	5.75472e-05	6.08401	49.71	51.13	53.08	15.64	15.87	16.5	45.25	49.14	17.3	15.89	233	121	354
ENSG00000092470.11	ENSG00000092470.11|WDR76	WDR76	-17.8624	-4.15885	2.28325e-12	1.68406e-10	-11.6414	-11.9451	-3.57835	2.19329e-07	2.91816e-05	-6.6589	0.96	0.73	1.02	17.65	17.07	16.91	0.81	0.75	12.58	12.9	214	144	358
ENSG00000089220.4	ENSG00000089220.4|PEBP1	PEBP1	2.53602	1.34256	2.05252e-11	8.3738e-10	10.6877	1.96533	0.974775	5.83646e-07	4.77966e-05	6.23385	239.24	239.71	265.34	90.27	95.98	97.74	244.77	241.96	120.75	118.23	262	100	362
ENSG00000163507.13	ENSG00000163507.13|KIAA1524	KIAA1524	-6.81788	-2.76932	2.10667e-12	1.58e-10	-11.6764	-6.12586	-2.61491	2.55416e-07	3.19471e-05	-6.59275	4.82	4.74	4.12	37.21	36.92	33.44	3.54	3.4	26.27	25.91	210	153	363
ENSG00000134030.13	ENSG00000134030.13|CTIF	CTIF	3.34039	1.74002	2.44338e-11	9.40034e-10	10.612	2.55912	1.35565	4.54608e-07	4.10513e-05	6.34236	10.69	10.69	11.58	3.42	3.99	3.29	11.42	10.07	4.56	4.09	280	85	365
ENSG00000006534.15	ENSG00000006534.15|ALDH3B1	ALDH3B1	4.5276	2.17875	1.32542e-11	5.95804e-10	10.8776	3.35612	1.7468	9.95745e-07	6.39182e-05	6.00185	29.74	27.88	30.08	6.95	6.93	6.93	29.47	30.32	9.04	9.43	234	131	365
ENSG00000161533.11	ENSG00000161533.11|ACOX1	ACOX1	2.91141	1.54172	8.33893e-12	4.15391e-10	11.0789	2.5011	1.32256	1.36e-06	7.50913e-05	5.86646	21.57	19.91	19.63	8.1	8.5	8.02	16.28	19.65	7.8	7.5	208	158	366
ENSG00000177084.16	ENSG00000177084.16|POLE	POLE	-6.87551	-2.78147	7.93206e-13	8.33803e-11	-12.1006	-5.27495	-2.39916	4.99778e-07	4.26964e-05	-6.30122	3.86	4	3.16	29.37	28.79	30.11	4.4	5.79	30.83	30.67	154	212	366
ENSG00000119969.14	ENSG00000119969.14|HELLS	HELLS	-15.3484	-3.94001	6.27474e-13	6.95168e-11	-12.2024	-11.2798	-3.49567	5.83226e-07	4.77966e-05	-6.23416	1.51	2.23	1.21	28.18	29.66	29.63	2.14	1.5	23.26	22.2	146	220	366
ENSG00000144802.11	ENSG00000144802.11|NFKBIZ	NFKBIZ	-13.5159	-3.75659	2.10876e-14	7.5792e-12	-13.676	-9.12408	-3.18968	1.44301e-06	7.7758e-05	-5.84073	5.84	6.03	5.25	92.21	87.51	82.34	8.69	8.89	84.01	83.34	48	323	371
ENSG00000186871.6	ENSG00000186871.6|ERCC6L	ERCC6L	-27.7468	-4.79425	3.43889e-12	2.23295e-10	-11.4636	-22.2028	-4.47267	1.83858e-07	2.73287e-05	-6.73552	0.34	0.3	0.31	11.04	11.4	10.04	0.34	0.24	7.66	8.18	240	133	373
ENSG00000150753.11	ENSG00000150753.11|CCT5	CCT5	-1.77571	-0.828396	5.61784e-13	6.43761e-11	-12.2504	-1.69721	-0.763168	6.48447e-07	4.93006e-05	-6.18813	330.36	329.14	326.99	555.61	562.35	563.04	284.39	288.34	462.97	472.31	139	234	373
ENSG00000224032.6	ENSG00000224032.6|EPB41L4A-AS1	EPB41L4A-AS1	3.75734	1.90971	2.71237e-11	1.00584e-09	10.5667	4.121	2.043	4.49546e-07	4.09712e-05	6.34723	91.56	91.65	87.58	23.98	26.25	21.62	77.07	74.5	15.1	20.1	291	84	375
ENSG00000135697.9	ENSG00000135697.9|BCO1	BCO1	6.20554	2.63356	2.01996e-11	8.29738e-10	10.6947	5.36106	2.42252	7.59725e-07	5.46218e-05	6.11934	11.9	9.64	11.61	3.13	2.79	2.02	10.35	10.96	2.92	2.83	258	117	375
ENSG00000105926.15	ENSG00000105926.15|MPP6	MPP6	2.65171	1.40693	1.33544e-11	5.99263e-10	10.8744	2.84933	1.51062	1.11115e-06	6.70123e-05	5.95423	39.65	38.66	40.17	18.1	17.46	20.13	32.4	29.52	13.94	13.66	235	140	375
ENSG00000107104.18	ENSG00000107104.18|KANK1	KANK1	3.6763	1.87825	1.23647e-11	5.65921e-10	10.9078	2.61069	1.38443	1.16551e-06	6.86797e-05	5.93348	10.5	11.46	10.67	3.36	3.43	3.68	13.54	12.7	5.45	5.19	229	148	377
ENSG00000186185.13	ENSG00000186185.13|KIF18B	KIF18B	-15.2818	-3.93374	3.43524e-12	2.23295e-10	-11.464	-15.1449	-3.92076	2.08211e-07	2.86134e-05	-6.6815	0.88	0.82	0.59	15.26	15.16	13.88	0.81	0.71	14.53	12.89	241	140	381
ENSG00000124126.13	ENSG00000124126.13|PREX1	PREX1	-3.06885	-1.6177	9.05602e-12	4.4777e-10	-11.0431	-5.02549	-2.32926	5.59404e-08	1.78676e-05	-7.25227	7.24	6.68	7.42	23.85	24.25	23.31	5.34	4.85	27.94	28.59	317	65	382
ENSG00000154839.9	ENSG00000154839.9|SKA1	SKA1	-15.1174	-3.91814	1.91826e-12	1.48888e-10	-11.7171	-17.2494	-4.10848	3.71025e-07	3.84964e-05	-6.4306	0.68	0.63	0.72	16.09	15.51	14.25	0.61	0.33	10.68	10.88	202	180	382
ENSG00000123689.5	ENSG00000123689.5|G0S2	G0S2	-21.2825	-4.41159	1.41742e-11	6.31805e-10	-10.8485	-15.5763	-3.96128	2.13769e-08	1.1994e-05	-7.67006	3.31	4.38	3.75	95.47	96.51	109.25	5.39	4.98	103.39	100.19	346	40	386
ENSG00000135829.16	ENSG00000135829.16|DHX9	DHX9	-2.1403	-1.09781	3.95779e-13	5.28365e-11	-12.4025	-1.80476	-0.851807	8.49885e-07	5.78053e-05	-6.07064	65.53	65.8	65.12	142.25	140.37	152.12	59.86	61.58	110.89	113.08	125	262	387
ENSG00000100092.20	ENSG00000100092.20|SH3BP1	SH3BP1	-3.5987	-1.84748	6.18559e-12	3.38807e-10	-11.2086	-4.68772	-2.22889	1.12438e-07	2.25772e-05	-6.94909	5.44	5.18	5.27	25.1	25.99	22.76	6.46	4.68	29.94	29.92	286	102	388
ENSG00000100526.19	ENSG00000100526.19|CDKN3	CDKN3	-9.94693	-3.31425	4.42437e-12	2.64867e-10	-11.3541	-11.8979	-3.57264	1.52677e-07	2.46815e-05	-6.81623	5.08	5.58	5.09	60.36	61.02	64.24	3.3	3.97	55.29	54.28	263	125	388
ENSG00000079616.12	ENSG00000079616.12|KIF22	KIF22	-8.26251	-3.04658	3.24235e-12	2.13755e-10	-11.4891	-11.6696	-3.54468	2.60028e-07	3.21486e-05	-6.58498	3.92	4.38	4.51	42.49	43.05	46.34	3.32	3.5	45.23	44.16	236	156	392
ENSG00000148248.13	ENSG00000148248.13|SURF4	SURF4	1.66731	0.737521	3.12447e-12	2.10135e-10	11.5052	1.52922	0.612793	2.76438e-06	0.00011011	5.5584	280.39	280.79	293.8	164.12	166.92	161.01	228.37	227.74	144.91	144.1	155	239	394
ENSG00000198826.10	ENSG00000198826.10|ARHGAP11A	ARHGAP11A	-5.45747	-2.44823	1.4411e-12	1.2205e-10	-11.8413	-4.62828	-2.21048	4.58731e-07	4.11427e-05	-6.33844	4.52	4.87	5.5	25.87	27.33	20.83	2.99	3.88	16.74	20.16	188	206	394
ENSG00000070814.17	ENSG00000070814.17|TCOF1	TCOF1	-3.46373	-1.79233	8.56102e-13	8.74494e-11	-12.0675	-3.50643	-1.81	6.86402e-07	5.14471e-05	-6.16342	14.72	15.12	16.45	56.02	56.96	55.31	12.43	12.53	44.66	46.88	160	238	398
ENSG00000173391.8	ENSG00000173391.8|OLR1	OLR1	22.7562	4.50819	6.10677e-12	3.37229e-10	11.2142	29.3045	4.87305	2.2985e-06	0.000100077	5.63856	22.45	23.31	21.29	1.07	0.87	0.78	14.44	14.03	0.62	0.64	187	212	399
ENSG00000103742.11	ENSG00000103742.11|IGDCC4	IGDCC4	2.65858	1.41066	1.81e-12	1.42558e-10	11.7423	2.99956	1.58475	3.62446e-06	0.000128547	5.44076	38.94	35.73	36.39	14.74	15.01	14.51	41.17	41.25	14.04	14.71	130	270	400
ENSG00000196584.2	ENSG00000196584.2|XRCC2	XRCC2	-16.0486	-4.00437	6.93802e-12	3.64656e-10	-11.1588	-10.8006	-3.43304	1.17758e-07	2.25772e-05	-6.92901	0.41	0.47	0.45	9	8.51	8.32	0.39	0.45	6.24	6	297	103	400
ENSG00000198380.12	ENSG00000198380.12|GFPT1	GFPT1	3.39799	1.76468	4.06119e-13	5.35303e-11	12.3913	3.51991	1.81554	5.7256e-06	0.000170299	5.24218	86.49	79.73	78.82	25.73	22.32	17.32	73.4	74.42	21.98	21.9	70	332	402
ENSG00000176890.15	ENSG00000176890.15|TYMS	TYMS	-3.32559	-1.73361	1.35299e-13	2.43928e-11	-12.8687	-3.10221	-1.6333	1.23681e-06	7.09064e-05	-5.9077	63.61	61.85	65.02	221.69	216.28	223.05	54.89	54.93	170.81	182.59	98	306	404
ENSG00000120437.8	ENSG00000120437.8|ACAT2	ACAT2	-3.74899	-1.9065	1.96717e-12	1.51365e-10	-11.7062	-3.21629	-1.6854	4.49926e-07	4.09712e-05	-6.34686	10.32	9.12	10.36	47.15	40.87	43.84	10.41	10.25	33.27	36.49	203	203	406
ENSG00000123374.10	ENSG00000123374.10|CDK2	CDK2	-3.88797	-1.95902	1.51631e-12	1.25342e-10	-11.8192	-3.74752	-1.90594	5.15587e-07	4.37225e-05	-6.2877	15.02	13.32	15.62	67.47	57.79	61.84	17.5	12.36	53.73	56.82	191	215	406
ENSG00000150593.17	ENSG00000150593.17|PDCD4	PDCD4	2.8904	1.53127	1.98445e-12	1.51819e-10	11.7024	2.11744	1.08232	3.64174e-06	0.000128642	5.43869	130.77	132.35	140.32	34.6	40.48	33.36	131.89	142.97	61.68	67.19	136	271	407
ENSG00000125844.15	ENSG00000125844.15|RRBP1	RRBP1	2.91934	1.54564	5.00927e-13	5.97087e-11	12.3002	2.65877	1.41076	5.63533e-06	0.000169817	5.24908	135.65	137.2	139.43	48.96	47.31	40.07	134.12	130.81	48.8	50.17	82	327	409
ENSG00000189159.15	ENSG00000189159.15|HN1	HN1	-3.54647	-1.82639	1.0426e-11	4.90958e-10	-10.9819	-3.96052	-1.98569	7.10282e-08	1.92924e-05	-7.14857	92.23	89.35	97.04	402.37	424.81	465.44	78.19	78.1	387.86	384.66	331	78	409
ENSG00000112118.18	ENSG00000112118.18|MCM3	MCM3	-6.83542	-2.77303	5.44641e-15	4.03942e-12	-14.2639	-6.49442	-2.6992	2.29974e-06	0.000100077	-5.63832	16.93	14.44	16.97	118.12	120.64	116.37	13.04	14.71	101.9	98.34	26	384	410
ENSG00000138433.15	ENSG00000138433.15|CIR1	CIR1	2.72439	1.44593	1.23645e-11	5.65921e-10	10.9078	2.28822	1.19422	1.66884e-06	8.33097e-05	5.77759	36.08	34.23	34.43	14.23	13.8	13.58	29.64	31.2	13.67	14.47	230	181	411
ENSG00000044090.8	ENSG00000044090.8|CUL7	CUL7	3.75646	1.90937	6.68172e-12	3.56636e-10	11.1751	3.62807	1.8592	2.38072e-06	0.000101151	5.62329	9.35	10.34	10.43	3.2	2.81	2.6	13.1	13.03	3.54	3.78	193	218	411
ENSG00000117139.16	ENSG00000117139.16|KDM5B	KDM5B	4.91334	2.2967	1.98601e-13	3.13765e-11	12.702	3.07174	1.61906	6.39583e-06	0.000180022	5.1941	30.55	31.53	30.75	6.63	6.59	5.77	30.93	29.62	9.57	9.7	56	356	412
ENSG00000127863.15	ENSG00000127863.15|TNFRSF19	TNFRSF19	5.05944	2.33898	5.70073e-11	1.77815e-09	10.2441	4.96145	2.31076	2.65273e-07	3.23438e-05	6.57631	4.4	4.6	4.25	0.95	0.97	0.9	4.55	4.52	0.99	1.27	355	58	413
ENSG00000165806.19	ENSG00000165806.19|CASP7	CASP7	2.46922	1.30406	4.52543e-11	1.49172e-09	10.3443	2.45813	1.29756	4.39277e-07	4.09608e-05	6.35726	37.53	35.78	35.21	14.71	15.35	14.7	29.05	30.05	12.27	12.45	334	82	416
ENSG00000165304.7	ENSG00000165304.7|MELK	MELK	-6.56039	-2.71378	1.54193e-14	6.65916e-12	-13.8119	-7.55653	-2.91772	2.18532e-06	9.81652e-05	-5.66048	7.28	7.07	7	55.62	54.06	53.66	5.78	5.22	45.56	47.65	39	378	417
ENSG00000135677.10	ENSG00000135677.10|GNS	GNS	2.16331	1.11324	7.24319e-11	2.10668e-09	10.1401	2.04405	1.03143	1.53921e-07	2.46815e-05	6.8127	116.37	117.69	115.51	55.42	53.8	47.25	119.03	114.35	56.18	55.78	380	38	418
ENSG00000136888.6	ENSG00000136888.6|ATP6V1G1	ATP6V1G1	2.50375	1.32409	6.20028e-12	3.38807e-10	11.2076	2.6332	1.39682	2.57571e-06	0.00010582	5.5891	279.04	282.22	276.73	104.54	108.15	114.63	246.95	247	90.41	92.3	189	231	420
ENSG00000113810.15	ENSG00000113810.15|SMC4	SMC4	-5.97237	-2.5783	5.9371e-12	3.31633e-10	-11.2264	-4.70304	-2.23359	2.10885e-07	2.86134e-05	-6.67595	12.95	9.9	9.45	65.48	62.8	53.68	10.73	7.67	44.54	49.03	279	141	420
ENSG00000101868.10	ENSG00000101868.10|POLA1	POLA1	-6.70938	-2.74618	1.26806e-11	5.78565e-10	-10.8969	-5.38921	-2.43007	8.12638e-08	2.00942e-05	-7.0901	1.5	1.54	1.67	13.3	13.2	11.94	1.49	1.77	9.55	9.77	338	83	421
ENSG00000177106.14	ENSG00000177106.14|EPS8L2	EPS8L2	2.28924	1.19487	4.96484e-11	1.6068e-09	10.3041	2.6997	1.4328	3.92116e-07	3.8663e-05	6.40659	143.46	139.43	139.49	56.7	57.25	60.07	211.31	204	65.29	65.5	344	78	422
ENSG00000061918.12	ENSG00000061918.12|GUCY1B3	GUCY1B3	6.29254	2.65364	2.2307e-11	8.7846e-10	10.6516	4.83153	2.27248	1.18843e-06	6.95654e-05	5.92503	6.71	7.19	7.36	1.32	1.3	1.07	6.9	6.92	1.72	1.66	273	149	422
ENSG00000092969.11	ENSG00000092969.11|TGFB2	TGFB2	3.93788	1.97742	5.11339e-12	2.95514e-10	11.2913	4.83075	2.27225	2.93049e-06	0.00011419	5.53306	54.17	57.62	56.6	16.19	14.65	12.98	51.56	51.69	13	11.94	179	243	422
ENSG00000085840.12	ENSG00000085840.12|ORC1	ORC1	-19.9313	-4.31696	3.65294e-13	5.00172e-11	-12.4374	-14.8946	-3.89672	1.20866e-06	7.01287e-05	-5.9177	0.92	0.88	0.72	21.44	20.91	19.59	0.81	0.97	16.91	16.52	122	300	422
ENSG00000159658.10	ENSG00000159658.10|EFCAB14	EFCAB14	2.05094	1.03629	5.23776e-11	1.66883e-09	10.2809	2.06007	1.04269	3.81422e-07	3.85178e-05	6.41859	88.16	91.06	89.02	43.16	42.1	36.01	83.12	81.69	38.56	36.99	349	74	423
ENSG00000112473.17	ENSG00000112473.17|SLC39A7	SLC39A7	3.56785	1.83506	5.24307e-13	6.13991e-11	12.2804	2.90514	1.53861	5.82284e-06	0.00017156	5.23487	250.42	237.91	253.51	67.82	65.58	75.31	203.58	203.91	71.66	67.52	85	340	425
ENSG00000172840.6	ENSG00000172840.6|PDP2	PDP2	3.34258	1.74096	3.09513e-12	2.08892e-10	11.5093	2.73696	1.45257	3.66974e-06	0.000128822	5.43536	13.59	11.65	13.49	3.8	5.45	4.3	11.63	13.21	4.26	3.81	154	273	427
ENSG00000134339.8	ENSG00000134339.8|SAA2	SAA2	-10.3092	-3.36586	8.69195e-12	4.3217e-10	-11.0609	-25.6397	-4.68031	1.32413e-07	2.39959e-05	-6.87807	8.89	7.77	6.65	81.23	79.51	85.57	4.03	6	139.3	137.03	315	112	427
ENSG00000198911.11	ENSG00000198911.11|SREBF2	SREBF2	-2.97782	-1.57426	1.34181e-11	6.01112e-10	-10.8723	-3.58892	-1.84355	7.98307e-08	2.00942e-05	-7.09783	6.11	5.21	5.54	19.14	18.01	15.38	5.66	6.99	25.62	26.11	344	84	428
ENSG00000119139.17	ENSG00000119139.17|TJP2	TJP2	-3.34666	-1.74272	5.66346e-12	3.2105e-10	-11.2469	-3.13298	-1.64754	2.5719e-07	3.19471e-05	-6.58975	8.11	8.77	9.29	32.99	32.27	29.13	9.08	9.22	30.39	30.22	274	154	428
ENSG00000107796.13	ENSG00000107796.13|ACTA2	ACTA2	5.94819	2.57245	3.65068e-13	5.00172e-11	12.4376	4.73344	2.24289	6.52916e-06	0.000182609	5.18514	139.16	136.88	146.53	22.62	24.52	23.84	133.11	139.15	27.75	30.65	67	362	429
ENSG00000174371.16	ENSG00000174371.16|EXO1	EXO1	-45.3309	-5.50242	2.91586e-12	1.99114e-10	-11.5352	-36.891	-5.2052	4.42468e-07	4.09608e-05	-6.35412	0.45	0.61	0.49	23.19	22.48	22.23	0.47	0.41	15.09	17.39	231	198	429
ENSG00000196159.11	ENSG00000196159.11|FAT4	FAT4	7.83409	2.96977	5.75243e-11	1.78179e-09	10.2401	7.12642	2.83318	3.76741e-07	3.85178e-05	6.42396	2.8	2.75	2.62	0.4	0.38	0.26	2.28	2.2	0.27	0.36	356	75	431
ENSG00000145740.18	ENSG00000145740.18|SLC30A5	SLC30A5	3.03149	1.60003	9.73109e-13	9.55221e-11	12.0118	2.97315	1.57199	5.74476e-06	0.000170299	5.24073	82.53	89.3	84.35	33.65	28.89	29.39	79.01	79.08	23.31	27.67	99	333	432
ENSG00000184445.11	ENSG00000184445.11|KNTC1	KNTC1	-9.82012	-3.29574	2.17505e-11	8.64758e-10	-10.6625	-7.17577	-2.84313	4.14151e-08	1.56537e-05	-7.38284	2.17	5.47	2.3	22.54	24.02	21.66	2.64	4.04	25.5	22.04	379	53	432
ENSG00000175063.16	ENSG00000175063.16|UBE2C	UBE2C	-6.49486	-2.6993	2.71607e-12	1.90339e-10	-11.5661	-8.91033	-3.15548	4.7482e-07	4.17368e-05	-6.32347	23.64	25.01	27.37	181.19	190.22	205.06	15.12	15.85	163.75	166.88	224	209	433
ENSG00000104833.11	ENSG00000104833.11|TUBB4A	TUBB4A	8.91657	3.15649	2.73914e-12	1.91303e-10	11.5624	5.13967	2.36168	4.26178e-06	0.000142013	5.37041	28.07	30.1	35.58	2.92	3.84	3.39	39.23	37.43	7.96	8.55	148	288	436
ENSG00000006634.7	ENSG00000006634.7|DBF4	DBF4	-3.47871	-1.79855	3.67122e-12	2.30639e-10	-11.4352	-3.20217	-1.67905	4.18082e-07	3.979e-05	-6.37874	12.86	10.22	9.3	39.37	40.47	35.98	8.2	8.52	29.74	30.82	247	192	439
ENSG00000125304.8	ENSG00000125304.8|TM9SF2	TM9SF2	2.28114	1.18975	7.56969e-11	2.17792e-09	10.1209	2.29685	1.19966	2.63719e-07	3.23032e-05	6.57886	118.33	121.06	109.94	49.7	50.5	48.38	101.98	101.84	42.56	42.06	385	57	442
ENSG00000013375.15	ENSG00000013375.15|PGM3	PGM3	2.25724	1.17456	7.43163e-11	2.14978e-09	10.1289	2.20183	1.1387	2.76572e-07	3.27502e-05	6.55819	58.9	55.73	57.32	25.32	30.17	23.92	51.48	52.66	24.34	25.56	382	60	442
ENSG00000183098.10	ENSG00000183098.10|GPC6	GPC6	3.91117	1.9676	6.34779e-12	3.42268e-10	11.1974	4.10328	2.03678	3.09539e-06	0.000116562	5.50929	20.84	20.93	23.43	5.36	5.51	4.77	20.08	19.27	4.86	4.93	191	251	442
ENSG00000100304.12	ENSG00000100304.12|TTLL12	TTLL12	-5.14167	-2.36224	1.4692e-12	1.22971e-10	-11.8329	-4.60296	-2.20256	8.08364e-07	5.70338e-05	-6.09239	4.08	4.32	4.84	26.53	24.8	27.14	4.27	4.43	21.7	21.54	189	254	443
ENSG00000259781.1	ENSG00000259781.1|HMGB1P6	HMGB1P6	-5.18112	-2.37326	1.51655e-13	2.56279e-11	-12.8191	-6.42717	-2.68418	1.6318e-06	8.25853e-05	-5.78733	37.67	35.35	37.16	221.48	213.82	221.14	21.28	25.48	179.46	174.9	105	338	443
ENSG00000095319.14	ENSG00000095319.14|NUP188	NUP188	-3.90295	-1.96456	6.08449e-12	3.37046e-10	-11.2158	-3.22023	-1.68716	2.93136e-07	3.35749e-05	-6.53293	9.05	10.8	9.48	41.48	42.03	36.02	10.77	10.13	31.8	30.26	282	165	447
ENSG00000106638.15	ENSG00000106638.15|TBL2	TBL2	2.54997	1.35048	5.13128e-12	2.95908e-10	11.2898	2.20345	1.13976	3.55323e-06	0.000126624	5.44938	47.38	48.99	47.05	19.85	18.7	19.99	39.07	41.05	19.61	18.12	180	268	448
ENSG00000013588.7	ENSG00000013588.7|GPRC5A	GPRC5A	-5.01564	-2.32644	6.87917e-12	3.62276e-10	-11.1625	-4.29671	-2.10323	2.52925e-07	3.18661e-05	-6.59701	3.18	4.03	2.28	33.1	32.64	27.67	3.52	2.87	23.3	22.4	296	152	448
ENSG00000123473.15	ENSG00000123473.15|STIL	STIL	-5.15051	-2.36472	7.5483e-12	3.87576e-10	-11.1222	-4.55022	-2.18594	2.3249e-07	3.01531e-05	-6.63359	3.01	2.51	2.57	17.98	17.61	15.5	2.53	2.71	14.03	14.45	304	147	451
ENSG00000120699.12	ENSG00000120699.12|EXOSC8	EXOSC8	-5.71	-2.51349	4.01446e-12	2.44506e-10	-11.3964	-5.26195	-2.3956	4.22004e-07	4.00193e-05	-6.37468	7.09	8.21	6.88	51.57	49.37	53.6	4.95	5.83	39.34	37.45	256	195	451
ENSG00000186951.16	ENSG00000186951.16|PPARA	PPARA	5.36492	2.42356	3.67676e-11	1.25376e-09	10.4345	3.64503	1.86593	9.94444e-07	6.39182e-05	6.00242	6.27	5.15	6.13	2.1	1.94	1.18	5.53	4.63	1.94	2.49	322	132	454
ENSG00000163535.17	ENSG00000163535.17|SGO2	SGO2	-8.72115	-3.12452	9.96923e-12	4.79601e-10	-11.0013	-7.33857	-2.8755	1.61186e-07	2.52347e-05	-6.79267	1.78	1.51	1.55	18.47	16.45	15.22	1.61	1.5	13.64	14.57	326	129	455
ENSG00000154889.16	ENSG00000154889.16|MPPE1	MPPE1	3.94768	1.981	4.48382e-11	1.48349e-09	10.3484	3.4898	1.80314	9.48227e-07	6.25481e-05	6.02309	30.01	29.75	26.86	9.55	9.47	6.98	32.01	27.65	10.21	9.47	333	127	460
ENSG00000186834.3	ENSG00000186834.3|HEXIM1	HEXIM1	2.6051	1.38134	3.59967e-11	1.23463e-09	10.4437	2.024	1.01721	1.12156e-06	6.70123e-05	5.95018	46.04	46.57	47.56	17.63	17.23	19.23	43.64	42.32	21.2	21.77	321	141	462
ENSG00000196975.15	ENSG00000196975.15|ANXA4	ANXA4	3.31064	1.72711	1.44899e-12	1.2205e-10	11.8389	2.29176	1.19646	6.00904e-06	0.000174566	5.22119	601.96	590.19	615.84	156.41	164.66	165.92	606.39	617.89	271.45	269.75	120	343	463
ENSG00000114573.9	ENSG00000114573.9|ATP6V1A	ATP6V1A	2.47992	1.31029	6.2055e-12	3.38807e-10	11.2072	2.23794	1.16217	3.68651e-06	0.000129189	5.43338	53.11	53.77	49.79	22.18	20.76	19.88	43.93	43.04	18.89	19.36	190	276	466
ENSG00000153721.18	ENSG00000153721.18|CNKSR3	CNKSR3	2.4963	1.31979	3.80533e-11	1.28792e-09	10.4196	2.61991	1.38951	1.10133e-06	6.70123e-05	5.95808	16.28	15.51	15.76	8.06	8.27	7.68	16.06	17.01	8.02	8.31	325	142	467
ENSG00000189057.10	ENSG00000189057.10|FAM111B	FAM111B	-37.2881	-5.22065	3.35043e-11	1.1709e-09	-10.4749	-33.8142	-5.07956	3.04518e-08	1.49202e-05	-7.51639	0.25	0.27	0.24	12.49	11.6	10.77	0.21	0.21	8.17	8.23	426	43	469
ENSG00000198830.10	ENSG00000198830.10|HMGN2	HMGN2	-3.06002	-1.61354	1.04542e-12	1.00046e-10	-11.9807	-2.91813	-1.54504	1.20167e-06	7.01287e-05	-5.92022	131.89	136.35	138.38	404.87	401.36	429.27	117.82	122.15	354.24	349.37	172	301	473
ENSG00000182606.14	ENSG00000182606.14|TRAK1	TRAK1	2.85355	1.51276	2.08083e-11	8.43066e-10	10.6818	2.20794	1.1427	2.24633e-06	9.92717e-05	5.64853	19.19	18.42	18.64	6.75	7.16	6.11	16.72	16.52	7.55	7.59	265	209	474
ENSG00000132507.17	ENSG00000132507.17|EIF5A	EIF5A	-1.96111	-0.971673	3.76889e-12	2.35116e-10	-11.4238	-2.20752	-1.14243	6.02639e-07	4.83754e-05	-6.21994	507.03	519.48	554.57	959.2	977.93	1017.68	430.8	436.87	949.07	929.2	251	224	475
ENSG00000198056.13	ENSG00000198056.13|PRIM1	PRIM1	-16.8325	-4.07318	1.9904e-12	1.51839e-10	-11.7011	-14.2236	-3.83021	9.51649e-07	6.25481e-05	-6.02152	2.26	2.23	2.16	47.7	46.52	46.29	1.93	2.31	37.65	39.19	205	270	475
ENSG00000090661.11	ENSG00000090661.11|CERS4	CERS4	4.94104	2.30481	3.23223e-11	1.13853e-09	10.4905	3.3947	1.76328	1.48537e-06	7.92337e-05	5.82817	20.98	18.98	19.32	4.05	4.12	4.31	17.78	18.97	5.44	6.7	311	165	476
ENSG00000117724.12	ENSG00000117724.12|CENPF	CENPF	-8.74234	-3.12802	4.28607e-12	2.57743e-10	-11.3679	-8.91559	-3.15633	5.18073e-07	4.37929e-05	-6.28561	12.52	11.17	11.38	111.19	116.87	110.03	11.29	10.87	97.01	97.87	262	216	478
ENSG00000142871.16	ENSG00000142871.16|CYR61	CYR61	2.11719	1.08215	2.06867e-13	3.21124e-11	12.6843	3.29492	1.72024	8.56182e-06	0.000211511	5.06743	562.53	566.88	575.25	249.15	258.59	262.04	514.91	514.77	145.42	149.74	58	421	479
ENSG00000124570.17	ENSG00000124570.17|SERPINB6	SERPINB6	-2.89186	-1.532	5.92629e-12	3.31633e-10	-11.2272	-3.18004	-1.66905	4.44137e-07	4.09608e-05	-6.35248	26.2	28.15	27.75	85.57	85.48	86.77	24.47	27.12	88.14	90.99	280	199	479
ENSG00000133195.11	ENSG00000133195.11|SLC39A11	SLC39A11	2.95032	1.56087	3.04078e-11	1.08609e-09	10.517	2.45967	1.29847	1.57986e-06	8.12668e-05	5.80138	25.04	25.92	26.13	8.43	11.01	11.05	19.29	21.33	10.07	8.58	307	173	480
ENSG00000105011.8	ENSG00000105011.8|ASF1B	ASF1B	-14.8012	-3.88764	1.88203e-12	1.47362e-10	-11.7254	-22.4619	-4.48941	1.01924e-06	6.42821e-05	-5.99172	1.98	1.83	2.7	37.25	38.61	37.99	1.24	1.3	36.23	34.6	201	280	481
ENSG00000153071.14	ENSG00000153071.14|DAB2	DAB2	4.25113	2.08785	1.15589e-10	3.0139e-09	9.93708	5.70832	2.51307	1.93259e-07	2.79452e-05	6.71386	26.9	28.2	25.48	6.96	6.34	4.85	34.29	37.31	6.68	5.5	434	48	482
ENSG00000014138.8	ENSG00000014138.8|POLA2	POLA2	-4.32678	-2.11329	9.64432e-12	4.69897e-10	-11.0157	-3.47754	-1.79807	2.90115e-07	3.33764e-05	-6.53743	7.1	8.78	5.64	39.34	36.13	36.35	4.97	7.35	26.61	27.24	320	164	484
ENSG00000133131.14	ENSG00000133131.14|MORC4	MORC4	-2.28827	-1.19426	1.46828e-11	6.42675e-10	-10.8332	-2.30517	-1.20487	1.89823e-07	2.79019e-05	-6.72165	32.09	32.64	31.87	80.15	80.67	72.24	30.91	31.28	76.57	74.52	353	134	487
ENSG00000137203.10	ENSG00000137203.10|TFAP2A	TFAP2A	3.79236	1.9231	2.13923e-11	8.5762e-10	10.6697	3.14734	1.65413	2.4546e-06	0.000103249	5.61002	10.18	8.78	8.97	2.37	2.97	2.78	7.43	7.72	2.87	2.35	268	221	489
ENSG00000175166.16	ENSG00000175166.16|PSMD2	PSMD2	-1.9577	-0.969163	6.72263e-12	3.56847e-10	-11.1725	-1.99031	-0.99299	4.42086e-07	4.09608e-05	-6.35449	147.17	144.71	156.28	285	275.08	275.16	121.42	121.5	249.33	230.72	294	200	494
ENSG00000165406.15	ENSG00000165406.15|MARCH8	MARCH8	2.66807	1.4158	1.63815e-11	7.03969e-10	10.7856	2.46339	1.30064	3.08021e-06	0.000116541	5.51142	16.79	18.18	18.82	7.99	6.79	7.03	15.55	17.35	7.84	6.98	246	250	496
ENSG00000144063.3	ENSG00000144063.3|MALL	MALL	-11.1744	-3.48212	1.03753e-11	4.90958e-10	-10.984	-9.14855	-3.19354	2.94842e-07	3.36247e-05	-6.53041	0.74	1.03	0.69	12.03	10.47	10.81	0.72	0.9	9.91	9.73	330	166	496
ENSG00000114999.7	ENSG00000114999.7|TTL	TTL	-3.30695	-1.7255	3.28144e-12	2.15799e-10	-11.4839	-3.01326	-1.59133	8.29639e-07	5.75472e-05	-6.08111	5.84	6.54	6.38	24.63	24.33	21.52	7.41	6.83	22.07	24.44	237	259	496
ENSG00000121057.12	ENSG00000121057.12|AKAP1	AKAP1	-4.64614	-2.21603	2.81537e-12	1.93738e-10	-11.5505	-3.53912	-1.82339	9.44241e-07	6.25481e-05	-6.02492	2.33	2.54	2.31	14.12	14.36	15.73	2.64	2.53	11.81	11.2	228	271	499
ENSG00000173457.10	ENSG00000173457.10|PPP1R14B	PPP1R14B	-3.92393	-1.9723	2.56993e-11	9.70539e-10	-10.5901	-4.64146	-2.21458	1.16124e-07	2.25772e-05	-6.93508	40.89	40.94	46.59	177.67	178.7	195.89	36.79	33.02	175.25	178.92	397	104	501
ENSG00000129083.12	ENSG00000129083.12|COPB1	COPB1	1.94522	0.959934	3.38538e-11	1.18002e-09	10.4704	1.90014	0.926106	1.72343e-06	8.45984e-05	5.76361	160	166.13	154.4	80.41	78.38	74.89	159.23	163.06	80.67	81.73	316	186	502
ENSG00000013573.16	ENSG00000013573.16|DDX11	DDX11	-11.1565	-3.47981	1.56353e-13	2.62554e-11	-12.8059	-7.5489	-2.91627	2.39643e-06	0.000101447	-5.62044	4.64	4.54	6.17	56.11	56.94	53.92	7.5	6.85	51.63	47.58	106	396	502
ENSG00000171105.13	ENSG00000171105.13|INSR	INSR	10.3861	3.37659	1.81965e-12	1.42896e-10	11.74	6.13638	2.61739	6.82318e-06	0.000185912	5.16601	7.48	7	7.66	0.83	0.59	0.74	2.82	3	1.09	0.95	131	373	504
ENSG00000187244.10	ENSG00000187244.10|BCAM	BCAM	5.94186	2.57091	1.82243e-11	7.64933e-10	10.7394	6.40611	2.67945	3.13533e-06	0.000117666	5.50372	28	28.87	28.6	5.42	4.5	4.63	40.9	40.46	5.41	5.33	252	253	505
ENSG00000101335.9	ENSG00000101335.9|MYL9	MYL9	8.16169	3.02887	1.97898e-13	3.13765e-11	12.7036	6.20847	2.63424	1.04187e-05	0.000242405	4.98219	60.56	61.35	65.41	7.62	7.61	7.73	51.35	51.36	8.36	7.63	55	450	505
ENSG00000174442.11	ENSG00000174442.11|ZWILCH	ZWILCH	-4.68632	-2.22846	2.57141e-12	1.82113e-10	-11.5898	-3.72959	-1.89902	1.02692e-06	6.44999e-05	-5.98846	7.96	6.73	7.08	44.05	39.03	37.7	8.03	7.68	32.37	28.5	221	284	505
ENSG00000186787.8	ENSG00000186787.8|SPIN2B	SPIN2B	8.03216	3.00579	1.41775e-10	3.50176e-09	9.8484	6.69884	2.74391	1.90927e-07	2.79091e-05	6.71913	22.09	20.19	19.38	2.9	2.43	2.55	17.48	16.54	2.68	3.45	460	46	506
ENSG00000116017.10	ENSG00000116017.10|ARID3A	ARID3A	2.73584	1.45198	6.1257e-12	3.37229e-10	11.2128	2.33068	1.22075	5.34534e-06	0.000163499	5.27202	15.19	15.74	15.27	7.34	6.29	6.33	15.69	15.63	8.2	7.87	188	320	508
ENSG00000164400.5	ENSG00000164400.5|CSF2	CSF2	-48.151	-5.58949	1.78977e-11	7.56121e-10	-10.7472	-40.2857	-5.3322	2.22094e-07	2.92347e-05	-6.65346	1.06	1.53	1.48	77.25	75	83.64	0.92	0.91	44.76	45.28	363	146	509
ENSG00000111052.7	ENSG00000111052.7|LIN7A	LIN7A	24.1075	4.59141	3.74605e-11	1.27251e-09	10.4264	20.3044	4.34372	1.8331e-06	8.86377e-05	5.73681	4.74	6.47	6.2	0.17	0.14	0.62	6.69	8.11	0.52	0.54	324	189	513
ENSG00000136244.11	ENSG00000136244.11|IL6	IL6	-3.28647	-1.71654	5.85803e-12	3.28591e-10	-11.2322	-2.57691	-1.36564	6.68063e-07	5.03579e-05	-6.17518	45.32	45.38	46.93	163.44	171.36	157.48	42.71	45.98	131.13	129.2	278	237	515
ENSG00000078401.6	ENSG00000078401.6|EDN1	EDN1	11.1759	3.48232	3.56469e-11	1.22968e-09	10.448	14.1902	3.82682	2.07131e-06	9.49788e-05	5.68375	11.24	11.64	11.42	0.99	1.04	1.07	10.09	11.27	0.78	0.78	319	200	519
ENSG00000025796.13	ENSG00000025796.13|SEC63	SEC63	1.9304	0.948897	4.58858e-11	1.50881e-09	10.3383	1.85101	0.888316	1.80007e-06	8.73875e-05	5.74471	55.93	51.99	50.83	29.13	27.35	31.02	56.46	54.28	29.82	25.98	335	187	522
ENSG00000075218.18	ENSG00000075218.18|GTSE1	GTSE1	-10.4494	-3.38534	2.88304e-11	1.04874e-09	-10.5401	-14.2746	-3.83538	1.27229e-07	2.32153e-05	-6.89541	0.89	1.1	1.48	15.99	15.33	14.64	1.07	0.75	14.3	14.78	411	111	522
ENSG00000076706.16	ENSG00000076706.16|MCAM	MCAM	-3.9688	-1.9887	1.01801e-12	9.77725e-11	-11.9922	-3.22331	-1.68854	1.79499e-06	8.73875e-05	-5.74594	7.91	7.94	8.78	38.63	38.71	35.36	10.83	10.79	37.44	39.71	171	351	522
ENSG00000189337.16	ENSG00000189337.16|KAZN	KAZN	2.54113	1.34547	9.37731e-11	2.56531e-09	10.0279	2.52828	1.33815	8.34706e-07	5.75472e-05	6.07847	13.95	15.19	14.95	7.18	6.71	6.83	14.88	14.43	7.35	7.08	405	122	527
ENSG00000075213.10	ENSG00000075213.10|SEMA3A	SEMA3A	3.71928	1.89503	7.33185e-11	2.12552e-09	10.1348	3.4235	1.77547	1.16272e-06	6.86679e-05	5.93453	12.79	11.11	12.94	3.71	3.22	2.36	7.65	8.52	2.6	2.73	381	147	528
ENSG00000117461.14	ENSG00000117461.14|PIK3R3	PIK3R3	3.24897	1.69998	1.51379e-11	6.59351e-10	10.8199	4.09609	2.03425	4.2353e-06	0.000141666	5.37312	7.61	7.88	8.09	2.59	2.72	2.46	9.41	10.34	2.29	2.55	241	287	528
ENSG00000134686.18	ENSG00000134686.18|PHC2	PHC2	-2.62643	-1.39311	6.99811e-12	3.67091e-10	-11.155	-3.11096	-1.63736	6.3437e-07	4.88768e-05	-6.19766	75.81	73.03	75.45	192.81	197.26	194.01	67.14	66.87	204.93	200.67	298	230	528
ENSG00000164402.13	ENSG00000164402.13|SEPT8	2019-09-08	2.41983	1.27491	1.31679e-11	5.94894e-10	10.8805	1.9537	0.966211	4.48655e-06	0.000146728	5.34809	33.34	31.2	31.65	13.53	14.25	12.43	31.26	31.11	16.93	15.23	232	297	529
ENSG00000157193.15	ENSG00000157193.15|LRP8	LRP8	-9.41128	-3.23439	5.34538e-11	1.69302e-09	-10.272	-8.43884	-3.07704	5.56197e-08	1.78676e-05	-7.25477	2.14	1.62	1.39	20.99	20.56	18.65	1.1	1.82	15.32	16.99	463	66	529
ENSG00000128595.16	ENSG00000128595.16|CALU	CALU	2.37185	1.24601	1.27012e-10	3.24519e-09	9.89615	2.17199	1.11901	4.72495e-07	4.16709e-05	6.3256	777.68	802.45	774.69	369.15	365.59	318.5	697.82	708.18	333.1	325.73	441	89	530
ENSG00000100031.18	ENSG00000100031.18|GGT1	GGT1	2.76193	1.46567	2.89775e-11	1.05265e-09	10.5379	2.16817	1.11648	2.56076e-06	0.000105445	5.59163	199.46	195.91	208.02	63.97	70.74	76.11	168.32	169.65	74.03	72.61	300	230	530
ENSG00000162063.12	ENSG00000162063.12|CCNF	CCNF	-9.56973	-3.25848	4.94686e-12	2.89018e-10	-11.3057	-12.3939	-3.63156	8.26356e-07	5.75472e-05	-6.08283	1.06	1.06	1.37	13.99	13.15	14.27	0.7	1.03	13.77	13.33	270	260	530
ENSG00000096433.10	ENSG00000096433.10|ITPR3	ITPR3	-4.19199	-2.06763	8.247e-13	8.60137e-11	-12.0837	-4.01439	-2.00518	2.15682e-06	9.70497e-05	-5.66619	7.93	8.21	8.18	37.01	37.35	32.57	9.46	9.77	39.29	39.42	155	377	532
ENSG00000131459.12	ENSG00000131459.12|GFPT2	GFPT2	-3.5971	-1.84683	6.19694e-12	3.38807e-10	-11.2078	-5.01873	-2.32732	7.57923e-07	5.46218e-05	-6.12038	3.01	3.2	3.42	12.3	13.36	11.87	2.59	2.08	14.37	15.55	285	248	533
ENSG00000063587.13	ENSG00000063587.13|ZNF275	ZNF275	3.58031	1.84008	2.25864e-11	8.81662e-10	10.6462	3.32518	1.73343	3.29355e-06	0.000120434	5.48234	7.5	8.08	7.66	2.42	2.28	2.16	7.13	7.31	2.45	2.27	275	261	536
ENSG00000148773.13	ENSG00000148773.13|MKI67	MKI67	-18.2477	-4.18964	8.47036e-11	2.35582e-09	-10.0721	-20.4922	-4.357	2.94789e-09	6.13843e-06	-8.53049	1.68	1.61	2.03	46.26	50.68	43.97	1.11	1.19	35.35	35.9	528	8	536
ENSG00000278259.4	ENSG00000278259.4|MYO19	MYO19	-3.20679	-1.68113	4.5346e-12	2.69652e-10	-11.3435	-2.30322	-1.20365	9.73586e-07	6.32145e-05	-6.01163	11.93	11.2	12.37	38.67	38.45	36.11	13.44	12.32	32.02	27.82	264	275	539
ENSG00000167900.11	ENSG00000167900.11|TK1	TK1	-5.60899	-2.48774	3.50999e-12	2.25824e-10	-11.4547	-7.31958	-2.87176	1.15961e-06	6.86373e-05	-5.93569	15.92	17.8	18.01	111.75	107.12	115.02	13.04	13.28	109.29	114.48	244	297	541
ENSG00000101003.9	ENSG00000101003.9|GINS1	GINS1	-4.24777	-2.08671	1.80844e-12	1.42558e-10	-11.7427	-3.81756	-1.93265	1.66728e-06	8.33097e-05	-5.77799	4.86	4.34	4.15	22.54	23.23	22.13	3.16	3.31	16.23	15.41	199	342	541
ENSG00000232774.7	ENSG00000232774.7|FLJ22447	FLJ22447	-4.01262	-2.00454	1.67385e-14	6.87565e-12	-13.7763	-3.53916	-1.82341	4.49901e-06	0.000146775	-5.34688	30.02	32.29	32.75	132.04	132.19	129.97	34.21	32.91	126.15	126.69	43	498	541
ENSG00000196208.13	ENSG00000196208.13|GREB1	GREB1	8.81235	3.13953	1.9611e-11	8.11805e-10	10.7075	6.13217	2.6164	4.16024e-06	0.000139862	5.38088	6.18	6.62	6.11	0.96	0.76	0.65	5.94	5.48	1.05	1	257	285	542
ENSG00000168672.3	ENSG00000168672.3|FAM84B	FAM84B	9.77125	3.28854	1.03929e-14	5.5498e-12	13.9833	9.66499	3.27277	1.51351e-05	0.000300634	4.82001	21.63	23.25	20.72	2.97	2.43	2.71	23.32	23.42	2.45	2.81	12	530	542
ENSG00000146670.9	ENSG00000146670.9|CDCA5	CDCA5	-10.8688	-3.44212	6.99577e-13	7.56223e-11	-12.1552	-8.70693	-3.12216	2.36354e-06	0.000101025	-5.62644	2.34	2.3	2.55	29.53	32.17	32.05	2.67	2.01	22.71	23.98	151	393	544
ENSG00000162607.12	ENSG00000162607.12|USP1	USP1	-5.10905	-2.35306	8.63656e-13	8.76792e-11	-12.0637	-3.45819	-1.79002	2.29182e-06	0.000100077	-5.63982	9.47	9.96	8.02	52.91	52.9	51.62	9.91	9.76	36.38	37.02	161	385	546
ENSG00000109685.17	ENSG00000109685.17|NSD2	NSD2	-3.23566	-1.69406	5.50513e-12	3.14075e-10	-11.2592	-3.04296	-1.60547	9.86775e-07	6.3834e-05	-6.00578	11.71	12.26	12.31	45.58	43.86	35.52	12.2	11.88	36.03	36.52	273	276	549
ENSG00000130309.10	ENSG00000130309.10|COLGALT1	COLGALT1	-3.18334	-1.67054	8.41778e-13	8.70465e-11	-12.0748	-2.77091	-1.47036	2.33506e-06	0.000100621	-5.6317	11.09	12.33	11.25	37.58	39.27	36.82	11.85	11.49	32.42	33.07	158	391	549
ENSG00000012963.14	ENSG00000012963.14|UBR7	UBR7	-3.61751	-1.855	6.33024e-13	6.98419e-11	-12.1986	-3.71017	-1.89148	2.60011e-06	0.00010613	-5.58501	4.79	5.36	5.15	21.27	21.75	19.84	4.2	4.29	19.07	17.65	147	404	551
ENSG00000166130.14	ENSG00000166130.14|IKBIP	IKBIP	2.54093	1.34536	3.19001e-12	2.12355e-10	11.4962	2.55455	1.35307	7.59021e-06	0.000198547	5.11975	179.36	182.13	164.71	62.65	67.18	68.5	169.28	160.09	59.32	59.19	158	394	552
ENSG00000135269.17	ENSG00000135269.17|TES	TES	-2.22771	-1.15556	4.63502e-13	5.78485e-11	-12.3339	-2.17371	-1.12016	2.94108e-06	0.000114245	-5.53149	56.7	52.71	54.34	125.57	118.47	110.03	46.76	46.82	118.01	115.72	129	425	554
ENSG00000134762.16	ENSG00000134762.16|DSC3	DSC3	9.87634	3.30398	7.96112e-11	2.25128e-09	10.099	8.83963	3.14399	1.51345e-06	7.99256e-05	5.82003	3.37	3.87	3.54	0.44	0.29	0.25	4.42	5.27	0.49	0.6	389	166	555
ENSG00000174282.11	ENSG00000174282.11|ZBTB4	ZBTB4	2.58805	1.37186	5.01585e-12	2.91138e-10	11.2997	1.86052	0.895703	6.97807e-06	0.000188394	5.15626	25.86	26.24	25.91	10.27	10.87	9.51	23.61	23.83	12.44	13.35	177	378	555
ENSG00000171469.10	ENSG00000171469.10|ZNF561	ZNF561	4.16824	2.05944	2.83259e-11	1.0332e-09	10.5478	3.45913	1.79041	3.2845e-06	0.000120434	5.48353	29.31	27.74	29.21	6.66	7.81	5.04	27.84	27.98	6.91	10.01	298	262	560
ENSG00000173801.16	ENSG00000173801.16|JUP	JUP	3.00555	1.58763	1.07489e-12	1.02134e-10	11.9686	1.85987	0.895205	1.07346e-05	0.000245221	4.96921	202.58	213.1	220.45	65.38	69.29	68.57	170.5	174.04	90.81	90.62	101	460	561
ENSG00000127884.4	ENSG00000127884.4|ECHS1	ECHS1	2.01747	1.01255	4.75514e-11	1.55401e-09	10.3228	1.70366	0.768642	2.48417e-06	0.000103997	5.60482	335.79	336.03	343.92	156.23	158.53	171.06	320.84	326.78	181.39	183.85	339	224	563
ENSG00000100934.14	ENSG00000100934.14|SEC23A	SEC23A	3.03456	1.60149	1.32549e-12	1.16386e-10	11.8776	3.0031	1.58645	1.0451e-05	0.000242405	4.98084	133.92	133.89	130.65	39.86	34.99	28.35	109.2	125.95	40.01	38.15	112	451	563
ENSG00000049449.8	ENSG00000049449.8|RCN1	RCN1	1.89937	0.925518	1.18605e-10	3.07752e-09	9.9259	2.06584	1.04673	9.65618e-07	6.30823e-05	6.01519	338.68	343.43	319.39	166.43	166.59	169.83	322.44	321.46	154.86	158.36	436	129	565
ENSG00000164611.12	ENSG00000164611.12|PTTG1	PTTG1	-6.7148	-2.74735	4.80046e-12	2.82318e-10	-11.3187	-8.34909	-3.06162	1.17929e-06	6.9337e-05	-5.92838	38.29	32.93	36.78	270.34	254.34	295.84	27.28	27.56	261.03	277.24	267	298	565
ENSG00000159259.7	ENSG00000159259.7|CHAF1B	CHAF1B	-5.48402	-2.45524	2.83213e-12	1.93892e-10	-11.5479	-5.25948	-2.39492	1.57525e-06	8.12435e-05	-5.80265	1.58	1.71	1.72	13.75	14.06	12.14	1.22	1.56	10.67	10.3	229	336	565
ENSG00000269190.5	ENSG00000269190.5|FBXO17	FBXO17	3.42073	1.77431	1.43158e-10	3.52613e-09	9.84418	3.06586	1.61629	6.1847e-07	4.84126e-05	6.20868	29.59	30.87	33.11	10.82	9.83	10.88	34.33	34.74	11.55	11.61	462	106	568
ENSG00000138092.10	ENSG00000138092.10|CENPO	CENPO	-3.15293	-1.65669	1.48305e-11	6.47019e-10	-10.8288	-3.17734	-1.66782	5.12977e-07	4.36409e-05	-6.2899	5.18	5.21	6.26	20	21.25	17.73	4.17	3.68	15.9	13.74	354	214	568
ENSG00000063046.17	ENSG00000063046.17|EIF4B	EIF4B	1.67686	0.74576	5.08872e-11	1.635e-09	10.2934	1.51976	0.60384	2.52709e-06	0.000104472	5.59738	488.54	472.97	490.13	286.47	277.31	254.65	456.2	451.06	304.02	293.63	345	226	571
ENSG00000116560.10	ENSG00000116560.10|SFPQ	SFPQ	-2.38827	-1.25597	5.6927e-14	1.37127e-11	-13.2447	-1.86269	-0.897386	4.68553e-06	0.000150085	-5.32924	133.26	125.47	131.34	310.5	303.57	296.83	133.35	123.12	226.81	231.7	70	503	573
ENSG00000162298.18	ENSG00000162298.18|SYVN1	SYVN1	3.15176	1.65616	8.18934e-13	8.57472e-11	12.0868	2.71542	1.44118	1.20415e-05	0.000261785	4.91932	33.91	33.55	30.02	9.76	9.56	9.01	29.49	29.12	12.45	11.42	94	480	574
ENSG00000187955.11	ENSG00000187955.11|COL14A1	COL14A1	8.48854	3.08552	1.67269e-10	3.93486e-09	9.77659	6.34068	2.66464	4.86725e-07	4.19472e-05	6.31272	3.62	3.99	4.26	0.64	0.53	0.4	6.12	6.32	1.32	1.03	486	93	579
ENSG00000101447.14	ENSG00000101447.14|FAM83D	FAM83D	-7.56061	-2.9185	1.28429e-13	2.37671e-11	-12.8913	-7.24563	-2.85711	4.09368e-06	0.000138505	-5.38789	2.61	2.7	2.65	24.8	25.14	24.97	2.72	2.08	22.49	21.03	96	483	579
ENSG00000086570.12	ENSG00000086570.12|FAT2	FAT2	7.58156	2.92249	2.82092e-11	1.03132e-09	10.5496	8.87389	3.14957	4.05709e-06	0.00013815	5.39179	1.32	1.41	1.31	0.21	0.15	0.19	1.49	1.48	0.19	0.2	297	283	580
ENSG00000127526.14	ENSG00000127526.14|SLC35E1	SLC35E1	2.4498	1.29267	7.91545e-11	2.25128e-09	10.1015	2.07872	1.05569	1.84643e-06	8.86623e-05	5.73367	20.88	21	20.64	10.37	8.31	8.32	17.63	18.04	8.52	8.81	392	191	583
ENSG00000116133.11	ENSG00000116133.11|DHCR24	DHCR24	1.93925	0.955502	6.06701e-13	6.83304e-11	12.217	1.99672	0.997629	1.30852e-05	0.000275424	4.88322	316.09	320.63	332.91	163.49	161.92	152.46	309.2	316.94	157.17	159.15	88	496	584
ENSG00000029153.14	ENSG00000029153.14|ARNTL2	ARNTL2	-9.19445	-3.20076	1.24016e-14	5.88103e-12	-13.9065	-7.28559	-2.86505	6.0555e-06	0.000175376	-5.21785	7.42	7.22	7.39	63.07	62.07	52.96	6.61	6.77	49.22	44.58	36	548	584
ENSG00000143153.12	ENSG00000143153.12|ATP1B1	ATP1B1	2.20977	1.1439	1.0398e-11	4.90958e-10	10.9831	2.39454	1.25975	6.60995e-06	0.000183027	5.1798	135.76	136.95	131.53	55.87	57.6	54.67	113.32	110.98	46.94	44.88	220	365	585
ENSG00000119335.16	ENSG00000119335.16|SET	SET	-1.87106	-0.903858	5.03432e-13	5.97406e-11	-12.2981	-1.71209	-0.775759	3.3513e-06	0.000121965	-5.47479	304.94	305.76	304.38	568.13	552.29	529.26	238.79	232.79	400.87	394.48	136	451	587
ENSG00000134013.15	ENSG00000134013.15|LOXL2	LOXL2	-2.37388	-1.24725	2.0326e-12	1.5398e-10	-11.6919	-2.5807	-1.36776	2.2379e-06	9.92717e-05	-5.65016	28.21	27.43	28.36	68.41	71.61	67.51	27.3	27.6	70.17	71.75	208	380	588
ENSG00000121957.12	ENSG00000121957.12|GPSM2	GPSM2	-3.26806	-1.70843	3.82971e-11	1.29271e-09	-10.4168	-3.56889	-1.83548	2.46077e-07	3.13015e-05	-6.60893	7.57	9.68	6.38	33.21	31.04	31.52	5.96	6.31	28.16	30.9	439	150	589
ENSG00000148019.12	ENSG00000148019.12|CEP78	CEP78	-3.59371	-1.84547	4.02973e-12	2.44506e-10	-11.3947	-2.97816	-1.57442	1.56455e-06	8.1021e-05	-5.80561	4.45	4.98	5.17	21.26	19.88	20.07	5.37	4.65	16.98	17.81	257	333	590
ENSG00000112902.11	ENSG00000112902.11|SEMA5A	SEMA5A	8.99555	3.16921	3.05097e-10	6.25179e-09	9.51556	11.5644	3.53162	9.38419e-08	2.1404e-05	7.0276	1.38	1.47	1.26	0.18	0.28	0.13	2.52	2.53	0.38	0.22	566	25	591
ENSG00000101199.12	ENSG00000101199.12|ARFGAP1	ARFGAP1	2.1576	1.10943	2.26633e-10	4.89968e-09	9.64468	2.1297	1.09065	2.69204e-07	3.26725e-05	6.56992	62.39	63.44	66.93	28.19	27.8	29.92	76.11	74.71	32.42	33.81	532	59	591
ENSG00000099256.18	ENSG00000099256.18|PRTFDC1	PRTFDC1	-3.63105	-1.86039	1.00256e-12	9.75633e-11	-11.9989	-3.11001	-1.63692	2.91617e-06	0.000114097	-5.53519	13.45	12.85	11.9	48.37	50.96	48.86	14.14	11.66	41.32	48.41	169	422	591
ENSG00000184557.4	ENSG00000184557.4|SOCS3	SOCS3	-4.34154	-2.11821	3.19827e-12	2.12355e-10	-11.4951	-3.83449	-1.93904	1.95557e-06	9.20462e-05	-5.70873	5.43	5.95	6.08	28.04	30.72	29.58	5.89	6.01	28.24	26.04	235	357	592
ENSG00000109065.11	ENSG00000109065.11|NAT9	NAT9	3.22042	1.68725	2.17971e-11	8.64758e-10	10.6616	2.77626	1.47314	5.4962e-06	0.000166764	5.25994	67.22	66.4	66.84	21.73	22.11	21.36	65.86	66.28	24.64	26.07	270	323	593
ENSG00000114738.10	ENSG00000114738.10|MAPKAPK3	MAPKAPK3	-2.85408	-1.51303	1.02194e-11	4.86377e-10	-10.9906	-3.16263	-1.66112	8.70639e-07	5.8914e-05	-6.06016	19.29	17.56	19.02	51.96	56.36	54.4	17.01	16.68	57.24	52.89	328	265	593
ENSG00000145868.16	ENSG00000145868.16|FBXO38	FBXO38	2.59804	1.37743	5.91248e-11	1.8208e-09	10.2282	2.10055	1.07077	2.65004e-06	0.000107046	5.57675	18.98	18.57	16.82	7.56	8.17	8.6	18.63	15.58	7.85	9.45	360	234	594
ENSG00000123384.13	ENSG00000123384.13|LRP1	LRP1	3.24221	1.69698	1.69549e-10	3.96753e-09	9.77071	2.41112	1.2697	6.13879e-07	4.84126e-05	6.21192	14.21	13.84	14.89	4.53	4.84	4.57	23.11	24.14	9.38	8.94	489	107	596
ENSG00000164342.12	ENSG00000164342.12|TLR3	TLR3	5.86209	2.55142	1.6445e-10	3.8788e-09	9.78397	7.16545	2.84106	6.81071e-07	5.11925e-05	6.16681	11.64	11.44	11.13	1.57	2.49	1.6	11.15	10.07	1.11	1.63	484	112	596
ENSG00000163808.16	ENSG00000163808.16|KIF15	KIF15	-14.9652	-3.90354	4.97243e-11	1.60731e-09	-10.3034	-20.0738	-4.32724	2.18367e-07	2.91816e-05	-6.66081	0.63	0.64	0.59	10.06	9.82	9.67	0.31	0.29	7.96	7.59	453	145	598
ENSG00000198369.9	ENSG00000198369.9|SPRED2	SPRED2	-3.32045	-1.73138	4.45533e-11	1.4759e-09	-10.3511	-2.83352	-1.50259	2.4798e-07	3.13927e-05	-6.60558	3.63	3.47	3.82	14.66	14.65	13.35	3.73	4.08	13.08	13.78	447	151	598
ENSG00000198176.12	ENSG00000198176.12|TFDP1	TFDP1	-2.45399	-1.29513	1.80769e-12	1.42558e-10	-11.7429	-2.15944	-1.11066	2.49449e-06	0.00010407	-5.60302	34.09	29.38	34.19	84.99	90.59	85.94	26.73	24.58	68.31	67.25	200	398	598
ENSG00000197183.14	ENSG00000197183.14|NOL4L	NOL4L	2.23415	1.15973	1.86026e-11	7.76079e-10	10.7304	1.90884	0.932696	6.13865e-06	0.000176494	5.21193	20.09	19.96	19.94	12.16	11.44	11.85	17.98	19.9	11.09	11.29	254	345	599
ENSG00000116237.15	ENSG00000116237.15|ICMT	ICMT	-2.26182	-1.17748	1.89082e-11	7.85146e-10	-10.7234	-2.20064	-1.13792	6.36266e-07	4.88768e-05	-6.19636	16.63	17.58	15.22	41.55	40.05	35.91	12.77	13.87	30.98	30.19	368	231	599
ENSG00000116852.14	ENSG00000116852.14|KIF21B	KIF21B	-6.69158	-2.74235	3.26993e-11	1.14878e-09	-10.4855	-7.54639	-2.91579	3.60297e-07	3.78576e-05	-6.44334	0.39	0.4	0.36	3.58	3.6	3.15	0.33	0.48	3.97	3.88	425	177	602
ENSG00000155561.14	ENSG00000155561.14|NUP205	NUP205	-2.68705	-1.42602	2.78957e-11	1.02568e-09	-10.5545	-2.19588	-1.1348	4.17811e-07	3.979e-05	-6.37902	32.91	35.2	34.6	107.24	102.61	110.23	32.8	34.71	80.99	85.17	409	193	602
ENSG00000165072.9	ENSG00000165072.9|MAMDC2	MAMDC2	3.58031	1.84009	1.45032e-11	6.37948e-10	10.8385	2.85173	1.51184	6.5678e-06	0.000182986	5.18258	19.53	19.58	17.82	5.74	5.43	5.31	22.47	22.49	8.06	8.2	240	364	604
ENSG00000104889.5	ENSG00000104889.5|RNASEH2A	RNASEH2A	-7.05873	-2.81941	5.98906e-11	1.83291e-09	-10.2226	-7.33214	-2.87423	1.49402e-07	2.46815e-05	-6.82564	3.93	4.07	4.1	35.22	34.02	38.13	4.04	3.57	36.19	34.9	478	126	604
ENSG00000172296.12	ENSG00000172296.12|SPTLC3	SPTLC3	3.33087	1.7359	1.08785e-10	2.86446e-09	9.96343	2.42034	1.27521	1.65322e-06	8.31575e-05	5.78167	9.34	10.44	9.36	3.5	3.31	2.55	8.38	9.29	5.34	3.43	426	180	606
ENSG00000115107.19	ENSG00000115107.19|STEAP3	STEAP3	-2.86124	-1.51664	3.66144e-12	2.30639e-10	-11.4363	-2.08744	-1.06173	1.94669e-06	9.20462e-05	-5.7107	9.03	9.69	8.97	29.73	30.37	27.88	10.56	11.11	24.21	24.06	248	358	606
ENSG00000108883.12	ENSG00000108883.12|EFTUD2	EFTUD2	-1.91251	-0.935469	8.23911e-12	4.11955e-10	-11.0841	-2.08114	-1.05738	1.14073e-06	6.77111e-05	-5.94282	76.21	70.09	73.1	138.96	142.47	121.89	63.78	65.52	125.76	123.12	314	294	608
ENSG00000143418.19	ENSG00000143418.19|CERS2	CERS2	2.26092	1.17691	1.57627e-13	2.6304e-11	12.8024	1.95914	0.970218	1.68708e-05	0.000321359	4.77286	388.73	386.05	396.29	158.24	169.38	159.07	301.37	315.99	151.29	154.97	50	559	609
ENSG00000183010.16	ENSG00000183010.16|PYCR1	PYCR1	2.36931	1.24447	1.62593e-10	3.85887e-09	9.7889	2.02477	1.01776	1.04897e-06	6.56117e-05	5.97924	99.6	100.62	103.23	43.05	41.14	41.48	100.16	104.6	51.35	48.6	477	135	612
ENSG00000176845.12	ENSG00000176845.12|METRNL	METRNL	4.50916	2.17286	6.71099e-11	1.98651e-09	10.1732	3.83899	1.94073	2.87067e-06	0.000112856	5.54202	34.51	35.32	36.05	7.52	8.18	9.6	33.57	29.98	7.94	9.74	373	241	614
ENSG00000110048.11	ENSG00000110048.11|OSBP	OSBP	2.14013	1.0977	1.07116e-11	5.02636e-10	10.9701	1.9326	0.950546	7.59429e-06	0.000198547	5.11951	22	23.54	24.31	10.91	11.04	10.09	21.81	22.32	11.04	11.7	221	395	616
ENSG00000011422.11	ENSG00000011422.11|PLAUR	PLAUR	-5.43163	-2.44138	2.57542e-11	9.71239e-10	-10.5892	-4.46064	-2.15725	5.74541e-07	4.74357e-05	-6.24068	9.32	9.62	8.66	53.76	55.22	60.94	9.13	9.07	49.05	50.38	398	218	616
ENSG00000134308.13	ENSG00000134308.13|YWHAQ	YWHAQ	-2.05827	-1.04143	6.06541e-13	6.83304e-11	-12.2171	-2.14682	-1.1022	3.85819e-06	0.000133241	-5.41362	204.62	211.41	204.28	411.63	388.79	384.88	190.66	191.2	406	423.14	143	474	617
ENSG00000155660.10	ENSG00000155660.10|PDIA4	PDIA4	-1.70035	-0.765829	1.86888e-11	7.78456e-10	-10.7284	-1.74567	-0.803777	7.96693e-07	5.65118e-05	-6.09871	352.78	356.92	366.42	589.86	590.27	596.37	330.72	333.9	584.68	578.05	367	252	619
ENSG00000176697.18	ENSG00000176697.18|BDNF	BDNF	2.92954	1.55068	1.38282e-10	3.44094e-09	9.85923	2.92222	1.54706	1.45808e-06	7.84104e-05	5.83622	9.08	8.86	9.02	3.4	3.22	3.4	10.33	10.6	3.94	3.7	456	164	620
ENSG00000189120.4	ENSG00000189120.4|SP6	SP6	24.5765	4.61921	8.14952e-11	2.29208e-09	10.0889	19.2725	4.26847	2.52243e-06	0.000104472	5.59818	4.86	5.46	5.48	0.17	0.19	0.27	4.29	4.98	0.28	0.22	393	227	620
ENSG00000138182.14	ENSG00000138182.14|KIF20B	KIF20B	-8.74822	-3.12899	5.7317e-12	3.23544e-10	-11.2417	-5.78537	-2.53241	1.69204e-06	8.38679e-05	-5.77159	2.05	2.18	1.82	20.8	20.2	19.12	2.36	2.03	14.67	14.82	276	344	620
ENSG00000163918.10	ENSG00000163918.10|RFC4	RFC4	-9.0002	-3.16996	2.40557e-14	7.83278e-12	-13.6188	-5.27353	-2.39877	6.64459e-06	0.00018333	-5.17753	10.94	9.91	9.9	98.06	100.38	101.26	17.13	17.84	92.13	90.03	53	568	621
ENSG00000129810.14	ENSG00000129810.14|SGO1	SGO1	-7.68395	-2.94185	7.81789e-11	2.22839e-09	-10.1069	-10.5981	-3.40574	1.22175e-07	2.27641e-05	-6.91302	1.32	1.69	1.21	13.45	12.02	13.13	0.85	0.75	9.5	10.06	515	108	623
ENSG00000147955.16	ENSG00000147955.16|SIGMAR1	SIGMAR1	-2.98175	-1.57616	1.43555e-11	6.35522e-10	-10.843	-2.57622	-1.36526	9.69159e-07	6.31577e-05	-6.0136	16.47	14.91	17.33	52.94	56.18	53.69	15.18	15.04	45.66	43.45	349	274	623
ENSG00000073350.13	ENSG00000073350.13|LLGL2	LLGL2	3.49133	1.80378	4.18392e-11	1.39638e-09	10.3784	2.35082	1.23317	4.52083e-06	0.000147124	5.34478	31.51	29.46	31.86	7.74	9.2	9.43	29.33	26.68	11.61	12.94	329	298	627
ENSG00000213719.8	ENSG00000213719.8|CLIC1	CLIC1	-2.14662	-1.10207	3.8882e-11	1.30914e-09	-10.4103	-2.41988	-1.27493	3.94373e-07	3.8663e-05	-6.40409	324.58	315.6	336.36	654.28	664.45	713.81	284.53	289.54	666.52	665.81	441	186	627
ENSG00000065882.15	ENSG00000065882.15|TBC1D1	TBC1D1	-2.81951	-1.49545	9.80807e-12	4.75273e-10	-11.0084	-2.62251	-1.39095	1.22371e-06	7.0692e-05	-5.91232	18.02	16.8	15.43	45.95	44.9	47.85	14.23	16.21	42.66	45.03	323	304	627
ENSG00000004948.13	ENSG00000004948.13|CALCR	CALCR	10.1027	3.33667	1.12808e-11	5.25649e-10	10.9477	10.1138	3.33825	7.84616e-06	0.000202136	5.10534	10.57	11.35	10.44	0.98	1.08	1.03	8.48	8.54	1.03	0.97	223	405	628
ENSG00000125864.13	ENSG00000125864.13|BFSP1	BFSP1	17.1944	4.10387	1.54639e-10	3.72304e-09	9.81068	14.4069	3.84869	1.3919e-06	7.57846e-05	5.85639	9.62	10.93	10.86	0.43	0.88	0.64	7.1	6.92	0.57	0.53	468	161	629
ENSG00000137831.14	ENSG00000137831.14|UACA	UACA	-2.30519	-1.20489	5.12301e-11	1.64404e-09	-10.2905	-2.2507	-1.17038	3.18063e-07	3.50638e-05	-6.49749	14.25	14.28	15.37	36.42	32.17	40.62	14.56	14.57	38.64	41.1	458	171	629
ENSG00000185480.11	ENSG00000185480.11|PARPBP	PARPBP	-5.879	-2.55557	1.32852e-12	1.16386e-10	-11.8766	-5.54541	-2.47129	3.25176e-06	0.000120232	-5.48788	3.72	3.53	3.24	28.45	26.72	25.82	3.51	3.76	22.93	23.85	184	445	629
ENSG00000179954.15	ENSG00000179954.15|SSC5D	SSC5D	4.50504	2.17154	1.81248e-10	4.15392e-09	9.74173	4.93291	2.30244	1.06728e-06	6.6152e-05	5.97172	2.99	3.69	3.8	0.98	0.95	0.85	3.69	5.12	1.26	1	499	136	635
ENSG00000116962.14	ENSG00000116962.14|NID1	NID1	-2.93107	-1.55143	4.02626e-11	1.34925e-09	-10.3951	-3.25475	-1.70255	4.10506e-07	3.96608e-05	-6.38668	5.39	5.92	5.57	19.59	18.93	16.92	4.92	5.37	19	18.29	444	191	635
ENSG00000140931.19	ENSG00000140931.19|CMTM3	CMTM3	-3.66077	-1.87215	9.90527e-12	4.79114e-10	-11.0041	-3.76696	-1.9134	1.28324e-06	7.17798e-05	-5.89169	19.4	19.78	18.13	75.8	78.91	78.91	16.64	18.45	72.48	75.97	324	312	636
ENSG00000158290.16	ENSG00000158290.16|CUL4B	CUL4B	2.32237	1.2156	7.53568e-11	2.17281e-09	10.1229	2.32851	1.21941	3.13232e-06	0.000117666	5.50413	77.62	81.69	74.37	30.92	28.72	26.14	74.57	72	26.18	27.18	384	254	638
ENSG00000144747.15	ENSG00000144747.15|TMF1	TMF1	3.85534	1.94686	1.10847e-11	5.18321e-10	10.9553	3.57767	1.83902	8.39459e-06	0.000211219	5.076	26.1	26.58	26.28	7.72	7.35	5.5	24.86	24.77	8.24	7.06	222	416	638
ENSG00000152253.8	ENSG00000152253.8|SPC25	SPC25	-39.6011	-5.30747	7.59253e-11	2.18049e-09	-10.1196	-43.6216	-5.44697	1.58596e-07	2.50335e-05	-6.79971	0.52	1.1	0.85	31.8	28.59	30.25	0.55	0.38	26.15	24.56	510	128	638
ENSG00000243943.9	ENSG00000243943.9|ZNF512	ZNF512	2.55567	1.3537	4.8426e-11	1.5768e-09	10.3149	2.43904	1.28632	4.59493e-06	0.000148212	5.33772	13.4	13.79	13.29	5.08	5.98	5.47	12.5	13.99	5.19	5.24	340	299	639
ENSG00000131375.9	ENSG00000131375.9|CAPN7	CAPN7	2.75041	1.45965	2.14666e-10	4.69801e-09	9.66824	2.65985	1.41135	7.46891e-07	5.39925e-05	6.12674	14.41	15.42	12.96	5.58	6.53	5.21	11.72	10.68	5.11	6.19	524	116	640
ENSG00000141542.10	ENSG00000141542.10|RAB40B	RAB40B	4.6501	2.21726	3.30798e-11	1.15909e-09	10.4804	3.18177	1.66983	5.67528e-06	0.000169943	5.24601	9.08	10.52	10.15	3.12	2.55	2.53	8.3	10.04	2.85	3.5	313	328	641
ENSG00000105967.15	ENSG00000105967.15|TFEC	TFEC	56.6207	5.82326	4.02754e-11	1.34925e-09	10.395	47.7714	5.57807	5.36472e-06	0.000163525	5.27045	17.71	18.39	15.73	0.38	0.29	0.46	23.76	20.95	0.85	0.36	326	321	647
ENSG00000108821.13	ENSG00000108821.13|COL1A1	COL1A1	5.56958	2.47757	8.53636e-13	8.74494e-11	12.0687	5.34591	2.41843	1.6699e-05	0.00031993	4.77731	12.21	12.38	12.4	2.44	2.09	2.62	19.06	21.87	4.07	3.75	95	553	648
ENSG00000115806.12	ENSG00000115806.12|GORASP2	GORASP2	2.08917	1.06293	9.92809e-12	4.79349e-10	11.0031	1.72882	0.789787	9.35272e-06	0.000225156	5.02906	114.4	115.73	117.68	56.34	51.93	49.46	97.44	101.12	56.09	52.47	214	435	649
ENSG00000157456.7	ENSG00000157456.7|CCNB2	CCNB2	-5.48081	-2.45439	1.4887e-13	2.55207e-11	-12.8272	-5.16246	-2.36806	6.01724e-06	0.000174566	-5.2206	8.08	8.39	9.39	56.78	56.37	56.96	8.15	7.35	49.26	47.82	103	546	649
ENSG00000131153.8	ENSG00000131153.8|GINS2	GINS2	-19.9025	-4.31488	3.92996e-12	2.41491e-10	-11.4056	-18.1122	-4.17889	2.40265e-06	0.000101548	-5.61931	0.74	0.83	0.85	18.41	18.13	17.77	0.57	0.7	14.23	14.14	253	397	650
ENSG00000006210.6	ENSG00000006210.6|CX3CL1	CX3CL1	3.76796	1.91378	1.31686e-13	2.40824e-11	12.8805	2.51989	1.33336	1.98699e-05	0.000355333	4.7018	76.99	79.23	80.43	19.95	21.58	20.5	65.7	69.79	26.48	26.49	47	605	652
ENSG00000165490.12	ENSG00000165490.12|DDIAS	DDIAS	-11.8736	-3.56968	1.0321e-10	2.75622e-09	-9.98628	-11.1722	-3.48184	1.25377e-07	2.3073e-05	-6.90178	1.31	1.31	0.61	10.18	10.2	9.42	0.62	0.51	7.03	6.48	543	110	653
ENSG00000116117.17	ENSG00000116117.17|PARD3B	PARD3B	8.50678	3.08861	1.30246e-10	3.30253e-09	9.88524	8.53812	3.09392	2.22756e-06	9.90533e-05	5.65217	2.39	2.5	2.21	0.37	0.56	0.26	1.82	1.84	0.22	0.29	446	208	654
ENSG00000116830.11	ENSG00000116830.11|TTF2	TTF2	-3.78051	-1.91858	4.77622e-11	1.55899e-09	-10.3209	-4.12715	-2.04515	4.52173e-07	4.09712e-05	-6.3447	8.2	7.7	7.18	34.14	31.83	25.23	5.55	5.6	23.08	26.38	451	204	655
ENSG00000213551.4	ENSG00000213551.4|DNAJC9	DNAJC9	-3.85149	-1.94542	1.08647e-12	1.02868e-10	-11.964	-2.60466	-1.38109	4.08567e-06	0.00013841	-5.38874	10.39	9.76	10.12	43.63	41.76	43.63	11.47	11.27	31.28	32.46	173	482	655
ENSG00000167513.8	ENSG00000167513.8|CDT1	CDT1	-11.446	-3.51677	7.66333e-12	3.92634e-10	-11.1156	-10.3468	-3.37112	1.79948e-06	8.73875e-05	-5.74485	2.2	1.97	2.31	27.19	31.88	33.9	1.66	2.12	29.25	26.21	305	352	657
ENSG00000128578.9	ENSG00000128578.9|STRIP2	STRIP2	-19.2898	-4.26977	1.28593e-11	5.84912e-10	-10.8908	-15.6539	-3.96845	1.39028e-06	7.57846e-05	-5.8569	0.25	0.26	0.41	6.37	5.77	5.85	0.22	0.28	4.9	5.67	339	319	658
ENSG00000119280.16	ENSG00000119280.16|C1orf198	C1orf198	2.65965	1.41124	3.29645e-11	1.15657e-09	10.482	1.99215	0.994328	6.3025e-06	0.00017958	5.20049	24.58	24.8	24.71	10.08	10.78	8.68	19.72	20.02	10.04	11.27	312	351	663
ENSG00000126870.15	ENSG00000126870.15|WDR60	WDR60	2.50097	1.32249	2.54116e-11	9.65134e-10	10.595	2.31489	1.21094	6.97709e-06	0.000188394	5.15633	31.72	30.17	29.92	13.44	12.83	12.38	33	35.44	15.2	15.59	285	379	664
ENSG00000253797.2	ENSG00000253797.2|UTP14C	UTP14C	2.67879	1.42158	2.37026e-11	9.19592e-10	10.6252	2.65922	1.411	7.20174e-06	0.000191887	5.14256	13.21	13.51	12.7	5.27	5.2	4.99	10.66	10.25	4.27	3.95	278	386	664
ENSG00000165501.16	ENSG00000165501.16|LRR1	LRR1	-4.74385	-2.24606	9.76662e-12	4.74788e-10	-11.0103	-5.34088	-2.41708	1.66465e-06	8.33097e-05	-5.77868	5.45	5.69	5.48	30.84	32.49	34.87	3.8	4.01	26.09	27.46	321	343	664
ENSG00000086289.11	ENSG00000086289.11|EPDR1	EPDR1	1.93803	0.954592	5.38773e-11	1.7024e-09	10.2686	1.95888	0.970032	5.26643e-06	0.000162211	5.27848	77.75	81.83	78.49	37.47	40.02	38.83	64.85	60.78	30.94	30.83	351	317	668
ENSG00000088826.17	ENSG00000088826.17|SMOX	SMOX	-3.48833	-1.80254	1.20048e-10	3.10588e-09	-9.92065	-3.7941	-1.92376	1.34134e-07	2.41423e-05	-6.87246	11.49	11.25	11.73	44.09	44.6	48.95	12.9	12.49	54.08	53.37	556	113	669
ENSG00000129195.15	ENSG00000129195.15|FAM64A	FAM64A	-21.3669	-4.4173	2.56921e-11	9.70539e-10	-10.5902	-25.4796	-4.67127	9.64299e-07	6.30823e-05	-6.01579	1.6	1.24	1.57	36.76	36.42	40.85	1.1	0.95	30.58	29.05	396	273	669
ENSG00000127129.9	ENSG00000127129.9|EDN2	EDN2	13.3818	3.7422	4.51493e-10	8.49533e-09	9.34535	15.7055	3.9732	2.2163e-07	2.92347e-05	6.65437	14.48	14.43	14.66	0.81	0.83	1.44	18.19	16.45	1.02	1.73	619	54	673
ENSG00000173207.12	ENSG00000173207.12|CKS1B	CKS1B	-3.55182	-1.82856	5.45861e-11	1.72275e-09	-10.2629	-4.29517	-2.10271	4.78466e-07	4.17546e-05	-6.32015	93.76	93.29	93.95	328.26	323.54	376.46	64.79	64.34	289.72	288.28	464	210	674
ENSG00000164855.15	ENSG00000164855.15|TMEM184A	TMEM184A	6.74538	2.7539	1.61777e-10	3.84635e-09	9.79108	6.16157	2.6233	2.01965e-06	9.37474e-05	5.69472	5.73	4.65	6.01	1.18	0.95	1.09	4.59	5.11	0.63	0.48	476	199	675
ENSG00000183688.4	ENSG00000183688.4|RFLNB	RFLNB	-13.5942	-3.76492	1.46798e-11	6.42675e-10	-10.8333	-12.8816	-3.68724	1.46301e-06	7.85158e-05	-5.83475	0.54	0.48	0.54	9.19	8.43	8.63	0.37	0.45	6.37	6.63	352	324	676
ENSG00000250510.7	ENSG00000250510.7|GPR162	GPR162	7.41503	2.89045	2.11788e-10	4.65793e-09	9.6741	4.34506	2.11938	1.36872e-06	7.52238e-05	5.86369	11.39	10.49	13.58	1.36	1.84	2.02	10.44	10.62	3.42	2.68	520	159	679
ENSG00000185561.9	ENSG00000185561.9|TLCD2	TLCD2	7.1751	2.843	2.68872e-11	9.99845e-10	10.5705	4.583	2.19629	7.40581e-06	0.000196063	5.13043	3.05	3.18	3.32	0.5	0.49	0.42	3.12	2.69	0.74	0.66	290	390	680
ENSG00000125148.6	ENSG00000125148.6|MT2A	MT2A	-5.6936	-2.50934	2.98757e-10	6.15019e-09	-9.52468	-6.29497	-2.6542	3.01609e-09	6.13843e-06	-8.52056	131.27	137.86	148.56	710.58	764.99	931.02	133.51	130.13	846.9	835.09	671	9	680
ENSG00000110108.9	ENSG00000110108.9|TMEM109	TMEM109	-2.91421	-1.54311	6.24527e-11	1.88204e-09	-10.2044	-3.31256	-1.72795	4.17864e-07	3.979e-05	-6.37897	12.76	14.9	12.76	45.45	44.26	49.96	9.75	8.83	37.67	37	486	194	680
ENSG00000101220.17	ENSG00000101220.17|C20orf27	C20orf27	-4.48242	-2.16428	1.59716e-10	3.8061e-09	-9.79665	-4.84634	-2.2769	7.7863e-08	2.00942e-05	-7.10867	12.2	15.15	14.19	68.35	67.33	80.77	10.98	9.82	61.1	60.59	596	85	681
ENSG00000162073.13	ENSG00000162073.13|PAQR4	PAQR4	-12.5594	-3.6507	2.25486e-11	8.81476e-10	-10.6469	-10.8955	-3.44567	1.1855e-06	6.95479e-05	-5.9261	1.27	1.03	1.05	17.63	18.09	18.69	1.1	1.11	16.62	15.57	383	299	682
ENSG00000156966.6	ENSG00000156966.6|B3GNT7	B3GNT7	-7.32614	-2.87305	6.48771e-13	7.09926e-11	-12.1879	-6.23745	-2.64096	5.66765e-06	0.000169943	-5.2466	3.74	3.24	3.37	28.17	30.66	30.85	2.47	2.99	20.01	19.15	149	533	682
ENSG00000171928.13	ENSG00000171928.13|TVP23B	TVP23B	2.64829	1.40506	6.6251e-11	1.96763e-09	10.1788	2.88046	1.5263	5.094e-06	0.000158561	5.29294	63.61	65.69	61.7	24.35	24.07	24.69	57.35	57.18	21.71	20.82	370	314	684
ENSG00000260032.1	ENSG00000260032.1|NORAD	NORAD	2.34834	1.23164	1.58947e-11	6.84497e-10	10.7987	2.57811	1.36631	9.59488e-06	0.000228498	5.01796	62.57	62.6	58.5	26.79	25.34	24.38	71.99	70.36	27.41	26.36	245	439	684
ENSG00000147155.10	ENSG00000147155.10|EBP	EBP	-4.89223	-2.29049	6.34577e-12	3.42268e-10	-11.1975	-4.92933	-2.30139	2.38177e-06	0.000101151	-5.6231	19.34	19.75	18.26	110.64	109.26	118.57	15.36	18.47	101.91	100.34	289	395	684
ENSG00000039068.18	ENSG00000039068.18|CDH1	CDH1	18.8832	4.23903	1.06191e-10	2.8128e-09	9.97391	9.80112	3.29295	3.29092e-06	0.000120434	5.48268	4.27	4.07	4.98	0.32	0.31	0.22	3.77	4.58	0.52	0.39	423	263	686
ENSG00000259024.6	ENSG00000259024.6|TVP23C-CDRT4	TVP23C-CDRT4	3.62818	1.85925	6.15343e-11	1.86277e-09	10.2109	2.67426	1.41914	5.31706e-06	0.000162823	5.27433	14.07	12.06	13.75	4.45	4.54	3.89	12.81	11.51	4.53	6.78	368	319	687
ENSG00000035862.12	ENSG00000035862.12|TIMP2	TIMP2	-1.88159	-0.911956	2.72158e-11	1.00785e-09	-10.5652	-2.54275	-1.34639	1.01906e-06	6.42821e-05	-5.9918	36.85	37.6	37.23	72.67	73.45	69.72	32.02	32.21	81.34	83.24	406	281	687
ENSG00000152137.6	ENSG00000152137.6|HSPB8	HSPB8	2.76245	1.46595	1.15592e-11	5.36747e-10	10.9371	2.19931	1.13705	1.09695e-05	0.000248006	4.95981	63.33	61.78	63.81	23.47	23.92	22.63	56.49	54.87	25.84	25.47	224	464	688
ENSG00000137207.11	ENSG00000137207.11|YIPF3	YIPF3	2.42946	1.28064	1.63138e-10	3.86624e-09	9.78744	2.11944	1.08368	2.24748e-06	9.92717e-05	5.6483	103.59	100.09	109.93	42.85	43.97	43.28	107.23	104.81	51.35	54.57	479	210	689
ENSG00000114480.12	ENSG00000114480.12|GBE1	GBE1	2.2914	1.19623	8.54578e-11	2.36448e-09	10.0682	2.29189	1.19653	4.33089e-06	0.000143772	5.36342	30.07	29.57	27.23	13.62	13.56	13.24	31.16	32.71	14.49	14.55	399	291	690
ENSG00000089486.16	ENSG00000089486.16|CDIP1	CDIP1	3.24736	1.69927	5.17667e-11	1.65331e-09	10.2859	2.79339	1.48202	6.07167e-06	0.000175376	5.21669	32.54	34.78	37.52	11.74	11.31	10.48	33.31	33.69	13.47	12.94	347	344	691
ENSG00000167107.12	ENSG00000167107.12|ACSF2	ACSF2	4.36433	2.12576	1.37901e-12	1.18798e-10	11.8604	3.23993	1.69596	1.76945e-05	0.000328765	4.75216	30.62	29.94	30.58	7.9	7.37	8.54	36.66	36.9	13.93	12.26	116	575	691
ENSG00000120805.13	ENSG00000120805.13|ARL1	ARL1	2.13513	1.09433	2.78184e-11	1.02449e-09	10.5557	1.96105	0.971626	7.67059e-06	0.000199777	5.11517	184.89	184.79	192.62	81.57	72.7	76.14	147.25	164.83	85.74	83.46	293	399	692
ENSG00000160752.14	ENSG00000160752.14|FDPS	FDPS	-2.33016	-1.22043	6.60596e-11	1.96413e-09	-10.1801	-2.70977	-1.43817	4.29455e-07	4.0436e-05	-6.36708	63.36	66.95	67.56	144.86	151.86	157.87	57.27	61.22	160.95	160.65	496	197	693
ENSG00000149257.13	ENSG00000149257.13|SERPINH1	SERPINH1	2.71632	1.44165	7.63514e-11	2.18967e-09	10.1172	2.94418	1.55786	4.70685e-06	0.000150585	5.32727	150.52	156.27	160.22	53.83	56.97	56	165.65	164.37	54.96	56.5	387	307	694
ENSG00000261236.7	ENSG00000261236.7|BOP1	BOP1	-5.33098	-2.4144	2.73585e-11	1.01033e-09	-10.5629	-3.61069	-1.85228	1.07398e-06	6.6391e-05	-5.969	9	9.71	9.88	51.97	52.32	59.67	9.99	11.31	35.68	36.84	407	287	694
ENSG00000091732.15	ENSG00000091732.15|ZC3HC1	ZC3HC1	2.23759	1.16194	9.26255e-12	4.56292e-10	11.0333	1.84565	0.884128	1.23553e-05	0.000265338	4.90815	132.08	130.63	135.95	58.26	60.24	60.2	118.95	120.5	64.06	65.32	210	485	695
ENSG00000162616.8	ENSG00000162616.8|DNAJB4	DNAJB4	4.24352	2.08526	1.76477e-12	1.41334e-10	11.7533	4.05994	2.02146	1.72112e-05	0.000323649	4.76419	77.77	70.63	69.68	14.78	14.93	13.26	59.18	60.39	17.72	15.99	128	567	695
ENSG00000127564.16	ENSG00000127564.16|PKMYT1	PKMYT1	-30.9772	-4.95313	1.38154e-10	3.44094e-09	-9.85964	-27.9457	-4.80456	1.44537e-07	2.44387e-05	-6.84002	2.84	1.38	2.91	56.07	56.06	64.34	1.51	1.84	39.86	39.81	575	120	695
ENSG00000172340.14	ENSG00000172340.14|SUCLG2	SUCLG2	-2.50151	-1.3228	3.84148e-11	1.29504e-09	-10.4155	-2.54292	-1.34649	8.06801e-07	5.70338e-05	-6.09323	13.07	12.82	12.28	36.02	35.13	34.27	14.45	13.53	38.53	38.51	440	255	695
ENSG00000197299.10	ENSG00000197299.10|BLM	BLM	-53.897	-5.75213	1.37507e-11	6.14979e-10	-10.8617	-32.9274	-5.04122	1.78908e-06	8.73348e-05	-5.74737	0.28	0.24	0.23	10.17	10.22	11.63	0.31	0.26	7.59	7.67	345	350	695
ENSG00000000460.16	ENSG00000000460.16|C1orf112	C1orf112	-5.9092	-2.56296	8.01636e-12	4.04607e-10	-11.096	-5.4806	-2.45433	2.29304e-06	0.000100077	-5.63959	2.79	2.21	1.82	15.04	15.27	15.21	1.7	1.85	11.66	13.35	311	386	697
ENSG00000168411.13	ENSG00000168411.13|RFWD3	RFWD3	-2.74727	-1.458	7.72006e-11	2.20455e-09	-10.1124	-2.36351	-1.24093	3.9455e-07	3.8663e-05	-6.4039	9.53	9.23	8.71	30.09	29.1	25.23	8.05	8.25	20.86	20.66	514	187	701
ENSG00000113790.10	ENSG00000113790.10|EHHADH	EHHADH	2.25277	1.1717	3.3378e-10	6.7007e-09	9.47654	2.1735	1.12002	8.64393e-07	5.86413e-05	6.06329	28.78	29.46	27.88	13.5	13.34	11.7	26.77	28.94	12.56	12.67	580	123	703
ENSG00000185033.14	ENSG00000185033.14|SEMA4B	SEMA4B	-1.83825	-0.878336	1.93729e-10	4.35402e-09	-9.7128	-3.26333	-1.70634	7.50994e-08	1.96731e-05	-7.12436	28.17	28.03	28.52	51.59	53.46	49.26	23.51	27.73	71.61	75.82	623	80	703
ENSG00000112096.16	ENSG00000112096.16|SOD2	SOD2	-4.45565	-2.15564	3.76734e-12	2.35116e-10	-11.424	-4.40735	-2.13991	3.40354e-06	0.000123308	-5.46807	55.74	62.86	57.8	260.45	269.76	256.52	59.25	62.05	297.09	289.57	250	453	703
ENSG00000077514.8	ENSG00000077514.8|POLD3	POLD3	-3.57013	-1.83598	3.08045e-11	1.09627e-09	-10.5114	-2.75137	-1.46015	1.05209e-06	6.56513e-05	-5.97795	2.36	2.86	2.97	14.09	13.35	13.5	3.3	3.28	11.66	12.28	420	285	705
ENSG00000181830.8	ENSG00000181830.8|SLC35C1	SLC35C1	3.05971	1.6134	3.04267e-11	1.08609e-09	10.5167	2.56749	1.36036	7.67719e-06	0.000199777	5.1148	10.8	11.68	11.23	4.67	4.33	4.2	8.18	9.79	4.16	4.37	306	400	706
ENSG00000141696.12	ENSG00000141696.12|P3H4	P3H4	3.5856	1.84222	1.14874e-10	2.99823e-09	9.93978	3.0276	1.59818	3.66887e-06	0.000128822	5.43547	33.78	33.29	36.93	10.28	9.91	10.25	31.97	30.62	11.68	11.12	433	274	707
ENSG00000115275.11	ENSG00000115275.11|MOGS	MOGS	2.9133	1.54265	7.72034e-12	3.92634e-10	11.1124	2.15624	1.10851	1.35228e-05	0.000281501	4.86893	56.25	57.26	58.45	19.68	19.22	20.55	51.84	49.53	24.21	23.78	203	504	707
ENSG00000115524.15	ENSG00000115524.15|SF3B1	SF3B1	1.78907	0.839208	1.91662e-10	4.31845e-09	9.71746	1.82193	0.865468	2.07878e-06	9.51562e-05	5.68219	239.42	232.66	232.51	137.35	129.46	143.43	208.61	221.84	125.08	130.11	507	201	708
ENSG00000108588.13	ENSG00000108588.13|CCDC47	CCDC47	1.67111	0.74081	8.41604e-11	2.34805e-09	10.0749	1.83303	0.874227	4.98003e-06	0.000155931	5.30277	81.94	81.47	81.38	48.47	47.58	46.89	73.04	70.66	40.49	39.86	397	311	708
ENSG00000024526.16	ENSG00000024526.16|DEPDC1	DEPDC1	-6.50248	-2.70099	8.58118e-13	8.74494e-11	-12.0665	-5.45859	-2.44853	6.06827e-06	0.000175376	-5.21694	3.45	3.82	3.04	25.52	24.46	23.02	2.31	3.49	18.26	17.89	159	549	708
ENSG00000185551.14	ENSG00000185551.14|NR2F2	NR2F2	2.05828	1.04144	1.8892e-10	4.26748e-09	9.72372	2.11464	1.08041	2.19002e-06	9.82094e-05	5.65955	47.39	50.14	48.01	21.19	22.36	24.88	46.37	45.59	20.89	20.63	505	204	709
ENSG00000115762.16	ENSG00000115762.16|PLEKHB2	PLEKHB2	1.7348	0.79477	1.00187e-11	4.80593e-10	10.9992	1.76231	0.817471	1.2905e-05	0.000273376	4.88924	98.28	98.55	94.58	54.4	55.5	52.99	80.92	80.65	45.23	44.02	215	494	709
ENSG00000106290.14	ENSG00000106290.14|TAF6	TAF6	-2.63542	-1.39803	7.38544e-12	3.84316e-10	-11.1316	-2.77013	-1.46995	2.62448e-06	0.000106624	-5.58096	24.99	25.19	24.26	64.62	64.79	59.02	24.31	24.55	62.37	61.68	301	408	709
ENSG00000035499.12	ENSG00000035499.12|DEPDC1B	DEPDC1B	-10.7895	-3.43156	1.50367e-10	3.63989e-09	-9.82285	-9.53798	-3.25368	1.44761e-07	2.44387e-05	-6.83935	1.03	1.08	0.88	14.3	13.81	12.88	1.16	1.01	11.34	12.54	589	121	710
ENSG00000103187.7	ENSG00000103187.7|COTL1	COTL1	-2.1739	-1.12029	1.94625e-10	4.3668e-09	-9.7108	-2.62145	-1.39036	8.70299e-08	2.09331e-05	-7.06033	103.22	109.94	113.79	225.21	231.27	250.63	89.37	88.94	234.9	234.59	624	88	712
ENSG00000066279.17	ENSG00000066279.17|ASPM	ASPM	-8.5065	-3.08857	1.32894e-10	3.34742e-09	-9.87649	-8.20039	-3.03569	2.10549e-07	2.86134e-05	-6.67665	1.94	1.41	1.36	16.78	16.7	14.14	1.36	1.38	14.1	13.76	570	142	712
ENSG00000142731.10	ENSG00000142731.10|PLK4	PLK4	-12.3916	-3.63129	6.85867e-11	2.01903e-09	-10.1638	-9.56641	-3.25798	5.0026e-07	4.26964e-05	-6.3008	1.35	0.78	1.36	13.75	13.83	12.56	0.87	1.55	11.51	11.47	499	213	712
ENSG00000105855.9	ENSG00000105855.9|ITGB8	ITGB8	7.26925	2.86181	2.16299e-12	1.60868e-10	11.6649	7.61462	2.92877	1.7804e-05	0.000329724	4.74948	21.45	22.74	20.39	3.16	2.78	2.77	20.97	19.95	2.91	2.56	138	577	715
ENSG00000144554.10	ENSG00000144554.10|FANCD2	FANCD2	-6.24786	-2.64336	6.42635e-11	1.92574e-09	-10.192	-7.95543	-2.99194	6.03366e-07	4.83754e-05	-6.21942	1.03	1.46	1.47	14.04	12.56	14.02	0.82	1.07	12.85	11.3	490	225	715
ENSG00000120686.11	ENSG00000120686.11|UFM1	UFM1	2.28018	1.18915	8.26225e-12	4.1234e-10	11.0829	2.71999	1.4436	1.39187e-05	0.000285918	4.8564	71.08	70.81	67.12	35.57	34.61	33.91	71.89	71.2	27.22	27.84	207	509	716
ENSG00000109111.14	ENSG00000109111.14|SUPT6H	SUPT6H	1.9563	0.968126	9.36232e-11	2.56383e-09	10.0286	1.76007	0.81563	5.18154e-06	0.000160671	5.28554	48.09	46.89	48.77	23.79	24.39	21.2	45.91	45.77	24.61	24.86	404	315	719
ENSG00000143164.15	ENSG00000143164.15|DCAF6	DCAF6	1.80631	0.853044	4.07561e-11	1.36365e-09	10.3898	1.61184	0.688713	7.58825e-06	0.000198547	5.11986	89.26	87.2	86.67	53.17	50.64	50.78	90.29	89.92	62.25	63.12	327	396	723
ENSG00000139318.7	ENSG00000139318.7|DUSP6	DUSP6	-5.46938	-2.45138	5.82446e-12	3.27396e-10	-11.2347	-4.07743	-2.02766	3.28285e-06	0.000120434	-5.48375	2.78	2.7	3.13	20.06	20.46	18.63	5.78	4.79	23.1	23.78	277	446	723
ENSG00000182158.14	ENSG00000182158.14|CREB3L2	CREB3L2	2.6691	1.41635	3.4121e-10	6.8089e-09	9.46698	2.31098	1.2085	1.11895e-06	6.70123e-05	5.95119	58.49	58.98	60.19	23.73	23.92	18.43	50.85	51.93	22.42	22.44	582	143	725
ENSG00000168918.13	ENSG00000168918.13|INPP5D	INPP5D	12.1114	3.5983	1.95051e-10	4.37268e-09	9.70985	9.50017	3.24795	2.36792e-06	0.000101049	5.62563	5.5	5.67	6.32	1.26	0.47	0.46	8.53	8.54	0.92	0.81	509	217	726
ENSG00000215717.5	ENSG00000215717.5|TMEM167B	TMEM167B	2.10573	1.07432	1.05239e-10	2.79311e-09	9.97783	2.06308	1.0448	4.68304e-06	0.000150085	5.32947	39.24	39.08	43.14	21.72	19.45	20.85	35.32	38.56	21.27	20.59	422	304	726
ENSG00000197162.9	ENSG00000197162.9|ZNF785	ZNF785	4.92151	2.2991	9.22019e-11	2.52751e-09	10.0353	4.83684	2.27407	5.55833e-06	0.000168264	5.25506	6.33	6.77	6.26	1.43	1.38	1.36	5.84	6.23	1.81	1.21	403	325	728
ENSG00000140650.11	ENSG00000140650.11|PMM2	PMM2	2.02748	1.01969	8.27998e-11	2.31978e-09	10.082	2.07745	1.05481	5.73192e-06	0.000170299	5.2417	88.54	86.73	85.06	41.6	41.18	44.23	67.46	67.31	30.57	31.89	394	334	728
ENSG00000103494.12	ENSG00000103494.12|RPGRIP1L	RPGRIP1L	2.59682	1.37675	2.29732e-10	4.95865e-09	9.63878	2.80465	1.48782	1.96938e-06	9.22003e-05	5.70567	11.88	12.18	10.27	3.9	5.36	4.36	11.48	11.52	3.99	4.16	533	196	729
ENSG00000158467.16	ENSG00000158467.16|AHCYL2	AHCYL2	2.32235	1.21559	1.59636e-10	3.8061e-09	9.79687	2.07868	1.05567	3.18932e-06	0.000119185	5.4963	18.5	18.46	16.93	7.18	7.52	6.35	18.06	18.19	8.88	10.31	473	256	729
ENSG00000026950.16	ENSG00000026950.16|BTN3A1	BTN3A1	3.53907	1.82337	2.92276e-11	1.05463e-09	10.5342	2.18807	1.12966	8.856e-06	0.000216956	5.05276	23.17	24.53	24.45	7.63	8.17	6.37	20.29	18.54	10.45	9.15	303	427	730
ENSG00000164649.19	ENSG00000164649.19|CDCA7L	CDCA7L	-2.57309	-1.3635	2.24068e-11	8.8109e-10	-10.6496	-2.5624	-1.3575	1.73011e-06	8.47692e-05	-5.76193	23.66	24.31	22.83	69.44	60.31	61.27	21.33	22.01	65.14	62.39	382	348	730
ENSG00000140350.15	ENSG00000140350.15|ANP32A	ANP32A	-2.56411	-1.35846	1.56014e-11	6.7404e-10	-10.8068	-2.36099	-1.23939	2.15091e-06	9.70453e-05	-5.66738	63.46	60.85	62.76	173.18	171.34	177.45	57.49	58.67	148.94	148.3	356	374	730
ENSG00000074590.13	ENSG00000074590.13|NUAK1	NUAK1	2.03442	1.02462	2.32771e-10	5.00804e-09	9.63307	2.13097	1.09151	1.98251e-06	9.23704e-05	5.70278	18.36	18.63	18.63	9.69	9.52	8.28	16.75	15.46	7.2	6.27	535	197	732
ENSG00000103671.9	ENSG00000103671.9|TRIP4	TRIP4	2.60371	1.38057	1.76657e-11	7.49881e-10	10.7529	2.37056	1.24523	1.22322e-05	0.000263122	4.91249	32.71	31.86	32.73	14.04	12.88	13.78	27.25	28.26	12.54	13.43	249	483	732
ENSG00000164442.9	ENSG00000164442.9|CITED2	CITED2	3.08025	1.62305	4.40476e-12	2.64286e-10	11.3561	2.63891	1.39994	1.70759e-05	0.000323224	4.76762	99.18	100.6	96	29.89	30.35	32.06	103.2	103.24	42.37	39.16	172	562	734
ENSG00000106927.11	ENSG00000106927.11|AMBP	AMBP	10.0538	3.32967	2.19611e-14	7.63906e-12	13.6583	5.72518	2.51732	2.94121e-05	0.000454547	4.53147	341.05	334.17	347.38	33.99	30.84	34.85	275.77	283.89	47.91	46.32	24	710	734
ENSG00000198700.9	ENSG00000198700.9|IPO9	IPO9	-2.21938	-1.15016	2.32039e-11	9.01813e-10	-10.6344	-2.25113	-1.17065	1.69663e-06	8.39054e-05	-5.77041	20.87	17.39	16.76	50.29	46.41	47.72	19.43	21.39	44.63	44.57	387	347	734
ENSG00000178999.12	ENSG00000178999.12|AURKB	AURKB	-9.6793	-3.2749	1.03287e-11	4.89834e-10	-10.986	-11.512	-3.52507	2.60332e-06	0.00010613	-5.58447	9.28	9.39	7.63	90.91	98.3	101.9	4.77	7.29	86.68	80.24	329	405	734
ENSG00000126878.12	ENSG00000126878.12|AIF1L	AIF1L	2.86956	1.52083	7.20252e-13	7.72318e-11	12.1425	2.86093	1.51649	2.34371e-05	0.000394072	4.6301	116.95	118.2	122.77	49.08	51.21	46.05	127.23	132.59	49.89	47.75	91	645	736
ENSG00000157600.11	ENSG00000157600.11|TMEM164	TMEM164	-3.08291	-1.62429	2.74128e-11	1.01094e-09	-10.562	-3.26921	-1.70894	1.51288e-06	7.99256e-05	-5.8202	4.69	5.03	6.09	18.93	16.51	17.23	4.48	5.33	17.98	18.3	408	328	736
ENSG00000164045.11	ENSG00000164045.11|CDC25A	CDC25A	-6.91236	-2.78918	1.6671e-12	1.34884e-10	-11.778	-5.98276	-2.58081	5.95616e-06	0.000173882	-5.22503	1.28	1.28	1.3	11.16	11.39	9.77	0.91	0.92	7.62	7.81	194	542	736
ENSG00000072501.17	ENSG00000072501.17|SMC1A	SMC1A	-2.63013	-1.39514	6.47583e-11	1.9301e-09	-10.1887	-2.07483	-1.05299	7.30839e-07	5.32687e-05	-6.13618	15.68	16.48	17.68	49.95	48.17	35.54	19.35	18.75	34.32	38.49	495	245	740
ENSG00000196154.11	ENSG00000196154.11|S100A4	S100A4	6.61675	2.72612	4.61629e-12	2.73293e-10	11.3357	3.65216	1.86875	1.7254e-05	0.000323965	4.76311	179.27	173.16	183.86	27.83	24.47	30.19	153.55	149.81	44.66	40.71	175	571	746
ENSG00000146263.11	ENSG00000146263.11|MMS22L	MMS22L	-5.45528	-2.44765	8.30189e-11	2.32349e-09	-10.0808	-3.478	-1.79826	5.87481e-07	4.78264e-05	-6.23101	1.88	1.92	1.6	10.63	10.68	9.66	1.88	2.07	8.26	6.2	525	222	747
ENSG00000185215.8	ENSG00000185215.8|TNFAIP2	TNFAIP2	-3.25123	-1.70099	5.06044e-15	3.97393e-12	-14.2958	-3.75539	-1.90896	1.31119e-05	0.000275766	-4.88234	62.52	58.11	62.2	227.37	221.03	226.33	62.24	62.91	255.66	252.54	24	723	747
ENSG00000188042.7	ENSG00000188042.7|ARL4C	ARL4C	-1.84995	-0.887488	2.39362e-12	1.73667e-10	-11.6209	-1.71177	-0.775486	5.62812e-06	0.000169793	-5.24964	53.93	55.95	54.19	100.73	99.03	101.13	57.47	58.28	98	97.76	217	532	749
ENSG00000106628.10	ENSG00000106628.10|POLD2	POLD2	-3.04264	-1.60532	5.68867e-12	3.21796e-10	-11.245	-2.91483	-1.54341	3.87263e-06	0.000133241	-5.41199	26.67	28.01	26.46	88.13	89.02	93.29	27.66	28.09	86.64	86.1	275	475	750
ENSG00000179218.13	ENSG00000179218.13|CALR	CALR	-1.95512	-0.96726	6.50295e-14	1.53654e-11	-13.1869	-2.10577	-1.07434	1.11141e-05	0.000250473	-4.95413	478.85	463.35	490.3	886.24	903.39	940.98	398.78	401.63	873.09	855.04	72	678	750
ENSG00000166002.6	ENSG00000166002.6|SMCO4	SMCO4	5.28856	2.40288	5.16389e-11	1.65319e-09	10.287	4.63291	2.21192	7.83567e-06	0.000202136	5.10592	50.05	51.98	51.01	7.65	9.37	9.86	44.76	48.39	10.7	11.99	346	406	752
ENSG00000106537.7	ENSG00000106537.7|TSPAN13	TSPAN13	3.02739	1.59808	3.18803e-11	1.12593e-09	10.4965	2.7526	1.46079	9.99049e-06	0.000234334	5.00041	75.14	75.26	67.93	23.72	24.21	25.49	64.24	60.05	22.69	23.19	310	445	755
ENSG00000124767.6	ENSG00000124767.6|GLO1	GLO1	-2.02449	-1.01756	3.66254e-11	1.25051e-09	-10.4362	-1.97615	-0.98269	1.38685e-06	7.57846e-05	-5.85797	85.01	88.65	78.79	176.6	173.98	167.11	85.49	81.5	164.33	167.89	435	320	755
ENSG00000115884.10	ENSG00000115884.10|SDC1	SDC1	-2.89881	-1.53546	7.36543e-12	3.84096e-10	-11.1328	-3.19905	-1.67765	3.42115e-06	0.000123496	-5.46583	28	27.13	29.74	81.21	84.69	84.45	22.7	22.78	72.05	79.06	300	455	755
ENSG00000109674.3	ENSG00000109674.3|NEIL3	NEIL3	-22.5508	-4.49511	3.51248e-11	1.21796e-09	-10.4544	-18.7348	-4.22765	1.50601e-06	7.99256e-05	-5.82217	0.4	0.33	0.47	10.78	11.04	10.25	0.33	0.38	7.75	8.66	427	329	756
ENSG00000112029.9	ENSG00000112029.9|FBXO5	FBXO5	-6.35024	-2.66681	4.02242e-12	2.44506e-10	-11.3955	-5.35949	-2.42209	4.65999e-06	0.000149993	-5.33162	3.5	3.72	2.83	27.85	27.88	27.53	3.01	3.08	20.8	22.39	255	502	757
ENSG00000064115.10	ENSG00000064115.10|TM7SF3	TM7SF3	2.20851	1.14308	3.9344e-12	2.41491e-10	11.4051	1.94477	0.959599	1.84789e-05	0.00033779	4.73332	364.02	364.53	359.73	144.78	150.29	136.74	350.9	369.99	175.87	172.69	170	588	758
ENSG00000175643.8	ENSG00000175643.8|RMI2	RMI2	-7.9719	-2.99492	4.02671e-11	1.34925e-09	-10.395	-11.0632	-3.46769	1.31209e-06	7.30848e-05	-5.88204	2.86	3.03	2.28	24.58	21.56	23.95	2.29	2.3	25.47	27.25	443	315	758
ENSG00000072682.18	ENSG00000072682.18|P4HA2	P4HA2	2.20266	1.13924	2.37839e-12	1.73505e-10	11.6237	1.94345	0.958621	2.15775e-05	0.000375097	4.666	146.82	150.68	150.59	67.71	63.22	64.04	135.35	135.8	68.73	66.72	139	620	759
ENSG00000099901.16	ENSG00000099901.16|RANBP1	RANBP1	-3.37216	-1.75367	2.61149e-11	9.80688e-10	-10.5831	-3.33508	-1.73772	1.95865e-06	9.20462e-05	-5.70804	80.8	82	89.14	272.02	279.88	310.71	62.12	66.34	226.97	230.77	400	359	759
ENSG00000100311.16	ENSG00000100311.16|PDGFB	PDGFB	13.7276	3.77901	2.0473e-12	1.5398e-10	11.6888	8.80258	3.13793	2.19544e-05	0.000378663	4.65848	9.23	10.57	9.45	0.75	0.56	0.63	7.05	7.02	1.37	0.87	137	626	763
ENSG00000168938.5	ENSG00000168938.5|PPIC	PPIC	2.48369	1.31248	1.58372e-10	3.78901e-09	9.80032	2.38982	1.2569	4.37487e-06	0.000144688	5.35904	39.17	38.81	38.22	16.34	16.27	17.34	34.5	33.86	15.71	14.98	471	293	764
ENSG00000112282.17	ENSG00000112282.17|MED23	MED23	2.89003	1.53109	1.24811e-10	3.19506e-09	9.90375	2.93389	1.55281	5.52633e-06	0.000167486	5.25756	17.73	18.55	16.7	6.98	6.44	5.98	22.28	20.03	7.08	7.51	440	324	764
ENSG00000008735.13	ENSG00000008735.13|MAPK8IP2	MAPK8IP2	-4.92999	-2.30158	1.30636e-11	5.92189e-10	-10.8839	-3.55562	-1.8301	2.91994e-06	0.000114097	-5.53463	1.35	1.16	1.2	8.07	8.07	8.36	2.33	2.27	10.29	10.68	341	423	764
ENSG00000196419.12	ENSG00000196419.12|XRCC6	XRCC6	-1.605	-0.682572	3.60678e-11	1.23463e-09	-10.4429	-1.79952	-0.847615	1.56539e-06	8.1021e-05	-5.80538	185.58	181.09	193.45	286.95	282.95	289.48	155.52	162.79	270.23	279.82	433	334	767
ENSG00000183048.11	ENSG00000183048.11|SLC25A10	SLC25A10	-7.87052	-2.97646	3.50752e-10	6.95254e-09	-9.455	-7.64171	-2.93389	6.88997e-08	1.92648e-05	-7.16178	2.56	2.78	3.17	26.22	27.89	29.41	2.87	3.29	30.57	29.14	694	74	768
ENSG00000146143.17	ENSG00000146143.17|PRIM2	PRIM2	-3.70944	-1.8912	4.8945e-12	2.87216e-10	-11.3103	-3.64837	-1.86725	4.54162e-06	0.000147258	-5.34279	4.12	4.38	4.55	19.81	19.95	19.71	4.03	4.02	16.43	18.99	268	501	769
ENSG00000172667.10	ENSG00000172667.10|ZMAT3	ZMAT3	2.90296	1.53753	5.55732e-11	1.74771e-09	10.2551	3.1248	1.64377	8.428e-06	0.000211219	5.07428	9.94	11.08	10.02	4	3.41	3.62	11.37	10.52	3.31	3.47	353	417	770
ENSG00000142192.20	ENSG00000142192.20|APP	APP	1.6217	0.697506	7.43957e-12	3.84787e-10	11.1285	1.55719	0.638948	1.71939e-05	0.000323649	4.76463	274.25	276.92	275.21	160.52	161.06	151.13	281.83	284.71	186.2	182.2	202	568	770
ENSG00000152078.9	ENSG00000152078.9|TMEM56	TMEM56	6.47622	2.69515	3.17563e-10	6.45768e-09	9.49817	7.99817	2.99967	2.10981e-06	9.57487e-05	5.67576	4.7	5.09	4.63	0.79	0.69	0.73	4.68	4.7	0.57	0.56	569	203	772
ENSG00000113648.16	ENSG00000113648.16|H2AFY	H2AFY	-2.17792	-1.12295	3.00249e-12	2.03468e-10	-11.5225	-1.96912	-0.977549	5.86598e-06	0.000172447	-5.23166	73.4	70.63	72.7	155.62	155.54	159.49	71.1	66.84	140.6	140.05	232	540	772
ENSG00000179958.8	ENSG00000179958.8|DCTPP1	DCTPP1	-3.39767	-1.76454	2.92155e-11	1.05463e-09	-10.5344	-2.90252	-1.53731	1.95712e-06	9.20462e-05	-5.70838	25.33	24.91	24.5	87.25	83.26	94.1	23.09	22.12	70.41	69.86	413	360	773
ENSG00000120647.9	ENSG00000120647.9|CCDC77	CCDC77	-6.26652	-2.64766	6.51101e-12	3.48385e-10	-11.1864	-5.75683	-2.52528	4.07899e-06	0.00013841	-5.38945	6.34	4.96	4.1	26.96	27.63	24.64	4.92	4.33	24.39	25.62	293	481	774
ENSG00000132254.12	ENSG00000132254.12|ARFIP2	ARFIP2	3.00049	1.5852	2.3873e-11	9.22443e-10	10.6221	2.50434	1.32443	1.31307e-05	0.000275912	4.88171	120.83	127.32	128.33	41.72	42.85	44.16	109.52	115.43	46.28	46.03	279	497	776
ENSG00000115648.13	ENSG00000115648.13|MLPH	MLPH	-2.25708	-1.17446	9.10326e-11	2.50059e-09	-10.0408	-2.66592	-1.41464	7.24367e-07	5.32351e-05	-6.14004	33.34	32.31	35.17	78.54	85.68	85.19	27.65	28.96	82.93	83.71	533	243	776
ENSG00000107651.12	ENSG00000107651.12|SEC23IP	SEC23IP	1.85105	0.888343	2.76266e-10	5.76273e-09	9.55867	1.92298	0.943345	2.46505e-06	0.000103459	5.60818	59.56	55.54	63.02	34.49	33.05	28.26	53.76	57.48	26.11	28.5	556	222	778
ENSG00000138942.15	ENSG00000138942.15|RNF185	RNF185	2.73588	1.45201	5.98777e-12	3.3307e-10	11.2227	2.47532	1.30762	1.87354e-05	0.000341627	4.72734	33.77	32.37	31.4	12.06	12.98	11.64	28.67	28.54	11.91	11.59	186	592	778
ENSG00000106025.8	ENSG00000106025.8|TSPAN12	TSPAN12	4.56021	2.1891	5.50978e-14	1.34964e-11	13.2589	5.87194	2.55384	3.33025e-05	0.000492519	4.47752	123.72	127.88	122.41	24.67	22.72	22.47	123.85	125.41	21.23	21.44	36	744	780
ENSG00000158710.14	ENSG00000158710.14|TAGLN2	TAGLN2	-1.58185	-0.661611	3.86408e-10	7.51516e-09	-9.41295	-2.24264	-1.1652	6.99003e-08	1.92648e-05	-7.15552	360.34	358.23	373.53	544.32	568.19	562.57	262.42	265.75	592.71	582.12	705	75	780
ENSG00000012048.20	ENSG00000012048.20|BRCA1	BRCA1	-4.85923	-2.28073	1.66486e-12	1.34884e-10	-11.7786	-4.46213	-2.15773	7.30989e-06	0.000194377	-5.13609	2.92	2.71	3.28	17.79	15.66	15.96	2.35	1.75	13.08	12.01	195	585	780
ENSG00000079819.18	ENSG00000079819.18|EPB41L2	EPB41L2	-3.25962	-1.7047	2.50681e-11	9.57177e-10	-10.6009	-3.2277	-1.69051	2.32292e-06	0.000100261	-5.63397	20.03	18.7	18.79	59.47	59.04	53.85	16.47	18.49	47.89	53.8	394	389	783
ENSG00000138668.18	ENSG00000138668.18|HNRNPD	HNRNPD	-3.20619	-1.68086	9.97202e-15	5.5498e-12	-14.0012	-2.87173	-1.52192	1.44902e-05	0.000292658	-4.83893	133.4	131.64	128.49	409.69	409.14	402.86	109.59	113.49	325.57	341.91	34	749	783
ENSG00000239521.7	ENSG00000239521.7|GATS	GATS	3.35169	1.74489	3.31348e-11	1.1595e-09	10.4797	2.14405	1.10034	1.1593e-05	0.00025702	4.9358	17.57	18.46	17.58	7.8	8.57	8.91	15.86	16.02	11.36	14.79	314	470	784
ENSG00000181982.18	ENSG00000181982.18|CCDC149	CCDC149	3.11905	1.6411	6.01522e-11	1.8376e-09	10.2207	3.60399	1.8496	8.69258e-06	0.000214118	5.06085	11.76	11.85	11.42	4.68	5.99	4.81	11.11	10.56	3.51	4.3	363	423	786
ENSG00000105486.13	ENSG00000105486.13|LIG1	LIG1	-4.97828	-2.31565	1.77763e-11	7.53238e-10	-10.7502	-5.10205	-2.35108	2.92378e-06	0.000114097	-5.53405	4.32	4.89	4.37	27.19	25.67	29.62	5.31	3.59	29.52	29.23	362	424	786
ENSG00000101057.15	ENSG00000101057.15|MYBL2	MYBL2	-32.7454	-5.03322	7.70954e-14	1.77452e-11	-13.113	-42.8057	-5.41973	1.25391e-05	0.000268134	-4.90173	1.44	1.44	1.19	52.88	54.52	54.55	0.93	0.84	47.45	46.9	75	711	786
ENSG00000007237.18	ENSG00000007237.18|GAS7	GAS7	-3.25128	-1.70101	1.75231e-10	4.06841e-09	-9.75639	-3.9487	-1.98138	3.7404e-07	3.85178e-05	-6.42708	1.23	1.68	1.32	6.69	7.08	5.17	1.18	1.35	6.89	7.22	604	183	787
ENSG00000101367.8	ENSG00000101367.8|MAPRE1	MAPRE1	-1.80026	-0.848203	5.30429e-11	1.68418e-09	-10.2754	-1.83348	-0.874587	1.46974e-06	7.87165e-05	-5.83276	59.32	57.7	57.05	108.36	102.59	102.84	41.7	42.02	76.3	79.77	462	325	787
ENSG00000049130.14	ENSG00000049130.14|KITLG	KITLG	4.96814	2.31271	1.32183e-10	3.33897e-09	9.87882	9.42478	3.23646	5.90167e-06	0.000173269	5.22902	11.1	11.7	10.65	2.78	2.41	1.82	19.67	18.13	2.11	1.71	447	341	788
ENSG00000198517.9	ENSG00000198517.9|MAFK	MAFK	2.88982	1.53098	1.12151e-10	2.93861e-09	9.9502	2.65157	1.40685	6.39015e-06	0.000180022	5.19449	21.78	21.84	22.38	7.51	8.16	8.01	20.19	19.13	7.6	7.48	431	357	788
ENSG00000126945.8	ENSG00000126945.8|HNRNPH2	HNRNPH2	1.95381	0.966287	3.84666e-10	7.50225e-09	9.41492	1.85515	0.891537	1.85251e-06	8.87932e-05	5.73224	85.79	87.85	82.49	42.86	44.37	44.7	82.85	83.73	45.03	44.83	597	192	789
ENSG00000196535.15	ENSG00000196535.15|MYO18A	MYO18A	2.55831	1.35519	4.70525e-11	1.54337e-09	10.3274	2.26666	1.18057	1.04952e-05	0.000242941	4.97901	32.86	31.77	33.07	13.75	11.63	13.38	38.01	33.83	16.21	16.75	337	453	790
ENSG00000120539.14	ENSG00000120539.14|MASTL	MASTL	-5.41114	-2.43593	6.75999e-12	3.57166e-10	-11.1701	-4.75371	-2.24905	4.49202e-06	0.000146728	-5.34756	4.35	4.49	3.59	31.23	28.63	26.78	3.75	3.96	23.53	24.51	295	497	792
ENSG00000141756.18	ENSG00000141756.18|FKBP10	FKBP10	3.08855	1.62693	9.31709e-14	1.92842e-11	13.0307	2.52204	1.33459	3.40691e-05	0.000498432	4.46764	248.87	249.97	251.66	72.24	76.66	73.96	315.22	322.03	110.57	110.65	42	753	795
ENSG00000161981.10	ENSG00000161981.10|SNRNP25	SNRNP25	-5.80891	-2.53827	7.28165e-11	2.11556e-09	-10.1378	-6.30543	-2.6566	1.0937e-06	6.70123e-05	-5.9611	9.14	10.01	9.93	60.83	67.87	74.39	8.47	6.68	59.04	60.41	506	289	795
ENSG00000089053.12	ENSG00000089053.12|ANAPC5	ANAPC5	-2.88139	-1.52677	1.14326e-12	1.0599e-10	-11.9419	-2.15548	-1.10801	8.5326e-06	0.000211511	-5.06892	26.12	26.56	24.49	80.48	82.59	75.07	32.09	36.55	77.82	78.77	175	620	795
ENSG00000149554.12	ENSG00000149554.12|CHEK1	CHEK1	-3.32277	-1.73239	1.7236e-11	7.35145e-10	-10.7636	-2.70675	-1.43656	3.07844e-06	0.000116541	-5.51167	11.2	10.24	10.34	34.44	34.03	33.41	11.2	9.71	29.68	23.93	360	437	797
ENSG00000144118.13	ENSG00000144118.13|RALB	RALB	-2.1349	-1.09417	8.43125e-11	2.34984e-09	-10.0741	-2.47317	-1.30636	9.52713e-07	6.25481e-05	-6.02104	32.42	33.6	28.97	67.36	69.38	69.85	26.28	24.83	65.71	64.46	526	272	798
ENSG00000149527.17	ENSG00000149527.17|PLCH2	PLCH2	-16.0285	-4.00257	3.51801e-11	1.2183e-09	-10.4537	-15.702	-3.97288	2.09102e-06	9.52224e-05	-5.67964	0.22	0.27	0.24	4.81	4.68	4.73	0.25	0.27	4.9	4.56	428	370	798
ENSG00000197415.11	ENSG00000197415.11|VEPH1	VEPH1	9.67384	3.27409	5.06826e-10	9.27502e-09	9.29514	9.0881	3.18398	1.398e-06	7.57956e-05	5.85449	11.32	9.97	10.69	1.3	1.13	2.1	10.3	11.31	2.12	2.87	637	162	799
ENSG00000244165.1	ENSG00000244165.1|P2RY11	P2RY11	4.93669	2.30355	1.09033e-10	2.86815e-09	9.96244	4.00074	2.00027	6.77994e-06	0.000185505	5.16877	12.08	13.36	13.44	2.83	2.53	3.39	13.99	14.32	3.76	3.85	428	371	799
ENSG00000120254.15	ENSG00000120254.15|MTHFD1L	MTHFD1L	-3.69727	-1.88646	2.15837e-12	1.60868e-10	-11.6659	-2.75409	-1.46158	7.46418e-06	0.000196897	-5.12702	8.61	9.94	10.5	39.06	39.16	35.35	8.94	10.35	26.91	31.96	212	588	800
ENSG00000168765.16	ENSG00000168765.16|GSTM4	GSTM4	3.85272	1.94588	2.96478e-10	6.13165e-09	9.52801	3.4861	1.80162	2.883e-06	0.000113005	5.54016	19.52	19.04	20.45	5.2	5.23	5.02	16.79	16.31	5.1	5.14	560	242	802
ENSG00000107897.18	ENSG00000107897.18|ACBD5	ACBD5	2.33545	1.2237	2.45577e-11	9.43438e-10	10.6098	2.24604	1.16738	1.45772e-05	0.000293518	4.83633	60.54	58.5	58.35	24	23.97	20.77	56.98	54.31	24.19	24.55	281	521	802
ENSG00000132341.11	ENSG00000132341.11|RAN	RAN	-1.86817	-0.901626	2.11584e-12	1.58244e-10	-11.6745	-1.52423	-0.608077	7.69645e-06	0.00019988	-5.11371	903.72	872.78	883.6	1609.63	1585.25	1750.36	828.45	804.1	1369.49	1371.16	211	592	803
ENSG00000109814.11	ENSG00000109814.11|UGDH	UGDH	1.93664	0.953557	6.42728e-12	3.44595e-10	11.192	1.97638	0.982863	2.08505e-05	0.000367285	4.68088	147.32	147.44	143.94	70.18	66.48	57.86	119.96	128.19	54.98	57.89	192	614	806
ENSG00000119326.14	ENSG00000119326.14|CTNNAL1	CTNNAL1	-6.98481	-2.80422	4.3675e-16	1.21194e-12	-15.3598	-7.65891	-2.93714	1.78389e-05	0.000330017	-4.74863	29.81	29.28	28.48	219.77	212.18	223.13	23.3	24.27	182.5	189.22	4	802	806
ENSG00000105204.13	ENSG00000105204.13|DYRK1B	DYRK1B	6.09633	2.60794	3.4212e-11	1.19095e-09	10.4658	3.26393	1.70661	1.2677e-05	0.000270213	4.89698	7.65	8.27	7.85	2.06	1.37	1.3	7.6	9.14	2.95	2.18	317	492	809
ENSG00000119946.10	ENSG00000119946.10|CNNM1	CNNM1	5.42876	2.44062	1.92402e-11	7.97692e-10	10.7158	3.86155	1.94918	1.6707e-05	0.00031993	4.7771	5.26	5.47	5.8	1.12	1.16	0.96	5.42	5.74	1.62	1.52	256	554	810
ENSG00000173210.19	ENSG00000173210.19|ABLIM3	ABLIM3	-3.38506	-1.75918	3.57743e-12	2.27355e-10	-11.4464	-3.60499	-1.84999	6.61167e-06	0.000183027	-5.17969	9.26	8.86	9.3	30.84	34.96	30.91	8.29	9.2	32.48	34.6	246	564	810
ENSG00000196139.13	ENSG00000196139.13|AKR1C3	AKR1C3	7.95213	2.99134	6.06107e-15	4.25873e-12	14.2175	3.83363	1.93871	3.95997e-05	0.000550856	4.40231	207.56	211.52	219.61	25.44	24.81	28.6	203.43	196.51	50.56	52.6	8	803	811
ENSG00000122034.14	ENSG00000122034.14|GTF3A	GTF3A	-2.12119	-1.08488	7.56465e-11	2.17792e-09	-10.1212	-2.44677	-1.29088	1.20854e-06	7.01287e-05	-5.91774	50.79	56.55	50.76	118.98	115.03	118.5	37.81	37.92	96.29	101.16	509	302	811
ENSG00000159131.16	ENSG00000159131.16|GART	GART	-2.21622	-1.1481	2.01978e-11	8.29738e-10	-10.6947	-1.91778	-0.939438	3.15825e-06	0.000118358	-5.50055	19.02	21.76	21.72	46.04	44.93	40.07	21.96	20.56	36.53	38.07	371	440	811
ENSG00000075702.16	ENSG00000075702.16|WDR62	WDR62	-8.77805	-3.1339	2.09059e-10	4.60932e-09	-9.67973	-5.40149	-2.43336	3.66875e-07	3.82156e-05	-6.43548	0.46	0.52	0.75	6.47	6.67	6.06	0.64	0.71	4.73	4.83	633	179	812
ENSG00000083720.12	ENSG00000083720.12|OXCT1	OXCT1	-3.31024	-1.72694	2.08997e-11	8.45486e-10	-10.6799	-2.47686	-1.30851	3.19968e-06	0.000119235	-5.49489	4.44	3.55	3.52	14.43	13.22	13.06	5.38	5.28	11.82	13.64	373	441	814
ENSG00000115163.14	ENSG00000115163.14|CENPA	CENPA	-12.3175	-3.62263	2.04519e-12	1.5398e-10	-11.6893	-15.479	-3.95224	8.47523e-06	0.000211219	-5.07185	1.79	2	1.91	26.65	26.91	28.46	1.36	0.84	23.22	24.91	206	608	814
ENSG00000163728.10	ENSG00000163728.10|TTC14	TTC14	4.75873	2.25058	2.93035e-11	1.05463e-09	10.5331	6.60084	2.72265	1.42347e-05	0.000289264	4.84665	15.26	14.91	13.31	3.35	3.23	2.87	15.6	16.4	2.2	2.77	301	515	816
ENSG00000173432.10	ENSG00000173432.10|SAA1	SAA1	-2.6695	-1.41657	5.78849e-10	1.03657e-08	-9.23744	-4.39357	-2.13539	3.98859e-08	1.56537e-05	-7.39918	149.89	147.1	155.65	400.06	393.72	457.01	129.04	126.42	570.05	585.57	762	54	816
ENSG00000100055.20	ENSG00000100055.20|CYTH4	CYTH4	-31.8029	-4.99109	1.00938e-10	2.7086e-09	-9.99594	-45.1346	-5.49616	9.97741e-07	6.39182e-05	-6.00098	0.32	0.22	0.2	7.36	7.53	7.42	0.58	0.26	7.35	7.25	540	277	817
ENSG00000050748.17	ENSG00000050748.17|MAPK9	MAPK9	-2.63479	-1.39769	5.62583e-11	1.75965e-09	-10.2498	-2.62992	-1.39502	1.75111e-06	8.56394e-05	-5.75669	11.92	12.43	12.59	36.37	36.79	32.48	11.1	10.91	31.76	31.61	468	349	817
ENSG00000168461.12	ENSG00000168461.12|RAB31	RAB31	-3.47284	-1.79611	2.83093e-12	1.93892e-10	-11.5481	-4.35485	-2.12262	7.4743e-06	0.000196967	-5.12643	8.26	7.35	7.84	31.28	29.38	28.27	6.56	5.74	30	29.5	230	589	819
ENSG00000129474.15	ENSG00000129474.15|AJUBA	AJUBA	2.42633	1.27877	1.72745e-13	2.77848e-11	12.7626	3.12554	1.64411	3.51749e-05	0.000508279	4.45377	107.58	111.26	111.12	43.65	41.43	42.96	113.56	112.91	35.11	33.58	54	767	821
ENSG00000169715.14	ENSG00000169715.14|MT1E	MT1E	-3.42006	-1.77402	2.55359e-10	5.39406e-09	-9.59285	-2.80334	-1.48714	2.98059e-07	3.3701e-05	-6.5257	176.89	199.4	178.63	601.47	630.48	758.45	215.41	208.34	565.2	560.1	653	168	821
ENSG00000077152.9	ENSG00000077152.9|UBE2T	UBE2T	-7.03511	-2.81457	7.75401e-12	3.93597e-10	-11.1105	-7.08717	-2.82521	4.93621e-06	0.000155109	-5.30661	10.32	10.06	11.29	83	90.98	96.34	8.19	7.84	71.22	70.32	308	515	823
ENSG00000163807.5	ENSG00000163807.5|KIAA1143	KIAA1143	1.96649	0.975624	1.36483e-10	3.41847e-09	9.86492	2.01474	1.01059	6.83698e-06	0.000185912	5.16514	17.9	14.11	16.18	16.27	17.64	15.78	15.84	15.77	14.12	16.82	451	374	825
ENSG00000108679.12	ENSG00000108679.12|LGALS3BP	LGALS3BP	2.07631	1.05402	1.14797e-12	1.06058e-10	11.9401	1.71428	0.7776	3.03132e-05	0.000463064	4.51837	368.97	401.11	413.35	182.24	178.82	179.36	361.54	364.89	205.71	205.77	106	719	825
ENSG00000119403.13	ENSG00000119403.13|PHF19	PHF19	-6.83227	-2.77237	6.62239e-15	4.37209e-12	-14.179	-6.91527	-2.78979	1.74983e-05	0.000325724	-4.757	10.67	11.64	11.16	86.15	93.32	93.34	7.84	7.36	69.27	68.28	28	797	825
ENSG00000275023.4	ENSG00000275023.4|MLLT6	MLLT6	-2.82481	-1.49816	5.01504e-11	1.61912e-09	-10.2997	-2.16752	-1.11605	2.12525e-06	9.6284e-05	-5.67259	3.48	3.58	3.97	13.99	11.09	11.84	6.18	7.19	11.46	11.95	454	373	827
ENSG00000111247.14	ENSG00000111247.14|RAD51AP1	RAD51AP1	-9.94238	-3.31359	1.17719e-11	5.42849e-10	-10.9292	-9.02168	-3.1734	4.36825e-06	0.00014465	-5.35969	6.08	5	3.67	60.95	51.72	52.64	3.29	2.71	39.97	40.39	336	492	828
ENSG00000106089.11	ENSG00000106089.11|STX1A	STX1A	-3.90396	-1.96494	2.61762e-10	5.51087e-09	-9.58209	-4.35151	-2.12152	3.31069e-07	3.6047e-05	-6.48008	7.07	6.1	6.21	25.97	32.71	29.02	6.03	6.32	28.75	34.16	657	172	829
ENSG00000170915.8	ENSG00000170915.8|PAQR8	PAQR8	-3.78307	-1.91956	9.70622e-11	2.62569e-09	-10.0129	-4.02875	-2.01033	1.12168e-06	6.70123e-05	-5.95013	1.5	1.51	1.43	7.35	6.99	6.42	1.79	1.81	8.76	9.12	539	290	829
ENSG00000134759.13	ENSG00000134759.13|ELP2	ELP2	2.03563	1.02548	2.99814e-10	6.16721e-09	9.52315	1.78002	0.831892	3.48144e-06	0.000124946	5.45824	57.7	53.9	52.89	31.78	28.2	29.27	52.22	55.28	33.46	32.29	564	266	830
ENSG00000071054.16	ENSG00000071054.16|MAP4K4	MAP4K4	-2.49837	-1.32099	7.42416e-12	3.84787e-10	-11.1294	-2.30415	-1.20423	5.37249e-06	0.000163566	-5.26982	16.53	15.84	16.51	45.1	44.98	41.11	17.7	18.72	44.43	44.42	302	528	830
ENSG00000100664.10	ENSG00000100664.10|EIF5	EIF5	-2.18591	-1.12824	1.49523e-12	1.23984e-10	-11.8253	-1.86018	-0.895443	9.42874e-06	0.000225761	-5.02555	76.03	78.8	77.22	196.55	188.87	177.07	70.37	76.67	147.02	139.04	190	640	830
ENSG00000112079.8	ENSG00000112079.8|STK38	STK38	1.84789	0.885876	7.01864e-11	2.05705e-09	10.1537	1.67754	0.746351	1.05096e-05	0.00024297	4.97841	28.69	29.13	27.97	16	16.01	15.92	27.49	27.41	16.19	17.02	377	454	831
ENSG00000184216.13	ENSG00000184216.13|IRAK1	IRAK1	-2.537	-1.34312	7.96792e-11	2.25128e-09	-10.0987	-2.18852	-1.12995	1.28128e-06	7.17798e-05	-5.89235	20.85	22.23	21.23	55.29	56.62	58.13	20.63	21.5	45.82	48.99	518	313	831
ENSG00000164032.11	ENSG00000164032.11|H2AFZ	H2AFZ	-5.08564	-2.34643	1.46794e-13	2.54507e-11	-12.8333	-5.14831	-2.3641	1.36759e-05	0.000283686	-4.86404	96.23	99.99	91.27	489.21	494.3	528.4	75.28	75.1	408.66	409.81	102	730	832
ENSG00000205476.8	ENSG00000205476.8|CCDC85C	CCDC85C	2.49222	1.31743	5.98171e-11	1.83291e-09	10.2232	1.97561	0.982301	1.15819e-05	0.00025702	4.93622	19.27	18.37	19.74	8.1	8.8	7.72	15.67	15.71	8.71	8.34	362	471	833
ENSG00000231298.6	ENSG00000231298.6|LINC00704	LINC00704	-21.913	-4.45371	1.78479e-10	4.12231e-09	-9.74841	-14.1422	-3.82193	6.05688e-07	4.84126e-05	-6.21775	0.69	0.59	0.54	16	15.97	17.1	0.61	0.53	10.1	10.35	607	226	833
ENSG00000137168.7	ENSG00000137168.7|PPIL1	PPIL1	-2.65499	-1.40871	6.48426e-11	1.9301e-09	-10.1881	-2.85833	-1.51517	1.63461e-06	8.25853e-05	-5.78659	14.23	12.63	14.37	40.49	42.24	42.46	9.47	9.66	31.7	30.92	494	339	833
ENSG00000108671.9	ENSG00000108671.9|PSMD11	PSMD11	-2.03403	-1.02434	1.63996e-11	7.03969e-10	-10.7852	-1.82921	-0.871224	3.91958e-06	0.000134681	-5.40676	60.23	57.21	55.92	130.31	135.01	115.52	49.91	48.38	100.22	107.83	357	476	833
ENSG00000066135.12	ENSG00000066135.12|KDM4A	KDM4A	1.91934	0.940614	7.82023e-11	2.22839e-09	10.1068	1.70385	0.768797	1.03023e-05	0.000241005	4.98707	34.84	34.18	34.73	19.45	18.65	17.46	32.55	34.46	20.46	19.4	388	446	834
ENSG00000117385.15	ENSG00000117385.15|P3H1	P3H1	3.65564	1.87012	1.28817e-13	2.37671e-11	12.89	3.06736	1.617	3.87147e-05	0.000543207	4.41212	106.67	108.9	110.17	28.43	28.19	28.75	95.59	100.96	31.61	33.09	45	790	835
ENSG00000153029.14	ENSG00000153029.14|MR1	MR1	3.46515	1.79292	4.56265e-10	8.54897e-09	9.34078	2.83874	1.50525	2.33915e-06	0.000100629	5.63094	8.7	8.92	8.19	4.02	2.8	2.74	7.83	8.27	3.53	4.13	620	216	836
ENSG00000108106.13	ENSG00000108106.13|UBE2S	UBE2S	-5.55813	-2.4746	2.75315e-10	5.74738e-09	-9.56017	-5.52684	-2.46645	3.36253e-07	3.63126e-05	-6.47333	27.1	26.21	32.12	158.39	157.99	183.91	20.56	24.07	142.67	142.38	662	174	836
ENSG00000075188.8	ENSG00000075188.8|NUP37	NUP37	-3.29909	-1.72207	1.3664e-10	3.41919e-09	-9.86442	-2.82199	-1.49672	8.49468e-07	5.78053e-05	-6.07085	26.52	25.17	22.39	91.53	87.81	98.07	23.26	22.86	74.53	79.22	573	263	836
ENSG00000095139.13	ENSG00000095139.13|ARCN1	ARCN1	2.04272	1.03049	8.47728e-10	1.40411e-08	9.07174	1.84469	0.88338	1.00577e-06	6.41924e-05	5.9975	131.22	131.17	131.38	64.42	68.17	59.05	116.73	119.35	63.19	60.52	706	133	839
ENSG00000122966.15	ENSG00000122966.15|CIT	CIT	-6.60641	-2.72387	2.10227e-10	4.62743e-09	-9.67731	-8.56522	-3.09849	4.50175e-07	4.09712e-05	-6.34662	1.6	1.21	1.21	12.29	13.43	9.64	1.55	1.65	12.61	16.22	634	205	839
ENSG00000155974.11	ENSG00000155974.11|GRIP1	GRIP1	10.3995	3.37844	6.50682e-10	1.13255e-08	9.18663	8.1817	3.0324	1.58799e-06	8.12668e-05	5.79915	4.44	2.83	5.77	0.56	0.33	0.3	4.78	4.14	0.78	1.72	668	174	842
ENSG00000134779.14	ENSG00000134779.14|TPGS2	TPGS2	-1.92009	-0.941176	1.75758e-10	4.07457e-09	-9.75509	-2.3129	-1.2097	6.64225e-07	5.02116e-05	-6.17768	28.89	27.39	27.97	57.07	60.47	55.33	23.01	24.86	61.13	61.4	606	236	842
ENSG00000146374.13	ENSG00000146374.13|RSPO3	RSPO3	17.4217	4.12281	2.02607e-10	4.49304e-09	9.69334	13.7946	3.78604	5.56599e-06	0.000168303	5.25446	4.94	5.39	5.11	0.25	0.28	0.29	6.07	6.36	0.36	0.58	517	326	843
ENSG00000151725.11	ENSG00000151725.11|CENPU	CENPU	-17.099	-4.09584	3.01639e-11	1.08104e-09	-10.5205	-18.3	-4.19377	2.94107e-06	0.000114245	-5.53149	1.73	1.41	0.92	28.27	28.87	28.42	0.86	0.84	23.18	23.64	417	426	843
ENSG00000110066.14	ENSG00000110066.14|KMT5B	KMT5B	2.01865	1.01339	5.69815e-10	1.02383e-08	9.24427	2.30429	1.20432	2.0066e-06	9.33051e-05	5.69754	21.54	20.43	21.32	12.55	12.03	10.73	19.92	19.18	8.6	9.2	646	198	844
ENSG00000148572.15	ENSG00000148572.15|NRBF2	NRBF2	2.1575	1.10936	7.45129e-11	2.15313e-09	10.1278	1.90375	0.928846	1.0725e-05	0.000245221	4.9696	40.84	40.42	39.87	19.83	19.29	19.94	35.62	35.9	19.61	19.64	383	461	844
ENSG00000165943.4	ENSG00000165943.4|MOAP1	MOAP1	4.26556	2.09274	1.79545e-11	7.57324e-10	10.7458	2.83499	1.50334	1.88584e-05	0.00034316	4.7245	19.98	20.11	20.26	5.83	4.68	4.66	19.65	20.29	7.2	7.9	251	593	844
ENSG00000204054.13	ENSG00000204054.13|LINC00963	LINC00963	3.91813	1.97017	1.0918e-12	1.02959e-10	11.9619	2.71703	1.44203	3.31186e-05	0.000490348	4.47993	18.58	17.41	18.31	6.01	6.43	6.85	13.59	13.24	6.33	7.14	102	742	844
ENSG00000175792.11	ENSG00000175792.11|RUVBL1	RUVBL1	-2.44551	-1.29014	3.54566e-11	1.2247e-09	-10.4503	-2.23635	-1.16115	2.84022e-06	0.000112159	-5.54665	26.17	25.85	26.82	68.66	66.25	71.27	22.47	23.6	55.77	53.21	429	418	847
ENSG00000136738.14	ENSG00000136738.14|STAM	STAM	1.96375	0.973614	3.18116e-10	6.45908e-09	9.49742	2.00082	1.00059	3.84008e-06	0.000133164	5.41566	59.6	57.12	59.21	31.26	28.69	26.94	51.54	53.42	29.2	27.24	570	278	848
ENSG00000134247.9	ENSG00000134247.9|PTGFRN	PTGFRN	-1.85642	-0.892522	1.93519e-10	4.35296e-09	-9.71328	-2.48975	-1.316	6.15128e-07	4.84126e-05	-6.21103	12.89	15.43	14.38	29.88	31.54	37.88	10.68	12.58	36.37	38.58	622	227	849
ENSG00000213390.10	ENSG00000213390.10|ARHGAP19	ARHGAP19	-6.56056	-2.71382	1.47053e-10	3.57632e-09	-9.83253	-5.48289	-2.45494	8.46502e-07	5.78053e-05	-6.07237	0.58	0.66	0.46	4.76	4.82	4.53	0.58	0.47	3.72	3.73	585	264	849
ENSG00000167670.15	ENSG00000167670.15|CHAF1A	CHAF1A	-8.89221	-3.15254	2.74521e-12	1.91303e-10	-11.5614	-8.30559	-3.05408	8.79931e-06	0.000215967	-5.05555	2.51	2.19	1.81	17.71	18.71	19.44	1.47	1.89	16.49	17.11	225	624	849
ENSG00000011426.10	ENSG00000011426.10|ANLN	ANLN	-4.731	-2.24214	1.37122e-12	1.18798e-10	-11.8629	-4.54086	-2.18297	1.07366e-05	0.000245221	-4.96913	18.4	15.73	17.48	89.26	90.44	74.04	11.44	13.7	59.23	58.54	187	664	851
ENSG00000167716.18	ENSG00000167716.18|WDR81	WDR81	2.57542	1.36481	2.35364e-10	5.04758e-09	9.62826	2.37209	1.24616	5.21583e-06	0.000161216	5.28268	13.14	14.15	14.12	4.97	5.88	5.78	13.41	14.5	5.43	5.52	537	316	853
ENSG00000151503.12	ENSG00000151503.12|NCAPD3	NCAPD3	-3.117	-1.64016	5.993e-11	1.83291e-09	-10.2224	-3.08765	-1.62651	2.14578e-06	9.70453e-05	-5.66842	3.96	4.06	4.48	15.56	15.23	13.4	4.08	3.69	13.73	12.55	479	375	854
ENSG00000152455.15	ENSG00000152455.15|SUV39H2	SUV39H2	-4.09595	-2.0342	2.37454e-11	9.19592e-10	-10.6244	-3.33261	-1.73665	3.67116e-06	0.000128822	-5.4352	5.96	4.31	4.76	27.04	25.91	24.51	3.57	4.57	18.09	20.8	388	466	854
ENSG00000101337.15	ENSG00000101337.15|TM9SF4	TM9SF4	2.20864	1.14316	9.32875e-12	4.58706e-10	11.0302	1.85759	0.89343	2.34812e-05	0.000394454	4.62928	50.93	54	52.63	25.74	25.18	22.31	50.03	50.81	26.08	26.75	211	646	857
ENSG00000080986.12	ENSG00000080986.12|NDC80	NDC80	-15.0615	-3.91279	6.4825e-11	1.9301e-09	-10.1883	-14.1884	-3.82664	2.02978e-06	9.40029e-05	-5.69255	1.47	1.01	0.72	18.79	19.39	19.37	1.25	0.67	15.27	15.85	492	365	857
ENSG00000103353.15	ENSG00000103353.15|UBFD1	UBFD1	2.43688	1.28503	7.07065e-12	3.70169e-10	11.1505	2.33219	1.22168	2.47984e-05	0.000407279	4.60558	52.3	52.75	50.71	27.13	24.1	18.36	47	50.83	23.74	23.07	198	662	860
ENSG00000006118.14	ENSG00000006118.14|TMEM132A	TMEM132A	-3.98126	-1.99322	2.14645e-11	8.57938e-10	-10.6683	-4.30374	-2.10559	4.1479e-06	0.000139625	-5.38217	8.26	8.83	9.65	35.85	42.58	41.01	11.22	10.05	44.06	42.56	377	487	864
ENSG00000185359.12	ENSG00000185359.12|HGS	HGS	-2.75836	-1.46381	7.67934e-12	3.92634e-10	-11.1147	-1.72595	-0.78739	6.36712e-06	0.000180022	-5.19606	33.42	32.13	32.27	79.41	75.66	75.47	54.35	60.93	75.55	73.45	307	557	864
ENSG00000112186.11	ENSG00000112186.11|CAP2	CAP2	2.92866	1.55024	3.58489e-12	2.27355e-10	11.4455	3.2865	1.71655	2.84519e-05	0.000444118	4.54589	47.13	49.32	48.51	16.61	16.28	15.7	40.21	41.45	13.25	14.09	165	700	865
ENSG00000132470.13	ENSG00000132470.13|ITGB4	ITGB4	-3.38486	-1.75909	4.6226e-10	8.63705e-09	-9.33511	-5.30976	-2.40865	1.99892e-07	2.83045e-05	-6.6992	2.6	3.58	4.18	11.68	11.48	14.19	3.76	3.76	20.34	23.74	729	136	865
ENSG00000119041.10	ENSG00000119041.10|GTF3C3	GTF3C3	2.10915	1.07666	4.86334e-10	8.95525e-09	9.31307	2.12429	1.08698	2.69539e-06	0.000108298	5.56938	31.56	34.23	30.44	15.24	14.08	15.45	34.54	36.34	15.58	16.52	631	235	866
ENSG00000097033.14	ENSG00000097033.14|SH3GLB1	SH3GLB1	1.69306	0.759637	2.13943e-10	4.68604e-09	9.6697	1.63674	0.710828	6.14668e-06	0.000176494	5.21136	86.48	88.4	81.05	59.75	59.56	57.43	74.42	73.27	56.05	55.23	523	346	869
ENSG00000096063.15	ENSG00000096063.15|SRPK1	SRPK1	-3.22759	-1.69046	1.97371e-12	1.51431e-10	-11.7047	-2.46081	-1.29913	1.07512e-05	0.000245221	-4.96854	14.89	13.68	13.79	54.7	51.48	44.8	18.83	18.46	45.13	44.05	204	665	869
ENSG00000169418.9	ENSG00000169418.9|NPR1	NPR1	30.2165	4.91726	1.2495e-09	1.91513e-08	8.90327	9.87457	3.30372	5.65243e-07	4.70289e-05	6.24776	1.71	1.88	1.56	0.06	0.06	0.06	3.12	2.81	0.29	0.47	772	98	870
ENSG00000170088.13	ENSG00000170088.13|TMEM192	TMEM192	2.23815	1.1623	3.18698e-10	6.46599e-09	9.49662	2.87029	1.5212	4.58332e-06	0.000148212	5.33882	26.45	23.82	24.4	11.26	10.77	8.53	20.28	21.41	7.76	7.07	571	300	871
ENSG00000144724.19	ENSG00000144724.19|PTPRG	PTPRG	3.57795	1.83913	4.6e-10	8.60084e-09	9.33724	3.42362	1.77552	3.06365e-06	0.000116295	5.51376	10.22	11.44	11	3.73	3.32	2.52	10.06	10.61	3.29	3.31	624	248	872
ENSG00000241685.9	ENSG00000241685.9|ARPC1A	ARPC1A	-2.02417	-1.01733	1.56966e-10	3.76549e-09	-9.80419	-2.58727	-1.37143	9.92114e-07	6.39182e-05	-6.00344	93.07	93.61	95.32	187.93	186.09	213.22	72.12	73.42	181.15	184.49	594	278	872
ENSG00000163510.13	ENSG00000163510.13|CWC22	CWC22	1.98596	0.989835	7.4182e-10	1.25983e-08	9.1297	2.11246	1.07893	1.71954e-06	8.45644e-05	5.76459	21.37	20.16	21.25	11.39	11.12	10.35	18.98	19.02	9.28	9.56	690	185	875
ENSG00000114416.17	ENSG00000114416.17|FXR1	FXR1	1.55623	0.63806	4.06109e-10	7.79429e-09	9.39136	1.65175	0.723993	3.55069e-06	0.000126624	5.44969	134.15	131.37	127.86	82.16	78.46	78.54	134.86	140.69	82.43	83.46	606	269	875
ENSG00000172572.6	ENSG00000172572.6|PDE3A	PDE3A	119.004	6.89487	2.82192e-11	1.03132e-09	10.5495	94.7604	6.56621	1.79278e-05	0.000330777	4.74647	5.01	4.56	5.2	0.03	0.06	0.03	4.71	4.84	0.07	0.02	296	580	876
ENSG00000186480.12	ENSG00000186480.12|INSIG1	INSIG1	-3.01214	-1.59079	1.064e-10	2.81554e-09	-9.97306	-3.53385	-1.82124	1.55593e-06	8.08974e-05	-5.80801	4.07	4.3	3.61	15.25	15.14	14.87	4.21	4.36	19.68	20.18	546	332	878
ENSG00000265808.3	ENSG00000265808.3|SEC22B	SEC22B	1.80644	0.853151	1.79427e-10	4.14062e-09	9.74611	2.1177	1.0825	7.19186e-06	0.000191817	5.14316	47.46	49.22	45.5	25.35	24.5	25.96	50.58	49.36	21.99	22.86	497	384	881
ENSG00000143537.13	ENSG00000143537.13|ADAM15	ADAM15	-2.53985	-1.34474	7.8691e-10	1.31727e-08	-9.10407	-3.32694	-1.73419	6.40112e-08	1.84651e-05	-7.19374	14.4	15.99	14.88	38.06	40.42	42.44	14.77	14.94	47.86	48.32	809	72	881
ENSG00000143786.7	ENSG00000143786.7|CNIH3	CNIH3	-6.07356	-2.60254	3.35793e-10	6.72593e-09	-9.47393	-6.91224	-2.78915	4.27744e-07	4.04187e-05	-6.36882	2.58	2.39	3.02	10.33	10.81	10.45	2.76	2.31	13.79	13.6	686	196	882
ENSG00000136048.13	ENSG00000136048.13|DRAM1	DRAM1	1.70896	0.773121	1.97312e-10	4.40855e-09	9.70485	1.72895	0.789892	6.8056e-06	0.000185823	5.16713	52.13	54.24	52.8	32.73	29.64	31.98	44.3	42.45	27.74	26.23	511	372	883
ENSG00000188976.10	ENSG00000188976.10|NOC2L	NOC2L	-3.05989	-1.61348	6.12304e-12	3.37229e-10	-11.213	-2.34723	-1.23096	8.05958e-06	0.000206029	-5.09369	17.53	18.41	17.54	56.98	57.05	60.9	20.35	20.1	48.08	52.94	283	600	883
ENSG00000100629.16	ENSG00000100629.16|CEP128	CEP128	-11.5314	-3.52749	2.17436e-10	4.74697e-09	-9.66267	-13.2584	-3.72884	7.34626e-07	5.33346e-05	-6.13393	0.43	0.41	0.51	3.66	3.88	3.06	0.38	0.26	2.63	2.87	638	246	884
ENSG00000173918.14	ENSG00000173918.14|C1QTNF1	C1QTNF1	-6.06831	-2.60129	3.80587e-11	1.28792e-09	-10.4195	-10.422	-3.38156	3.27536e-06	0.000120434	-5.48474	2.18	2.93	2.48	18.91	18.24	18.94	1.44	1.52	18.18	20.39	438	447	885
ENSG00000186298.11	ENSG00000186298.11|PPP1CC	PPP1CC	-2.27764	-1.18754	3.60377e-11	1.23463e-09	-10.4432	-2.15716	-1.10913	3.40608e-06	0.000123308	-5.46775	64.44	63.78	60.02	140.77	142.85	141.73	55.38	55.41	118.59	120.17	431	454	885
ENSG00000111331.12	ENSG00000111331.12|OAS3	OAS3	-2.74331	-1.45592	3.70941e-10	7.2878e-09	-9.4307	-3.189	-1.6731	3.88092e-07	3.8663e-05	-6.41107	4.16	3.64	4.31	14.39	14.8	13.59	2.9	2.75	11.58	12	699	188	887
ENSG00000164109.13	ENSG00000164109.13|MAD2L1	MAD2L1	-6.39691	-2.67738	6.33422e-12	3.42268e-10	-11.1983	-5.0542	-2.33748	8.04225e-06	0.000205785	-5.09462	6.82	7.24	5.7	55.92	58.84	54.06	6.21	5.64	35.52	38.21	288	599	887
ENSG00000104824.16	ENSG00000104824.16|HNRNPL	HNRNPL	-2.82451	-1.498	6.15158e-13	6.87226e-11	-12.211	-2.60361	-1.38051	1.40785e-05	0.000287414	-4.85144	100.52	97.82	104.47	320.01	289.57	324.21	91.7	99.57	265.28	284.82	144	744	888
ENSG00000186591.11	ENSG00000186591.11|UBE2H	UBE2H	1.83685	0.877233	7.69813e-12	3.92634e-10	11.1136	1.57185	0.652465	2.72269e-05	0.000431618	4.565	129.15	131.68	127.1	76.07	74.48	70.82	130.84	134.97	86.76	87.09	204	687	891
ENSG00000023839.10	ENSG00000023839.10|ABCC2	ABCC2	2.16105	1.11173	1.13548e-09	1.78227e-08	8.94482	2.49803	1.32079	1.0988e-06	6.70123e-05	5.95908	44.36	45.88	43.45	23.37	21.23	18	42.06	44.48	17.17	16.38	748	144	892
ENSG00000154930.14	ENSG00000154930.14|ACSS1	ACSS1	12.8475	3.68342	1.07776e-10	2.84348e-09	9.96748	10.5628	3.40091	1.14658e-05	0.000255571	4.94059	4.46	4.24	4.54	0.34	0.42	0.33	3.61	3.56	0.36	0.38	425	468	893
ENSG00000113282.13	ENSG00000113282.13|CLINT1	CLINT1	2.13984	1.0975	1.78013e-11	7.53238e-10	10.7495	2.12015	1.08417	2.32181e-05	0.000391863	4.63417	89.32	94.18	85	42.17	39.81	35.14	83.48	80.22	40.29	37.09	250	643	893
ENSG00000172534.13	ENSG00000172534.13|HCFC1	HCFC1	1.73799	0.797418	1.50972e-09	2.24066e-08	8.8211	2.17766	1.12278	4.93088e-07	4.23575e-05	6.30708	37.29	40.02	40.95	22.8	23.14	24.31	41.69	41.79	19.23	18.51	800	94	894
ENSG00000108861.8	ENSG00000108861.8|DUSP3	DUSP3	1.62297	0.698637	7.36472e-10	1.25196e-08	9.13284	1.8194	0.863464	2.21015e-06	9.88487e-05	5.65558	42.89	43.48	42.91	27.18	27.22	27.15	42.08	41.35	22.05	23.78	688	206	894
ENSG00000132879.13	ENSG00000132879.13|FBXO44	FBXO44	3.60313	1.84925	6.03364e-10	1.069e-08	9.21942	2.90902	1.54053	2.77217e-06	0.000110129	5.55718	22.07	21.03	24.05	6.95	7.85	6.31	21.1	20.03	9.05	7.9	655	240	895
ENSG00000147536.11	ENSG00000147536.11|GINS4	GINS4	-9.42584	-3.23662	4.85545e-10	8.9469e-09	-9.31377	-9.49724	-3.24751	2.61498e-07	3.218e-05	-6.58253	1.83	1.58	1.24	11.04	9.83	10.23	0.59	1.96	11.62	9.13	739	157	896
ENSG00000084731.14	ENSG00000084731.14|KIF3C	KIF3C	-3.04563	-1.60674	3.94647e-10	7.63557e-09	-9.40379	-2.99814	-1.58407	3.96795e-07	3.87395e-05	-6.40143	4.8	3.36	3.79	15.05	14.74	13.71	4.7	5.37	14.73	16.62	707	190	897
ENSG00000157510.13	ENSG00000157510.13|AFAP1L1	AFAP1L1	-2.8877	-1.52992	1.20282e-10	3.10788e-09	-9.9198	-2.73636	-1.45226	1.63872e-06	8.25853e-05	-5.7855	2.96	3.62	3.15	11.73	10.88	11.63	2.89	3.59	10.55	10.66	558	340	898
ENSG00000143398.19	ENSG00000143398.19|PIP5K1A	PIP5K1A	1.80137	0.849095	5.70562e-10	1.02436e-08	9.2437	1.67244	0.741951	3.09542e-06	0.000116562	5.50928	122.42	127.8	124.46	70.22	70.63	62.46	105.85	114.29	58.93	59.25	647	252	899
ENSG00000164180.13	ENSG00000164180.13|TMEM161B	TMEM161B	2.38098	1.25156	4.75286e-10	8.81872e-09	9.32304	2.88625	1.52919	3.63205e-06	0.000128642	5.43985	16.61	14.68	15.91	6.61	7.1	6.16	14.91	15.35	5.13	6.13	628	272	900
ENSG00000095383.19	ENSG00000095383.19|TBC1D2	TBC1D2	2.87211	1.52211	5.84679e-11	1.80891e-09	10.2331	1.81432	0.859431	1.61439e-05	0.000313839	4.79199	17.94	17.97	18.24	6.8	6.88	6.67	15.48	17.25	9.49	9.36	357	543	900
ENSG00000022267.16	ENSG00000022267.16|FHL1	FHL1	-2.27606	-1.18654	1.80544e-10	4.14848e-09	-9.74342	-2.91659	-1.54428	1.11601e-06	6.70123e-05	-5.95233	13.14	12.79	13.68	33.23	32.27	32.57	10.44	11.92	35.44	36.38	609	291	900
ENSG00000129484.13	ENSG00000129484.13|PARP2	PARP2	-2.57757	-1.36601	4.54477e-11	1.49624e-09	-10.3425	-2.40734	-1.26744	3.38056e-06	0.000122861	-5.47101	10.2	9.87	10.26	31.17	31.8	30.68	8.74	9.1	24.76	26.12	449	452	901
ENSG00000101412.12	ENSG00000101412.12|E2F1	E2F1	-20.4855	-4.35653	8.92659e-13	8.99396e-11	-12.0493	-29.5309	-4.88415	1.38709e-05	0.000285156	-4.8579	0.91	0.91	1.08	23.83	24.34	25.2	0.64	0.59	22.43	22.67	163	739	902
ENSG00000092098.16	ENSG00000092098.16|RNF31	RNF31	2.13887	1.09685	4.23697e-10	8.0403e-09	9.37294	2.03737	1.02671	4.29636e-06	0.000142805	5.3669	22.12	20.18	22.58	11.13	11.37	11.9	24.07	24.04	12.02	12.22	613	290	903
ENSG00000166451.13	ENSG00000166451.13|CENPN	CENPN	-3.90352	-1.96478	2.2532e-11	8.81476e-10	-10.6472	-4.07323	-2.02617	5.10838e-06	0.000158822	-5.29172	17.31	14.4	17.02	77.12	70.08	80.27	11.31	11.42	55.45	60.18	384	520	904
ENSG00000183018.8	ENSG00000183018.8|SPNS2	SPNS2	4.84537	2.27661	5.4226e-12	3.10029e-10	11.2658	3.06869	1.61762	3.13152e-05	0.000472371	4.50424	9.39	11.59	9.45	2.01	2.25	2.13	13.88	12.99	5.28	5.61	182	725	907
ENSG00000166147.13	ENSG00000166147.13|FBN1	FBN1	4.34019	2.11776	6.24409e-10	1.0961e-08	9.20453	5.38787	2.42971	3.03141e-06	0.000115903	5.51836	2.48	2.47	2.61	0.47	0.94	0.59	1.96	2.11	0.59	0.45	661	247	908
ENSG00000135205.14	ENSG00000135205.14|CCDC146	CCDC146	4.78264	2.25781	3.23413e-10	6.53706e-09	9.49024	5.90496	2.56193	5.74128e-06	0.000170299	5.24099	8.54	7.68	7.37	1.36	1.38	1.09	10.37	11.15	1.36	1.87	573	335	908
ENSG00000104823.8	ENSG00000104823.8|ECH1	ECH1	2.85283	1.5124	9.07268e-11	2.49475e-09	10.0423	2.13983	1.0975	1.36974e-05	0.000283686	4.86336	115.22	121.33	126.42	43.17	44.47	46.11	120.41	124.99	55.91	61.15	402	506	908
ENSG00000114019.14	ENSG00000114019.14|AMOTL2	AMOTL2	1.93864	0.955045	8.08369e-12	4.06468e-10	11.0924	2.50494	1.32478	2.86618e-05	0.000446604	4.5427	114.97	113.79	119.88	60.02	57.85	56.48	106.88	108.59	42.24	43.18	206	702	908
ENSG00000162631.18	ENSG00000162631.18|NTNG1	NTNG1	-4.2873	-2.10007	2.6573e-11	9.92308e-10	-10.5756	-3.30812	-1.72601	4.7554e-06	0.000151588	-5.32281	2.15	1.79	2.11	12.12	12.16	11.01	2.36	2.7	10.72	12.88	403	505	908
ENSG00000143799.12	ENSG00000143799.12|PARP1	PARP1	-1.95256	-0.965367	4.41352e-11	1.46386e-09	-10.3552	-1.79058	-0.840426	3.6028e-06	0.00012795	-5.44336	49.93	52.69	52.81	107.82	105.24	100.5	50.56	50.22	92.04	90.52	446	463	909
ENSG00000266028.7	ENSG00000266028.7|SRGAP2	SRGAP2	-3.25578	-1.703	1.55295e-11	6.72023e-10	-10.8088	-3.44367	-1.78395	6.22377e-06	0.00017812	-5.20595	7.61	8.63	9.33	26.35	25.14	22.53	7.68	8.15	26.47	27.44	355	554	909
ENSG00000171208.9	ENSG00000171208.9|NETO2	NETO2	-3.02111	-1.59508	1.04817e-11	4.92712e-10	-10.9796	-2.24121	-1.16428	6.96594e-06	0.000188394	-5.15702	25.38	25.09	25.44	83.23	79.88	72.26	22.48	23.29	59.27	60.44	332	577	909
ENSG00000036054.12	ENSG00000036054.12|TBC1D23	TBC1D23	1.9058	0.9304	7.53618e-10	1.27594e-08	9.12285	1.99928	0.999481	2.38865e-06	0.00010128	5.62185	21.99	22.57	20.47	11.88	12.06	11.15	22.87	21.62	10.78	11.38	693	219	912
ENSG00000092531.9	ENSG00000092531.9|SNAP23	SNAP23	2.07792	1.05514	9.62195e-11	2.61204e-09	10.0167	1.80396	0.851164	1.33697e-05	0.000279411	4.87388	55.13	55.25	69.41	30.87	29	22.25	53.4	53.78	36.08	28.86	410	502	912
ENSG00000150687.11	ENSG00000150687.11|PRSS23	PRSS23	2.42541	1.27823	1.4925e-13	2.55207e-11	12.8261	2.13363	1.09331	4.58584e-05	0.000604731	4.33858	178.32	182.53	184.39	73.29	67.81	62.56	142.68	139.35	70.69	65.61	49	864	913
ENSG00000132967.9	ENSG00000132967.9|HMGB1P5	HMGB1P5	-4.58919	-2.19824	1.46162e-10	3.57e-09	-9.83517	-4.67331	-2.22444	1.5282e-06	8.03838e-05	-5.81582	25.67	25.23	23.39	138.45	132.47	135.22	20.35	20.93	120.81	112.68	582	331	913
ENSG00000013306.15	ENSG00000013306.15|SLC25A39	SLC25A39	-2.81827	-1.49481	4.00473e-10	7.72197e-09	-9.39743	-2.83734	-1.50454	4.71163e-07	4.16709e-05	-6.32683	30.22	28.46	31.35	84.82	87.31	95.38	32.33	34.6	99.59	100.55	708	208	916
ENSG00000102007.10	ENSG00000102007.10|PLP2	PLP2	-2.48624	-1.31397	1.19727e-10	3.10059e-09	-9.92181	-2.85431	-1.51314	1.94616e-06	9.20462e-05	-5.71082	105.7	111.28	114.57	263.62	273.05	298.01	82.5	81.04	239.85	236.7	555	361	916
ENSG00000196387.9	ENSG00000196387.9|ZNF140	ZNF140	2.00103	1.00074	4.19131e-10	7.98773e-09	9.37765	1.88887	0.917522	4.92878e-06	0.00015506	5.30726	22.27	19.98	19.86	11.24	11.3	11.66	19.85	19.86	11.17	10.87	611	310	921
ENSG00000137309.19	ENSG00000137309.19|HMGA1	HMGA1	-3.80596	-1.92826	5.49596e-14	1.34964e-11	-13.26	-3.60472	-1.84989	2.19993e-05	0.00037919	-4.65759	130.68	128.55	135.5	488.97	500.23	519.84	124.51	123.53	439.76	462.39	68	853	921
ENSG00000091129.19	ENSG00000091129.19|NRCAM	NRCAM	13.602	3.76575	5.31495e-10	9.64057e-09	9.2745	8.42407	3.07452	3.86957e-06	0.000133241	5.41234	1.96	2.47	2.08	0.61	0.34	0.19	3.59	2.91	0.56	0.27	642	280	922
ENSG00000070950.9	ENSG00000070950.9|RAD18	RAD18	-3.43719	-1.78123	1.68981e-10	3.96738e-09	-9.77216	-2.78548	-1.47792	1.42734e-06	7.72283e-05	-5.84547	1.66	1.62	1.74	6.22	7.84	5.27	1.72	1.59	5.49	5.73	600	322	922
ENSG00000136490.8	ENSG00000136490.8|LIMD2	LIMD2	-4.73204	-2.24246	2.93083e-11	1.05463e-09	-10.533	-4.56437	-2.19042	4.84925e-06	0.000153471	-5.31433	4.67	4.85	6.29	32	29.93	32.4	7.41	8.39	43.72	42.44	412	510	922
ENSG00000064666.14	ENSG00000064666.14|CNN2	CNN2	1.81642	0.8611	1.3798e-10	3.43985e-09	9.86018	1.5606	0.642098	1.15604e-05	0.000256813	4.93703	134.11	144.54	148.31	74.25	74.78	77.75	125.1	128.72	78.62	79.06	455	469	924
ENSG00000122483.17	ENSG00000122483.17|CCDC18	CCDC18	-5.67701	-2.50513	7.68651e-11	2.19968e-09	-10.1143	-3.23497	-1.69375	2.75194e-06	0.000109986	-5.56036	2.19	1.12	1.39	10.07	11.98	10.33	2.13	2.32	7.95	9.65	512	413	925
ENSG00000058729.10	ENSG00000058729.10|RIOK2	RIOK2	1.99874	0.999091	5.86441e-10	1.04736e-08	9.23178	1.93833	0.954815	3.66482e-06	0.000128822	5.43595	46.82	43.39	42.69	26.82	26.06	23.41	35.87	34.39	17.49	20.52	651	275	926
ENSG00000168393.12	ENSG00000168393.12|DTYMK	DTYMK	-3.80256	-1.92697	2.06017e-10	4.54732e-09	-9.6861	-3.80104	-1.9264	1.14129e-06	6.77111e-05	-5.9426	17.97	18.11	17.35	74.41	75.06	86.9	14.66	15.24	67.09	67.66	631	295	926
ENSG00000085563.14	ENSG00000085563.14|ABCB1	ABCB1	25.4256	4.66821	8.92577e-10	1.45939e-08	9.04935	22.5635	4.49592	2.31556e-06	0.000100261	5.63534	3.81	6.85	4.71	0.39	0.14	0.38	6.66	4.44	0.53	0.4	714	213	927
ENSG00000165704.14	ENSG00000165704.14|HPRT1	HPRT1	-2.94701	-1.55925	1.6976e-12	1.36936e-10	-11.7702	-2.50282	-1.32355	1.372e-05	0.000283686	-4.86265	32.08	30.37	31.71	91.49	89.72	90.79	25.76	28.32	80.36	77.57	196	731	927
ENSG00000138640.14	ENSG00000138640.14|FAM13A	FAM13A	2.97033	1.57062	7.08893e-11	2.07538e-09	10.1494	2.30245	1.20317	1.65054e-05	0.000318212	4.78237	8.17	8.01	7.84	3.34	3.14	2.9	7.15	7.54	4.04	3.46	378	550	928
ENSG00000150527.16	ENSG00000150527.16|CTAGE5	CTAGE5	2.3027	1.20332	5.58934e-10	1.0074e-08	9.25264	2.06698	1.04752	4.19787e-06	0.00014077	5.37697	19.06	19.66	19.89	9.27	8.76	8.32	16.85	17.5	8.96	8.72	643	286	929
ENSG00000148218.15	ENSG00000148218.15|ALAD	ALAD	3.14602	1.65353	3.55737e-12	2.26687e-10	11.4489	2.03772	1.02695	3.50127e-05	0.000506211	4.45577	27.81	28.73	29.25	9.25	10.58	9.25	22.54	22.88	11.23	11.96	164	766	930
ENSG00000163349.21	ENSG00000163349.21|HIPK1	HIPK1	2.37958	1.25071	6.94524e-11	2.04002e-09	10.1583	2.62144	1.39036	1.67927e-05	0.000320612	4.77488	22.42	22.54	21.63	10.12	10.05	9.53	21.47	20.69	8.66	8.27	376	557	933
ENSG00000135451.12	ENSG00000135451.12|TROAP	TROAP	-6.03991	-2.59453	2.45707e-12	1.76893e-10	-11.6096	-8.17379	-3.03101	1.27603e-05	0.000270957	-4.89414	8.2	8.69	8.95	44.52	47.15	50.59	5.29	5.57	40.41	44.91	218	715	933
ENSG00000181704.11	ENSG00000181704.11|YIPF6	YIPF6	2.08483	1.05993	1.42335e-10	3.51086e-09	9.84669	2.16287	1.11295	1.17415e-05	0.000258665	4.93028	32.69	32.53	29.89	17.67	18.64	16.24	28.63	28.21	11.62	12.48	461	474	935
ENSG00000227036.6	ENSG00000227036.6|LINC00511	LINC00511	-3.04584	-1.60684	1.16423e-10	3.02973e-09	-9.93396	-3.88534	-1.95804	2.27005e-06	9.97689e-05	-5.64397	8.21	9.48	8.66	30.62	29.1	28.97	5.94	5.52	31.17	30.51	552	383	935
ENSG00000145050.15	ENSG00000145050.15|MANF	MANF	-3.77195	-1.91531	1.35532e-10	3.40744e-09	-9.86796	-3.65296	-1.86906	2.03226e-06	9.40029e-05	-5.69202	33.65	32.67	28.82	125.55	134.17	152.24	30.27	33.2	113.66	126.03	571	366	937
ENSG00000173848.18	ENSG00000173848.18|NET1	NET1	-3.02641	-1.59761	7.27887e-13	7.74287e-11	-12.1379	-2.83218	-1.50191	1.69036e-05	0.000321753	-4.77202	10.88	11.36	9.72	34.34	34.83	33.07	9.95	9.41	30.61	30.6	153	784	937
ENSG00000130703.15	ENSG00000130703.15|OSBPL2	OSBPL2	2.63657	1.39866	3.63267e-12	2.29839e-10	11.4398	1.83667	0.877093	3.62695e-05	0.000519837	4.44046	27.88	31.56	26.43	10.47	10.71	9.05	25.78	24	12.82	11.91	166	772	938
ENSG00000237190.3	ENSG00000237190.3|CDKN2AIPNL	CDKN2AIPNL	-2.18351	-1.12665	2.63937e-10	5.53999e-09	-9.5785	-2.57768	-1.36607	1.00846e-06	6.41924e-05	-5.99634	17.31	18.77	18.11	45	44.64	46.66	15.82	14.18	45.14	45.33	659	279	938
ENSG00000154080.13	ENSG00000154080.13|CHST9	CHST9	714.444	9.48068	2.73005e-10	5.70363e-09	9.56383	421.518	8.71945	7.34177e-06	0.000195029	5.1342	4.39	3.91	3.83	0	0	0	4.24	3.91	0	0	555	387	942
ENSG00000196693.14	ENSG00000196693.14|ZNF33B	ZNF33B	2.96546	1.56826	8.57686e-11	2.37062e-09	10.0667	2.96545	1.56825	1.58869e-05	0.000309755	4.79896	12.37	12.27	11.9	4.98	5.77	5.68	17.14	12.83	7.37	8.74	400	542	942
ENSG00000109625.18	ENSG00000109625.18|CPZ	CPZ	991.642	9.95368	2.19496e-09	3.06359e-08	8.65857	208.301	7.70253	4.44113e-07	4.09608e-05	6.35251	18.09	18.47	18.27	0	0	0.04	14.77	16.37	0.09	0.06	860	83	943
ENSG00000160584.15	ENSG00000160584.15|SIK3	SIK3	2.33695	1.22463	2.35087e-10	5.04678e-09	9.62877	1.83486	0.875673	7.82674e-06	0.000202136	5.10642	8.31	9.74	9.46	3.97	4.95	4.05	7.8	8.04	4.92	4.52	536	407	943
ENSG00000180638.17	ENSG00000180638.17|SLC47A2	SLC47A2	26.0273	4.70195	4.95118e-11	1.60433e-09	10.3053	15.4125	3.94603	1.95789e-05	0.000351677	4.70821	15	13.76	16.29	0.67	0.52	0.54	11.62	12.21	0.8	0.69	343	600	943
ENSG00000213658.11	ENSG00000213658.11|LAT	LAT	-5.03779	-2.33279	1.45215e-10	3.55383e-09	-9.83799	-5.93364	-2.56892	1.97239e-06	9.22003e-05	-5.70501	7.83	8.25	8.56	44.74	45.77	50.39	5.8	8.16	47.97	44.36	580	363	943
ENSG00000099290.15	ENSG00000099290.15|WASHC2A	WASHC2A	1.77045	0.824118	2.41949e-10	5.16007e-09	9.61628	2.15258	1.10607	7.71385e-06	0.000200091	5.11273	32.27	32.77	32.58	19.52	20.42	17.62	31.2	34.5	15.29	15.45	541	403	944
ENSG00000134755.14	ENSG00000134755.14|DSC2	DSC2	3.02805	1.59839	9.64243e-11	2.61374e-09	10.0158	3.1347	1.64833	1.5435e-05	0.000305069	4.81149	9.96	10.49	9.42	3.97	3.74	3.26	10.55	10.61	3.46	3.71	411	533	944
ENSG00000128604.19	ENSG00000128604.19|IRF5	IRF5	2.40041	1.26328	4.14842e-10	7.9343e-09	9.38212	1.91546	0.937694	5.74785e-06	0.000170299	5.24049	57.57	59.5	64.98	23.07	21.98	24.39	53.91	54.74	24.46	25.18	609	336	945
ENSG00000178921.13	ENSG00000178921.13|PFAS	PFAS	-2.6236	-1.39155	9.65967e-11	2.61575e-09	-10.015	-2.16463	-1.11412	2.6174e-06	0.00010654	-5.58213	8.77	9.19	9.28	23.99	27.34	25.14	7.73	8.92	17.8	17.92	538	407	945
ENSG00000116678.19	ENSG00000116678.19|LEPR	LEPR	3.19426	1.67548	4.26996e-11	1.42332e-09	10.3696	4.81413	2.26728	2.09662e-05	0.000368587	4.67848	15.25	14.89	14.11	5.82	4.6	4.03	18.15	17.56	4.14	3.9	330	616	946
ENSG00000100243.20	ENSG00000100243.20|CYB5R3	CYB5R3	-1.94923	-0.962906	1.39e-10	3.45559e-09	-9.85698	-2.88996	-1.53105	2.09048e-06	9.52224e-05	-5.67975	43.94	44.99	46.48	89.17	91.8	95.15	34.86	34.42	103.71	102.78	576	371	947
ENSG00000178764.7	ENSG00000178764.7|ZHX2	ZHX2	2.21624	1.14812	2.96879e-11	1.06685e-09	10.5274	1.70418	0.769078	2.35862e-05	0.000394794	4.62734	16.41	16.78	15.96	7.79	7.68	7.84	17.42	16.91	10.37	10.37	304	647	951
ENSG00000108448.20	ENSG00000108448.20|TRIM16L	TRIM16L	2.40141	1.26388	2.55522e-12	1.81931e-10	11.5926	1.96625	0.97545	3.99599e-05	0.00055329	4.39838	204.65	204.56	212.71	87.13	83.82	84.68	167.93	170.61	87.31	86.13	145	807	952
ENSG00000204291.10	ENSG00000204291.10|COL15A1	COL15A1	-22.5024	-4.49201	2.3262e-10	5.00804e-09	-9.63335	-27.2953	-4.77058	1.2559e-06	7.11533e-05	-5.90104	0.06	0.07	0.08	2.17	2.32	2.32	0.11	0.06	2.61	2.21	644	309	953
ENSG00000198642.6	ENSG00000198642.6|KLHL9	KLHL9	2.08926	1.06299	1.85406e-09	2.66148e-08	8.73188	2.31365	1.21017	9.0327e-07	6.05031e-05	6.04418	14.54	15.33	13.6	7.56	7.65	6.6	17.5	17.37	7.45	7.82	832	125	957
ENSG00000196323.12	ENSG00000196323.12|ZBTB44	ZBTB44	3.24525	1.69833	2.73062e-11	1.0098e-09	10.5637	3.60195	1.84878	2.4968e-05	0.000408789	4.60262	11.66	12.06	11.07	3.96	4.49	3.16	11.18	10.62	3.02	3.34	292	666	958
ENSG00000170502.12	ENSG00000170502.12|NUDT9	NUDT9	2.23378	1.15949	3.91008e-10	7.5824e-09	9.40781	2.17356	1.12006	6.39204e-06	0.000180022	5.19436	50.33	48.33	46.83	23	24.89	20.65	41.42	44.04	21.33	21.85	601	358	959
ENSG00000196550.10	ENSG00000196550.10|FAM72A	FAM72A	-9.68327	-3.27549	2.77534e-10	5.78466e-09	-9.55668	-7.60641	-2.92722	1.1414e-06	6.77111e-05	-5.94256	1.85	1.64	1.71	13.64	12.79	13.76	1.93	2.19	14.38	11.51	663	296	959
ENSG00000142856.16	ENSG00000142856.16|ITGB3BP	ITGB3BP	-3.05082	-1.6092	1.36212e-10	3.41811e-09	-9.86578	-2.46941	-1.30417	2.29508e-06	0.000100077	-5.6392	13.81	13.83	13.59	48.75	50.3	50.88	14.62	14.44	40.95	45.18	572	387	959
ENSG00000164985.14	ENSG00000164985.14|PSIP1	PSIP1	-2.61515	-1.3869	3.06414e-11	1.09229e-09	-10.5137	-2.48101	-1.31093	5.9608e-06	0.000173882	-5.2247	34.07	31.88	29.76	78.88	77.62	72.94	32.75	31.34	74.86	78.55	418	543	961
ENSG00000165092.12	ENSG00000165092.12|ALDH1A1	ALDH1A1	64.3545	6.00797	1.88664e-09	2.69664e-08	8.72431	38.832	5.27918	9.52158e-07	6.25481e-05	6.02129	9.07	9.25	8.01	0.38	0.2	0.06	10.4	11.06	0.25	0.33	836	128	964
ENSG00000174989.12	ENSG00000174989.12|FBXW8	FBXW8	2.87253	1.52232	2.67327e-10	5.59375e-09	9.57296	2.46523	1.30172	8.25346e-06	0.000209167	5.08336	16.55	18.61	17.22	6.71	7.06	5.59	14.97	16.88	6.84	6.8	553	414	967
ENSG00000169330.8	ENSG00000169330.8|KIAA1024	KIAA1024	6.55567	2.71274	1.48137e-10	3.59847e-09	9.82934	7.79493	2.96254	1.32111e-05	0.000276535	4.87906	3.94	3.83	3.76	0.7	0.64	0.49	3.36	2.99	0.42	0.43	466	501	967
ENSG00000263465.4	ENSG00000263465.4|SRSF8	SRSF8	2.47577	1.30788	3.70735e-10	7.2878e-09	9.43094	2.56213	1.35734	6.8365e-06	0.000185912	5.16517	11.49	11.43	12.11	6.94	6.03	6.85	11.75	12.01	7.69	6.73	593	375	968
ENSG00000164237.8	ENSG00000164237.8|CMBL	CMBL	2.91062	1.54133	4.06991e-13	5.35303e-11	12.3904	1.99187	0.994126	5.04901e-05	0.000640704	4.29679	62.11	64.59	63.17	24.19	23.92	22.64	50.74	51.96	28.06	26.28	71	897	968
ENSG00000115687.13	ENSG00000115687.13|PASK	PASK	-11.9795	-3.5825	6.63021e-10	1.15027e-08	-9.17847	-8.07353	-3.0132	3.80754e-07	3.85178e-05	-6.41936	0.47	0.2	0.34	4.67	5.11	4.39	0.6	0.45	5.47	5.53	784	184	968
ENSG00000101844.17	ENSG00000101844.17|ATG4A	ATG4A	2.94031	1.55597	3.31906e-10	6.67312e-09	9.47898	2.51932	1.33303	7.41034e-06	0.000196063	5.13016	16.13	15.61	13.71	6.45	5.27	5.5	14.01	13.34	6.49	6.07	579	391	970
ENSG00000181045.14	ENSG00000181045.14|SLC26A11	SLC26A11	4.03093	2.01111	1.44949e-09	2.17178e-08	8.83879	3.9794	1.99255	1.71245e-06	8.43723e-05	5.76638	6.46	8.24	7.55	2.09	1.97	1.86	6.09	6.57	1.91	2.16	788	183	971
ENSG00000127124.14	ENSG00000127124.14|HIVEP3	HIVEP3	-4.30346	-2.1055	1.04709e-10	2.79015e-09	-9.98002	-4.20458	-2.07196	2.94485e-06	0.000114245	-5.53094	1.07	1.22	1.15	10.1	8.67	9.67	0.97	0.95	7.52	8.12	544	427	971
ENSG00000168090.9	ENSG00000168090.9|COPS6	COPS6	-2.34543	-1.22985	2.33034e-10	5.00966e-09	-9.63258	-2.3694	-1.24452	1.4727e-06	7.87165e-05	-5.83189	67.71	69.03	70	154.94	162.39	169.58	70.18	67.26	156.94	161.8	646	326	972
ENSG00000089723.9	ENSG00000089723.9|OTUB2	OTUB2	-7.91902	-2.98532	7.97127e-14	1.80367e-11	-13.0985	-8.51591	-3.09016	2.64029e-05	0.000424695	-4.57835	3.07	2.98	2.91	29.72	29.08	26.82	2.35	2.69	26.79	25.34	77	895	972
ENSG00000197903.7	ENSG00000197903.7|HIST1H2BK	HIST1H2BK	5.06933	2.3418	1.69495e-10	3.96753e-09	9.77084	5.03928	2.33322	1.24647e-05	0.000267471	4.90432	66.12	60.08	64.48	12.7	13.88	13.85	55.27	62.71	13.12	12.58	488	486	974
ENSG00000221926.11	ENSG00000221926.11|TRIM16	TRIM16	2.08825	1.0623	7.39844e-12	3.84316e-10	11.1309	1.79353	0.842804	3.65297e-05	0.000521589	4.43735	187.02	185.32	192.39	87.06	90.27	88.46	154	156.91	88.6	83.28	199	775	974
ENSG00000100151.15	ENSG00000100151.15|PICK1	PICK1	3.0024	1.58612	1.73054e-10	4.02837e-09	9.76182	2.79956	1.4852	1.24827e-05	0.000267639	4.90369	20.65	22.08	22.22	7.65	8.78	8.57	21.22	22.01	9.56	9.69	491	487	978
ENSG00000150938.9	ENSG00000150938.9|CRIM1	CRIM1	2.28047	1.18933	2.86595e-11	1.04394e-09	10.5427	3.06647	1.61658	2.6897e-05	0.000428183	4.5703	124.8	124.6	120.09	54.7	49.38	44.26	95.81	98.99	31.75	29.77	299	680	979
ENSG00000107130.9	ENSG00000107130.9|NCS1	NCS1	-1.97099	-0.97892	5.73102e-11	1.78135e-09	-10.2418	-1.95683	-0.968516	4.79608e-06	0.000152334	-5.31911	31.09	29.56	32.35	74	77.06	73.87	25.84	27.19	63.06	60.62	472	507	979
ENSG00000125885.13	ENSG00000125885.13|MCM8	MCM8	-4.00735	-2.00265	2.98227e-10	6.14402e-09	-9.52545	-3.10775	-1.63587	1.30732e-06	7.29729e-05	-5.88362	2.39	2.46	2.32	12.84	12.79	10.56	2.11	2.38	9.22	9.27	670	314	984
ENSG00000171621.13	ENSG00000171621.13|SPSB1	SPSB1	-3.26425	-1.70675	4.85291e-10	8.9469e-09	-9.314	-3.46848	-1.7943	7.28418e-07	5.32389e-05	-6.13762	3.42	3.22	3.4	11.31	13.94	11.39	2.58	2.64	12.45	11.83	741	244	985
ENSG00000184887.13	ENSG00000184887.13|BTBD6	BTBD6	-3.54855	-1.82723	3.18027e-10	6.45908e-09	-9.49754	-3.20102	-1.67853	1.24366e-06	7.09064e-05	-5.9053	3.28	3.35	3.64	15.17	15.56	16.72	3.87	3.68	16.12	15.46	679	307	986
ENSG00000123975.4	ENSG00000123975.4|CKS2	CKS2	-2.28966	-1.19514	8.57381e-10	1.41659e-08	-9.06683	-2.47918	-1.30987	3.12467e-07	3.4591e-05	-6.5052	145.8	146.55	135.3	325.02	327.15	362.79	113.1	110.26	287.05	291.29	818	170	988
ENSG00000158402.18	ENSG00000158402.18|CDC25C	CDC25C	-13.2134	-3.72393	7.95399e-11	2.25128e-09	-10.0994	-16.6459	-4.0571	3.84019e-06	0.000133164	-5.41565	0.53	0.88	0.53	10.21	10.59	9.66	0.66	0.63	10.25	11.71	516	472	988
ENSG00000161692.17	ENSG00000161692.17|DBF4B	DBF4B	-5.52915	-2.46706	1.01871e-10	2.73089e-09	-9.99195	-7.69031	-2.94304	3.28731e-06	0.000120434	-5.48316	1.46	1.38	1.46	8.37	9.22	8.09	0.88	0.89	8.38	10.16	541	448	989
ENSG00000182919.14	ENSG00000182919.14|C11orf54	C11orf54	3.79032	1.92232	5.10066e-10	9.32153e-09	9.29237	3.36667	1.75132	6.31629e-06	0.00017958	5.19954	11.62	12.56	11.46	2.76	4.48	3.74	11.04	13.83	3.32	3.78	638	352	990
ENSG00000137135.17	ENSG00000137135.17|ARHGEF39	ARHGEF39	-10.9488	-3.45271	6.96989e-10	1.1983e-08	-9.15677	-9.41284	-3.23463	4.44318e-07	4.09608e-05	-6.35231	0.41	0.54	0.71	8.3	9.17	8.47	0.86	0.65	7.79	7.49	792	201	993
ENSG00000115363.13	ENSG00000115363.13|EVA1A	EVA1A	-2.23934	-1.16308	9.85254e-10	1.58567e-08	-9.00645	-2.70144	-1.43373	2.56103e-07	3.19471e-05	-6.59159	30.1	31.68	32.22	68.07	68.96	75.21	19.47	21.34	66.68	63.52	839	155	994
ENSG00000119669.4	ENSG00000119669.4|IRF2BPL	IRF2BPL	-2.61405	-1.38628	4.68246e-10	8.71231e-09	-9.32953	-2.63947	-1.40025	8.35099e-07	5.75472e-05	-6.07826	5.16	5.19	5.39	15.13	15.63	15.88	5.95	5.84	17.73	17.19	733	261	994
ENSG00000048471.13	ENSG00000048471.13|SNX29	SNX29	4.17986	2.06346	3.82991e-12	2.37811e-10	11.4168	2.88033	1.52624	4.28358e-05	0.000580793	4.36819	9.99	9.73	9.8	2.85	2.96	2.47	7.9	8.39	2.96	3.41	168	827	995
ENSG00000123416.15	ENSG00000123416.15|TUBA1B	TUBA1B	-2.33138	-1.22119	6.35823e-12	3.42268e-10	-11.1967	-2.1316	-1.09194	1.20613e-05	0.000261935	-4.91861	1413.07	1421.55	1473.36	3081.3	3129.53	3247.83	1078.7	1122.21	2693.27	2700.71	291	704	995
ENSG00000133138.19	ENSG00000133138.19|TBC1D8B	TBC1D8B	3.01374	1.59155	2.40808e-10	5.14365e-09	9.61833	2.70937	1.43796	1.06577e-05	0.000245195	4.97234	12.1	13.6	12.53	4.82	4.41	4.13	12.22	12.21	4.82	4.98	539	457	996
ENSG00000166887.15	ENSG00000166887.15|VPS39	VPS39	1.93062	0.949061	1.54973e-10	3.72774e-09	9.80974	1.63161	0.706299	1.50656e-05	0.000299703	4.82201	17.07	16.88	17.39	10.38	8.96	9.11	16.1	16.45	10.43	10.34	469	528	997
ENSG00000019144.18	ENSG00000019144.18|PHLDB1	PHLDB1	2.7961	1.48342	1.77119e-12	1.41334e-10	11.7517	2.69783	1.4318	4.61295e-05	0.000606512	4.33602	44.45	44.99	45.91	17.09	17.6	17.25	51.38	55.23	20.64	21.35	129	869	998
ENSG00000120742.10	ENSG00000120742.10|SERP1	SERP1	2.25502	1.17314	2.14948e-10	4.70033e-09	9.66767	2.3552	1.23585	1.178e-05	0.00025876	4.92885	64.22	70.1	64.09	28.5	27.69	31.22	64.2	64.69	27.54	27.02	525	475	1000
ENSG00000144867.11	ENSG00000144867.11|SRPRB	SRPRB	2.47311	1.30633	4.16324e-11	1.39122e-09	10.3806	2.28698	1.19344	2.623e-05	0.000423955	4.5812	73.53	70.14	61.94	31.13	25.47	27.14	43.98	50.26	20.81	21.2	328	672	1000
ENSG00000175352.10	ENSG00000175352.10|NRIP3	NRIP3	-3.32002	-1.73119	8.93076e-11	2.45826e-09	-10.0491	-3.25694	-1.70352	3.7078e-06	0.000129763	-5.43088	2.73	2.2	3.15	10.53	10.47	9.47	2.37	2.6	9.79	9.54	532	468	1000
ENSG00000143183.16	ENSG00000143183.16|TMCO1	TMCO1	1.66816	0.73826	2.97229e-10	6.13278e-09	9.52691	1.60632	0.683757	9.5483e-06	0.000227594	5.02007	193.84	190.58	199.5	118.72	120.68	116.96	141.07	143.24	105.78	98.55	563	438	1001
ENSG00000078668.13	ENSG00000078668.13|VDAC3	VDAC3	-2.03142	-1.02249	9.39939e-11	2.56609e-09	-10.0269	-2.19663	-1.13529	3.65297e-06	0.000128822	-5.43735	46.1	47.7	45.5	96.29	101.78	98.08	39.5	39.45	87.93	90.88	535	467	1002
ENSG00000114867.20	ENSG00000114867.20|EIF4G1	EIF4G1	-1.61253	-0.689326	1.45397e-11	6.38502e-10	-10.8374	-1.5429	-0.625648	9.7979e-06	0.000231458	-5.00887	88.29	90.13	96.22	146.78	152.55	162.25	74.86	75.14	123.28	129.01	351	651	1002
ENSG00000177602.5	ENSG00000177602.5|GSG2	GSG2	-15.0719	-3.91379	1.30197e-10	3.30253e-09	-9.8854	-15.5155	-3.95564	3.08333e-06	0.000116541	-5.51098	0.47	0.35	0.32	7.14	6.82	6.35	0.31	0.22	4.78	5.02	566	438	1004
ENSG00000134215.15	ENSG00000134215.15|VAV3	VAV3	5.21488	2.38264	1.40696e-09	2.11936e-08	8.85172	3.52611	1.81808	2.44815e-06	0.000103142	5.61116	7.48	7.94	7.18	1.26	1.07	0.96	7.03	6.33	1.7	1.98	785	220	1005
ENSG00000123933.16	ENSG00000123933.16|MXD4	MXD4	3.20554	1.68057	2.03713e-11	8.34224e-10	10.691	2.02758	1.01976	3.35397e-05	0.000494922	4.47444	27.05	26.41	28.44	9.37	9.12	9.85	25.73	27.27	14.58	14.37	259	746	1005
ENSG00000137404.14	ENSG00000137404.14|NRM	NRM	-4.54614	-2.18464	5.62824e-11	1.75965e-09	-10.2496	-6.14408	-2.6192	5.79173e-06	0.000170833	-5.23719	4.78	5.6	4.63	26.5	25.76	27.39	3.91	3.61	27.14	27.08	467	538	1005
ENSG00000170779.10	ENSG00000170779.10|CDCA4	CDCA4	-4.04135	-2.01484	4.72618e-11	1.54767e-09	-10.3255	-3.98916	-1.99608	6.38183e-06	0.000180022	-5.19506	8.74	7.31	8.67	40.07	38.53	41.15	6.72	6.58	32.11	30.28	450	558	1008
ENSG00000106524.8	ENSG00000106524.8|ANKMY2	ANKMY2	1.91455	0.937005	3.86454e-10	7.51516e-09	9.4129	1.73512	0.795033	8.08426e-06	0.000206262	5.09236	34.49	33.6	31.96	18.19	19.02	18.05	28.83	28.78	18.55	17.98	598	411	1009
ENSG00000113621.14	ENSG00000113621.14|TXNDC15	TXNDC15	2.34821	1.23156	3.64152e-10	7.17025e-09	9.43872	2.2958	1.199	8.50211e-06	0.000211219	5.07047	46.12	42.56	51.82	19.13	19.06	20.37	45.33	41.04	18.78	18.71	591	418	1009
ENSG00000108528.13	ENSG00000108528.13|SLC25A11	SLC25A11	-3.59195	-1.84477	7.24271e-11	2.10668e-09	-10.1401	-3.67559	-1.87797	4.73065e-06	0.000151164	-5.32508	10.49	11.13	9.46	41.64	42.32	45.02	10.91	8.84	45.42	45.35	505	504	1009
ENSG00000136938.8	ENSG00000136938.8|ANP32B	ANP32B	-1.93111	-0.949432	4.36879e-11	1.45264e-09	-10.3596	-1.65939	-0.730654	6.61326e-06	0.000183027	-5.17958	188.85	186.25	189.3	350.71	346.02	369.27	155.15	158.87	256.45	260.45	445	565	1010
ENSG00000198467.13	ENSG00000198467.13|TPM2	TPM2	3.59129	1.8445	1.74141e-09	2.52419e-08	8.7591	4.029	2.01042	1.83056e-06	8.86377e-05	5.73742	14.72	14.78	14.63	3.64	3.64	5.46	33.42	30.46	8.54	7.21	822	190	1012
ENSG00000013288.8	ENSG00000013288.8|MAN2B2	MAN2B2	2.19169	1.13204	1.77726e-10	4.10846e-09	9.75025	1.9641	0.97387	1.42939e-05	0.000290244	4.84485	10.14	10.93	10.88	5.9	6.13	5.49	11.5	11.58	6.43	6.86	496	516	1012
ENSG00000170485.16	ENSG00000170485.16|NPAS2	NPAS2	-2.23818	-1.16233	5.8693e-11	1.80959e-09	-10.2314	-2.4237	-1.27721	5.77064e-06	0.000170401	-5.23878	13.86	15.58	13.48	39.01	38.94	29.87	11.27	9.61	30.94	34.69	475	537	1012
ENSG00000112576.12	ENSG00000112576.12|CCND3	CCND3	2.27662	1.18689	1.22186e-10	3.14596e-09	9.91298	1.65763	0.729118	1.77631e-05	0.000329576	4.75048	193.24	198.26	207.7	82.12	88.09	92.98	167.72	177.77	101.86	99.61	438	576	1014
ENSG00000183814.15	ENSG00000183814.15|LIN9	LIN9	-6.90135	-2.78688	9.1746e-11	2.51759e-09	-10.0374	-5.55283	-2.47322	4.0669e-06	0.000138306	-5.39074	1.06	1.02	0.9	7.25	8.37	7.72	0.95	0.98	6.97	6.35	534	480	1014
ENSG00000092853.13	ENSG00000092853.13|CLSPN	CLSPN	-35.2825	-5.14088	6.97018e-11	2.0451e-09	-10.1568	-30.0264	-4.90816	4.89525e-06	0.000154372	-5.31023	0.61	0.51	0.62	25.41	24.38	21.39	0.32	0.46	15.3	14.52	501	513	1014
ENSG00000115109.13	ENSG00000115109.13|EPB41L5	EPB41L5	3.80724	1.92874	1.63193e-10	3.86624e-09	9.7873	2.7929	1.48177	1.58382e-05	0.000309317	4.8003	11.32	11.9	10.76	3.7	3.97	2.86	10.14	9.82	3.31	3.66	478	538	1016
ENSG00000189091.12	ENSG00000189091.12|SF3B3	SF3B3	-1.72249	-0.784499	3.22154e-11	1.13626e-09	-10.4919	-1.62906	-0.704036	7.74888e-06	0.000200803	-5.11076	98.94	108.92	103.91	185.71	195.45	175.23	102.9	108.86	162.5	169.83	423	594	1017
ENSG00000160447.6	ENSG00000160447.6|PKN3	PKN3	-3.27598	-1.71192	1.91082e-10	4.30904e-09	-9.71878	-3.86955	-1.95216	2.50084e-06	0.00010407	-5.60191	2.76	2.52	3.05	11.46	12.76	9.72	2.97	2.19	9.81	12.43	620	399	1019
ENSG00000111816.7	ENSG00000111816.7|FRK	FRK	3.48078	1.79941	8.41121e-11	2.34805e-09	10.0751	4.03351	2.01204	2.18444e-05	0.000377504	4.66066	5.35	5.8	5.03	1.74	1.68	1.47	5.16	5.13	1.25	1.42	396	624	1020
ENSG00000231007.5	ENSG00000231007.5|CDC20P1	CDC20P1	-14.5337	-3.86133	2.94551e-10	6.09652e-09	-9.53084	-15.4226	-3.94697	1.83922e-06	8.86377e-05	-5.73537	0.64	0.65	0.43	10.08	9.4	9.74	0.37	0.4	7.04	7.31	668	353	1021
ENSG00000049541.10	ENSG00000049541.10|RFC2	RFC2	-3.50656	-1.81006	9.78028e-12	4.74788e-10	-11.0096	-4.19067	-2.06718	1.192e-05	0.000260534	-4.92372	18.62	16.8	17.83	66.86	65.74	71.47	12.41	10.98	58.4	58.72	322	699	1021
ENSG00000185404.16	ENSG00000185404.16|SP140L	SP140L	2.18283	1.1262	2.46772e-10	5.23754e-09	9.6077	2.04672	1.03331	1.18142e-05	0.000258973	4.9276	24.15	23.36	26.53	11.59	11.85	12.04	23.29	22.9	12.28	11.1	546	477	1023
ENSG00000196642.18	ENSG00000196642.18|RABL6	RABL6	-2.30891	-1.20721	4.72746e-10	8.78379e-09	-9.32537	-2.32121	-1.21488	1.12202e-06	6.70123e-05	-5.95	29.41	28.54	31.85	68.4	67.03	74.62	25.8	28.55	63.65	64.13	734	292	1026
ENSG00000197912.14	ENSG00000197912.14|SPG7	SPG7	2.13057	1.09124	9.96164e-10	1.59937e-08	9.00167	1.85815	0.893865	4.58979e-06	0.000148212	5.33821	37.23	34.19	35.87	17.68	19.68	18.34	36.04	33.86	23.14	19.32	726	301	1027
ENSG00000137414.5	ENSG00000137414.5|FAM8A1	FAM8A1	3.90049	1.96366	1.28843e-10	3.28236e-09	9.88994	3.06662	1.61665	1.81877e-05	0.000334174	4.74022	10.94	11.59	10.3	3.17	3.15	2.65	11.73	10.76	4.14	3.64	443	584	1027
ENSG00000112245.10	ENSG00000112245.10|PTP4A1	PTP4A1	2.3536	1.23487	1.38873e-11	6.20051e-10	10.8574	2.9292	1.55051	3.87182e-05	0.000543207	4.41208	331.06	339.59	334.44	160.44	161.17	116.39	272.55	267.14	97.68	93.27	236	791	1027
ENSG00000168496.3	ENSG00000168496.3|FEN1	FEN1	-3.96569	-1.98757	3.78106e-11	1.28277e-09	-10.4224	-3.93813	-1.97751	7.66844e-06	0.000199777	-5.11529	9.72	9.71	10.14	44.57	45.9	46.24	8.44	7.41	36.9	35.89	437	591	1028
ENSG00000182827.8	ENSG00000182827.8|ACBD3	ACBD3	2.67515	1.41962	1.82495e-11	7.64933e-10	10.7387	2.70947	1.43801	3.67497e-05	0.000523317	4.43475	61.8	62.89	57.13	21.4	23.73	23.17	56.1	51.45	19.92	19.93	253	777	1030
ENSG00000161896.11	ENSG00000161896.11|IP6K3	IP6K3	161.291	7.33352	2.12545e-09	2.97868e-08	8.67255	46.2002	5.52983	1.60857e-06	8.21612e-05	5.79356	6.91	7.1	6.29	0.13	0.05	0.02	5.92	5.06	0.1	0.28	856	175	1031
ENSG00000144749.13	ENSG00000144749.13|LRIG1	LRIG1	2.36365	1.24102	4.81295e-10	8.89928e-09	9.31759	1.81155	0.857226	7.67908e-06	0.000199777	5.11469	15.54	15.64	17.65	7.29	7.77	7.02	13.15	13.89	8.91	8.54	630	401	1031
ENSG00000113739.10	ENSG00000113739.10|STC2	STC2	7.31248	2.87036	5.08429e-12	2.94469e-10	11.2938	6.35669	2.66828	4.51928e-05	0.000598988	4.34493	7.48	7.03	6.22	0.92	1.38	1.7	6.55	6.27	1.33	2.12	178	855	1033
ENSG00000174437.16	ENSG00000174437.16|ATP2A2	ATP2A2	-1.8583	-0.89398	3.40783e-10	6.80547e-09	-9.46752	-1.85002	-0.88754	1.6927e-06	8.38679e-05	-5.77142	66.46	66.53	66.91	125.84	122.06	105.95	55.48	56.99	106.6	104.44	690	345	1035
ENSG00000141499.16	ENSG00000141499.16|WRAP53	WRAP53	-4.42786	-2.14661	7.19774e-10	1.23034e-08	-9.1428	-4.01051	-2.00378	7.11774e-07	5.27895e-05	-6.14766	3.63	3.74	3.66	20.24	18.57	22.61	3.31	3.44	17.9	17.63	796	240	1036
ENSG00000186814.13	ENSG00000186814.13|ZSCAN30	ZSCAN30	2.95608	1.56369	6.22194e-10	1.0954e-08	9.20607	2.56105	1.35674	6.86241e-06	0.000186221	5.16352	7.66	9.2	7.27	2.81	3.34	2.58	8.94	8.4	3.83	3.18	660	377	1037
ENSG00000196235.13	ENSG00000196235.13|SUPT5H	SUPT5H	1.7871	0.837623	4.80738e-10	8.89516e-09	9.31809	1.72776	0.788904	7.97488e-06	0.000205236	5.09828	65.35	60.23	65.72	35.83	35.97	39	58.77	60.45	35.72	34.1	629	408	1037
ENSG00000040275.16	ENSG00000040275.16|SPDL1	SPDL1	-2.9986	-1.58429	1.71542e-10	3.99666e-09	-9.76563	-2.73971	-1.45402	3.05609e-06	0.000116295	-5.51483	6.69	6.63	5.9	27.1	25.32	21.78	5.49	5.72	20.7	19.06	603	434	1037
ENSG00000144354.13	ENSG00000144354.13|CDCA7	CDCA7	-5.53313	-2.4681	2.05558e-14	7.51837e-12	-13.6871	-4.57246	-2.19297	3.86095e-05	0.000543078	-4.41331	7.53	7.33	7.16	45.43	46.32	45.32	6.89	7.27	36.29	39.08	47	991	1038
ENSG00000106399.11	ENSG00000106399.11|RPA3	RPA3	-2.94339	-1.55748	1.8459e-09	2.65118e-08	-8.73379	-3.02942	-1.59904	1.77432e-07	2.68257e-05	-6.75097	28.94	27.75	29.66	96.74	90.05	109.01	23.66	20.88	87.39	93.84	911	130	1041
ENSG00000171792.10	ENSG00000171792.10|RHNO1	RHNO1	-2.48692	-1.31436	6.437e-11	1.92677e-09	-10.1913	-2.73654	-1.45235	6.05985e-06	0.000175376	-5.21754	25.64	24.63	21.56	67.58	65.53	62.82	23.36	20.66	64.3	66.49	491	550	1041
ENSG00000221829.9	ENSG00000221829.9|FANCG	FANCG	-3.52767	-1.81871	6.83354e-11	2.01471e-09	-10.1654	-3.91153	-1.96773	5.98582e-06	0.000174271	-5.22288	6.99	6.37	7.95	28.79	28.6	32.11	5.85	7.81	27.81	26.04	497	545	1042
ENSG00000070831.15	ENSG00000070831.15|CDC42	CDC42	-1.55941	-0.641	1.58252e-10	3.78901e-09	-9.80065	-1.65444	-0.726346	3.33198e-06	0.000121561	-5.4773	91.39	88.04	87.33	137.17	134.3	134.22	77.95	75.04	129.7	129.6	595	449	1044
ENSG00000125618.16	ENSG00000125618.16|PAX8	PAX8	-1.93406	-0.951634	2.25407e-11	8.81476e-10	-10.647	-1.88473	-0.914355	1.03735e-05	0.000241809	-4.98407	60.03	62.05	63.39	118.74	125.44	113.91	79.83	79.21	141.64	130.9	386	658	1044
ENSG00000144895.11	ENSG00000144895.11|EIF2A	EIF2A	1.90602	0.930564	1.87755e-10	4.25917e-09	9.72641	1.74749	0.805285	1.62818e-05	0.000315131	4.7883	115.72	105.29	107.79	57.8	58.85	57.39	93.01	87.24	58.06	66.38	504	545	1049
ENSG00000170545.16	ENSG00000170545.16|SMAGP	SMAGP	-4.62609	-2.20979	2.39986e-10	5.13432e-09	-9.61981	-3.61932	-1.85572	2.5626e-06	0.000105445	-5.59132	4.14	5.11	5.24	22.72	23.72	24.6	4.37	5.44	21.29	23.47	649	402	1051
ENSG00000076248.10	ENSG00000076248.10|UNG	UNG	-3.26787	-1.70835	3.72097e-13	5.04314e-11	-12.4293	-2.81897	-1.49517	3.05322e-05	0.000465603	-4.51524	15.48	16.69	16.15	59.97	58.26	58.89	15.5	16.03	49.57	49.29	123	932	1055
ENSG00000140848.16	ENSG00000140848.16|CPNE2	CPNE2	-2.85974	-1.51588	5.92658e-11	1.82304e-09	-10.2272	-2.61067	-1.38442	7.05716e-06	0.000189754	-5.15137	7.38	7.54	7.86	26.24	25.57	27.39	12.46	9.24	31.75	32.17	476	580	1056
ENSG00000213977.7	ENSG00000213977.7|TAX1BP3	TAX1BP3	-3.10403	-1.63414	1.69097e-10	3.96738e-09	-9.77187	-2.86666	-1.51937	3.45347e-06	0.000124147	-5.46174	34.69	35.4	39.02	115.27	117.24	129.35	35.05	34.69	105.96	105.34	599	458	1057
ENSG00000171606.17	ENSG00000171606.17|ZNF274	ZNF274	2.16592	1.11498	1.14501e-09	1.78783e-08	8.94119	2.10761	1.07561	4.68524e-06	0.000150085	5.32927	19.68	19.13	21.32	10.19	10.61	8.51	17.95	18.19	9.99	8.95	753	305	1058
ENSG00000118777.10	ENSG00000118777.10|ABCG2	ABCG2	4.98703	2.31818	5.10455e-10	9.32227e-09	9.29204	4.29066	2.1012	8.52069e-06	0.000211482	5.06953	4.5	4.96	3.86	0.5	0.58	0.76	3.91	2.73	0.53	0.87	639	420	1059
ENSG00000235142.7	ENSG00000235142.7|RP1-60O19.1	RP1-60O19.1	7.46357	2.89987	1.48339e-09	2.20915e-08	8.82874	4.15151	2.05364	3.48516e-06	0.000124946	5.45778	12.11	12.43	12.31	2.13	1.45	2	9.59	11.79	3.31	3.45	794	267	1061
ENSG00000166579.15	ENSG00000166579.15|NDEL1	NDEL1	1.98284	0.987566	2.41963e-10	5.16007e-09	9.61625	1.83827	0.878352	1.44786e-05	0.000292647	4.83927	33.52	30.97	32.43	18.53	16.83	17.15	29.42	28.49	16	15.86	542	519	1061
ENSG00000171303.6	ENSG00000171303.6|KCNK3	KCNK3	-2.57311	-1.36351	1.05951e-10	2.80924e-09	-9.97489	-4.27749	-2.09677	4.97162e-06	0.000155852	-5.3035	3.43	3.31	4.15	9.56	9.56	8.44	2.49	2.36	11.78	10.86	545	517	1062
ENSG00000198420.9	ENSG00000198420.9|TCAF1	TCAF1	1.71246	0.776073	3.22873e-09	4.16259e-08	8.49097	2.08552	1.06041	1.06761e-06	6.6152e-05	5.97159	79.62	80.64	77.09	49.01	47.55	41.75	95.17	99.23	45.81	47.12	926	137	1063
ENSG00000133112.16	ENSG00000133112.16|TPT1	TPT1	1.78667	0.837271	8.81482e-10	1.44567e-08	9.05479	1.53668	0.619821	6.26661e-06	0.000178929	5.20297	4650.17	4617.76	4651.85	2497.99	2515.5	2620.96	3950.96	3947.28	2487.63	2553.63	713	350	1063
ENSG00000135414.9	ENSG00000135414.9|GDF11	GDF11	-4.45701	-2.15608	2.45119e-10	5.21488e-09	-9.61062	-3.04281	-1.6054	2.76423e-06	0.00011011	-5.55843	0.86	0.79	0.63	4.16	3.63	3.52	0.73	0.89	4.3	5.18	650	414	1064
ENSG00000188610.12	ENSG00000188610.12|FAM72B	FAM72B	-11.9415	-3.57792	7.94991e-10	1.32664e-08	-9.09964	-7.41146	-2.88976	7.96326e-07	5.65118e-05	-6.09891	0.98	2.11	0.97	14.42	12.48	13.4	1.31	1.45	12.05	15.09	812	253	1065
ENSG00000005059.15	ENSG00000005059.15|MCUB	MCUB	-5.75284	-2.52427	1.75802e-10	4.07457e-09	-9.75498	-4.60047	-2.20178	3.51771e-06	0.000125772	-5.45374	1.56	1.49	1.78	10.43	11.33	9.33	1.44	1.62	8.14	8.37	605	460	1065
ENSG00000101945.16	ENSG00000101945.16|SUV39H1	SUV39H1	-7.3903	-2.88563	8.19474e-12	4.10506e-10	-11.0865	-6.3095	-2.65753	1.47132e-05	0.000295358	-4.83229	1.89	1.6	1.86	15.44	16.46	16.74	1.54	1.67	12.39	13.7	313	753	1066
ENSG00000080839.11	ENSG00000080839.11|RBL1	RBL1	-4.97242	-2.31395	1.10251e-09	1.74286e-08	-8.95762	-3.59619	-1.84647	5.32876e-07	4.4703e-05	-6.27337	1.04	1.26	0.95	6.93	7.08	5.23	1.07	1.28	4.81	4.9	850	217	1067
ENSG00000122566.20	ENSG00000122566.20|HNRNPA2B1	HNRNPA2B1	-1.88139	-0.911797	4.9169e-13	5.94032e-11	-12.3083	-1.53976	-0.622703	3.07803e-05	0.000468306	-4.51173	706.42	688.47	689.34	1161.64	1157.05	1194.1	596.56	585.28	951.98	952.59	133	934	1067
ENSG00000239305.6	ENSG00000239305.6|RNF103	RNF103	2.68786	1.42646	2.69471e-09	3.60827e-08	8.56949	2.57575	1.36499	1.63212e-06	8.25853e-05	5.78725	13.42	13.87	12.52	5.8	4.75	5.6	14.23	14.62	5.31	6.17	890	178	1068
ENSG00000144283.21	ENSG00000144283.21|PKP4	PKP4	1.55187	0.634007	1.23179e-09	1.89561e-08	8.90946	1.74012	0.799185	4.5918e-06	0.000148212	5.33802	29.2	30.64	30.79	19.35	19.59	19.21	31.71	30.01	16.56	16.82	766	302	1068
ENSG00000103202.12	ENSG00000103202.12|NME4	NME4	2.73589	1.45201	1.07378e-10	2.83861e-09	9.96908	2.16518	1.11449	2.32277e-05	0.000391863	4.63399	37.68	38.69	37.14	14.04	15.81	15.41	37.27	37.35	20.46	18.56	424	644	1068
ENSG00000110237.3	ENSG00000110237.3|ARHGEF17	ARHGEF17	2.38357	1.25312	3.22051e-09	4.15399e-08	8.49208	2.21548	1.14762	1.10113e-06	6.70123e-05	5.95816	19.77	20.36	21.86	10.27	8.05	9.44	26.72	30.42	11.08	11.15	924	145	1069
ENSG00000125848.9	ENSG00000125848.9|FLRT3	FLRT3	5.448	2.44573	1.09604e-09	1.7347e-08	8.96017	7.14679	2.83729	5.67331e-06	0.000169943	5.24616	4.2	3.96	3	0.75	0.65	0.73	4.43	3.79	0.42	1.05	740	329	1069
ENSG00000136052.9	ENSG00000136052.9|SLC41A2	SLC41A2	3.20569	1.68063	3.62008e-10	7.14384e-09	9.44128	2.75469	1.46189	1.21614e-05	0.000262192	4.91502	35.74	42.31	36.4	14.07	11.16	11.99	32.75	28.29	13.25	11.94	589	482	1071
ENSG00000131871.14	ENSG00000131871.14|SELENOS	SELENOS	2.33698	1.22464	4.87248e-10	8.96209e-09	9.31225	1.98185	0.986844	9.82028e-06	0.00023178	5.00788	101.18	97.68	95.02	43.43	40.58	46.22	76.57	77.77	39.59	39.27	632	440	1072
ENSG00000113328.18	ENSG00000113328.18|CCNG1	CCNG1	2.13459	1.09396	2.50015e-10	5.29373e-09	9.60203	2.19656	1.13524	1.47244e-05	0.000295358	4.83196	418.71	428.87	388.25	194.07	185.37	195.69	421.78	415.89	200.79	200.9	548	524	1072
ENSG00000109062.11	ENSG00000109062.11|SLC9A3R1	SLC9A3R1	4.14015	2.04968	8.08157e-12	4.06468e-10	11.0925	3.13782	1.64976	4.60306e-05	0.000606043	4.33695	79.17	80.02	83.54	18.48	21.47	20.82	80.79	83.74	26.77	26.94	205	867	1072
ENSG00000182013.17	ENSG00000182013.17|PNMAL1	PNMAL1	2.37706	1.24918	3.31154e-10	6.663e-09	9.47997	1.94419	0.959169	1.30007e-05	0.000274301	4.88603	10.91	10.07	10.59	4.87	4.96	4.78	7.97	7.86	4.64	4.6	578	495	1073
ENSG00000184661.13	ENSG00000184661.13|CDCA2	CDCA2	-6.58931	-2.72013	1.12869e-09	1.77375e-08	-8.94743	-8.76984	-3.13255	5.75511e-07	4.74357e-05	-6.23995	1.63	1	1.46	11.69	11.57	11.08	0.87	0.82	9.83	11.11	854	219	1073
ENSG00000116455.13	ENSG00000116455.13|WDR77	WDR77	-2.44257	-1.2884	3.58953e-11	1.23463e-09	-10.445	-1.9265	-0.945981	9.44753e-06	0.000226006	-5.02468	27.4	26.52	27.02	66.35	67.65	74.22	23.19	29.52	51.33	49.88	432	641	1073
ENSG00000156030.13	ENSG00000156030.13|ELMSAN1	ELMSAN1	2.13312	1.09296	2.46169e-10	5.2293e-09	9.60877	2.06539	1.04642	1.51715e-05	0.000301131	4.81897	28.93	30.31	30.16	14.74	14.33	12.22	27.01	26.68	13.53	12	544	531	1075
ENSG00000116062.14	ENSG00000116062.14|MSH6	MSH6	-2.06746	-1.04786	2.48567e-11	9.50983e-10	-10.6046	-1.72257	-0.784564	1.13654e-05	0.000254404	-4.94442	33.57	31.86	31.87	72.75	67.48	61.89	32.48	32.58	56.38	58.52	393	685	1078
ENSG00000100991.11	ENSG00000100991.11|TRPC4AP	TRPC4AP	1.90494	0.929746	3.03113e-11	1.08487e-09	10.5184	1.72832	0.789372	3.64866e-05	0.000521535	4.43787	95.02	93.43	98.21	47.59	49.63	49.06	89	91.65	51.27	51.29	305	774	1079
ENSG00000172264.16	ENSG00000172264.16|MACROD2	MACROD2	2.33738	1.22489	6.07876e-10	1.07485e-08	9.21618	2.31112	1.20859	8.68633e-06	0.000214118	5.06116	14.71	14.13	13.94	6.33	6.25	6.19	16.11	16.03	8.12	6.85	656	424	1080
ENSG00000182628.12	ENSG00000182628.12|SKA2	SKA2	-3.21896	-1.6866	1.21237e-10	3.12455e-09	-9.91636	-2.49674	-1.32004	5.29158e-06	0.000162418	-5.27641	25.52	23.12	24.68	82.02	79.58	82.01	20.41	23.19	60.77	71.78	559	525	1084
ENSG00000025770.18	ENSG00000025770.18|NCAPH2	NCAPH2	-4.02902	-2.01043	3.08353e-11	1.09627e-09	-10.511	-3.9699	-1.9891	1.07414e-05	0.000245221	-4.96894	5.5	6.49	6.3	26.51	28.05	28.89	6.02	5.42	26.97	26.98	419	666	1085
ENSG00000163874.10	ENSG00000163874.10|ZC3H12A	ZC3H12A	-9.83722	-3.29825	2.89652e-13	4.18038e-11	-12.5381	-10.1717	-3.34649	3.46063e-05	0.000502808	-4.46084	4.15	3.74	3.64	42.11	45.64	45.18	3.79	4.61	47.07	47.4	117	968	1085
ENSG00000186470.13	ENSG00000186470.13|BTN3A2	BTN3A2	2.44722	1.29114	1.5459e-11	6.70058e-10	10.8108	1.81222	0.857756	4.3662e-05	0.000586205	4.3599	39.8	43.09	43.92	18.29	17.38	17.12	36.28	36.43	21.07	19.42	243	843	1086
ENSG00000100033.16	ENSG00000100033.16|PRODH	PRODH	10.839	3.43816	4.7204e-09	5.75501e-08	8.32602	14.6887	3.87664	7.12293e-07	5.27895e-05	6.14734	4.6	4.92	5.89	0.46	0.7	0.7	8.98	9.46	0.76	0.77	975	113	1088
ENSG00000136866.13	ENSG00000136866.13|ZFP37	ZFP37	3.78083	1.9187	9.87757e-10	1.58779e-08	9.00535	3.6233	1.8573	6.53831e-06	0.000182672	5.18453	4.14	4.49	4.59	1.11	1.46	1.28	3.6	3.42	0.95	1.11	725	363	1088
ENSG00000165733.7	ENSG00000165733.7|BMS1	BMS1	-2.21123	-1.14485	1.43988e-11	6.35522e-10	-10.8417	-1.7321	-0.792524	1.37978e-05	0.000284317	-4.86019	11.04	10.9	11.35	26.48	25.54	24.22	11.08	11.1	19.05	20.11	350	738	1088
ENSG00000153066.12	ENSG00000153066.12|TXNDC11	TXNDC11	2.33767	1.22507	2.19742e-11	8.70491e-10	10.6581	2.09003	1.06352	4.15835e-05	0.00056947	4.38108	29.03	29.47	28.54	14.84	14.13	14.16	22.06	26.32	12.18	12.79	272	818	1090
ENSG00000079156.16	ENSG00000079156.16|OSBPL6	OSBPL6	-16.2193	-4.01964	1.7371e-09	2.51932e-08	-8.76017	-9.89109	-3.30613	3.84834e-07	3.85679e-05	-6.41473	0.13	0.35	0.14	2.58	2.14	2.18	0.16	0.49	2.45	2.34	907	185	1092
ENSG00000108518.7	ENSG00000108518.7|PFN1	PFN1	-1.83485	-0.875661	3.45681e-09	4.39718e-08	-8.46132	-2.04257	-1.03039	1.01967e-07	2.22961e-05	-6.99154	652.05	699.12	775.49	1147.84	1228.95	1307.16	638.14	635.45	1332.32	1261.96	1001	93	1094
ENSG00000088832.16	ENSG00000088832.16|FKBP1A	FKBP1A	-1.83618	-0.876705	1.62354e-10	3.85664e-09	-9.78954	-1.94723	-0.961426	4.43043e-06	0.000145254	-5.35355	78.04	77.75	79.64	147.49	134.53	140.47	78.52	85.9	159.48	153.91	598	496	1094
ENSG00000187867.8	ENSG00000187867.8|PALM3	PALM3	11.2136	3.48718	6.10643e-10	1.07832e-08	9.21421	9.43868	3.23858	9.48019e-06	0.000226582	5.02318	3.65	3.97	4.35	0.39	0.28	0.37	4.53	5.03	0.45	0.7	658	437	1095
ENSG00000029534.19	ENSG00000029534.19|ANK1	ANK1	3.71118	1.89188	6.06711e-11	1.84501e-09	10.217	2.73967	1.454	3.1567e-05	0.000473785	4.50077	9.09	9.52	10.4	3.35	2.74	2.45	7.39	7.09	2.94	2.78	367	730	1097
ENSG00000158715.5	ENSG00000158715.5|SLC45A3	SLC45A3	-3.41432	-1.7716	4.76317e-10	8.82062e-09	-9.3221	-3.22292	-1.68837	1.95332e-06	9.20462e-05	-5.70923	1.4	1.3	1.31	5.48	6.03	5.37	1.46	1.44	5.87	6.2	735	362	1097
ENSG00000136982.5	ENSG00000136982.5|DSCC1	DSCC1	-26.6133	-4.73407	2.53891e-11	9.65134e-10	-10.5954	-23.3141	-4.54313	1.20326e-05	0.000261785	-4.91964	0.38	0.31	0.49	12.48	12.28	12.56	0.21	0.44	8.1	9.65	395	702	1097
ENSG00000196505.10	ENSG00000196505.10|GDAP2	GDAP2	1.96665	0.975744	4.55896e-10	8.54897e-09	9.34113	1.93533	0.952583	1.17661e-05	0.00025876	4.92937	19.42	18.13	20.81	11.15	10.98	10.83	17.48	17.68	10.45	11.1	622	476	1098
ENSG00000068078.17	ENSG00000068078.17|FGFR3	FGFR3	12.5301	3.64733	4.34432e-14	1.18361e-11	13.3621	8.9888	3.16813	8.24166e-05	0.000878556	4.08399	31.87	32.4	32.56	2.77	2.4	2.95	39.48	39.74	3.85	4.48	32	1066	1098
ENSG00000265972.5	ENSG00000265972.5|TXNIP	TXNIP	4.99103	2.31934	4.62885e-13	5.78485e-11	12.3345	2.83279	1.50222	7.22001e-05	0.000805002	4.14146	40.42	39.33	37.36	8.52	7.48	7.87	43.07	43.87	14.79	16.73	78	1022	1100
ENSG00000047346.12	ENSG00000047346.12|FAM214A	FAM214A	4.03486	2.01252	2.90495e-09	3.83023e-08	8.53686	3.89884	1.96305	1.96217e-06	9.20481e-05	5.70726	8.14	8.36	8.8	2.55	2.08	2.03	7.07	7.35	2	2.45	906	195	1101
ENSG00000042088.13	ENSG00000042088.13|TDP1	TDP1	-2.74455	-1.45657	8.16851e-11	2.29337e-09	-10.0879	-2.35845	-1.23784	7.00772e-06	0.000188839	-5.15442	6.6	8.1	7.7	24.3	24.49	22.98	7.2	8.09	21.35	19.35	523	578	1101
ENSG00000154305.16	ENSG00000154305.16|MIA3	MIA3	2.13038	1.09111	3.25801e-10	6.57512e-09	9.48705	2.40019	1.26315	1.5079e-05	0.000299745	4.82163	51.96	53.13	53.57	26.88	24.21	21.21	61.82	64.89	27.23	28.79	576	529	1105
ENSG00000168434.12	ENSG00000168434.12|COG7	COG7	2.73027	1.44904	5.86497e-11	1.80959e-09	10.2317	2.24275	1.16527	3.36171e-05	0.000495241	4.47344	19.84	19.17	19.89	7.9	7.47	7.51	16.62	16.54	8.53	7.37	358	747	1105
ENSG00000105928.13	ENSG00000105928.13|DFNA5	DFNA5	-4.70794	-2.2351	3.20521e-12	2.12355e-10	-11.4941	-4.54267	-2.18354	2.40861e-05	0.000399542	-4.61823	7.31	7.96	7.89	39.42	41.37	42.09	8.92	8.83	40.53	41.93	234	874	1108
ENSG00000198668.10	ENSG00000198668.10|CALM1	CALM1	-1.59059	-0.669562	4.00923e-10	7.72197e-09	-9.39694	-1.57916	-0.659156	2.50165e-06	0.00010407	-5.60177	166.85	173.41	166.65	270.4	269.82	285.51	156.78	161.64	240.62	249.65	710	400	1110
ENSG00000133119.12	ENSG00000133119.12|RFC3	RFC3	-7.13108	-2.83412	3.82838e-12	2.37811e-10	-11.417	-5.6695	-2.50322	2.26013e-05	0.000385548	-4.64587	2.4	2.67	2.31	21.31	21.78	23.5	1.86	2.17	15.2	14.14	252	858	1110
ENSG00000151327.12	ENSG00000151327.12|FAM177A1	FAM177A1	2.37518	1.24804	2.53303e-11	9.64791e-10	10.5964	2.30797	1.20662	4.28765e-05	0.000580793	4.36778	97.66	99.92	100.25	40.45	40.81	41.36	73.38	79.71	34.56	36.52	284	828	1112
ENSG00000108010.11	ENSG00000108010.11|GLRX3	GLRX3	-1.95184	-0.964837	7.15533e-11	2.08795e-09	-10.1454	-1.89075	-0.918957	8.47869e-06	0.000211219	-5.07167	122.51	119.1	117.16	230.9	237.13	249.22	97.52	98.06	195.52	189.98	503	609	1112
ENSG00000115310.17	ENSG00000115310.17|RTN4	RTN4	-1.81942	-0.863475	1.18006e-10	3.06494e-09	-9.9281	-1.88144	-0.911837	6.45881e-06	0.000181409	-5.18985	154.01	157.93	143.26	262.56	260.44	238.66	138.27	141.55	251.07	253.59	553	560	1113
ENSG00000068489.12	ENSG00000068489.12|PRR11	PRR11	-4.28716	-2.10002	2.71227e-11	1.00584e-09	-10.5667	-4.2662	-2.09295	1.21692e-05	0.000262192	-4.91474	9.75	10.41	10.08	54.99	51.75	45.2	8.72	7.83	41.74	41.23	405	709	1114
ENSG00000146410.11	ENSG00000146410.11|MTFR2	MTFR2	-7.6934	-2.94362	7.70626e-12	3.92634e-10	-11.1132	-7.90477	-2.98272	1.87622e-05	0.000341881	-4.72672	2.07	1.98	1.61	16.22	15.71	16.38	0.99	1.69	12.78	12.26	306	810	1116
ENSG00000111602.11	ENSG00000111602.11|TIMELESS	TIMELESS	-2.67333	-1.41864	1.59292e-12	1.30463e-10	-11.7978	-2.7518	-1.46038	2.92163e-05	0.000452049	-4.53438	10.08	10.73	10.53	28.74	29.33	27.75	9.47	9.44	26.83	27.61	193	923	1116
ENSG00000283585.1	ENSG00000283585.1|CTB-133P21.1	CTB-133P21.1	8.27377	3.04854	1.8231e-09	2.6255e-08	8.73919	7.32088	2.87202	4.26019e-06	0.000142013	5.37057	19.06	17.3	21.79	2.48	2.37	2.51	14.82	15.69	2.37	2.14	828	289	1117
ENSG00000160570.13	ENSG00000160570.13|DEDD2	DEDD2	3.06187	1.61441	4.22382e-10	8.03247e-09	9.3743	2.11765	1.08247	1.35906e-05	0.000282478	4.86676	25.91	26.43	28.45	9.92	10.57	8.79	22.42	22.18	11.91	12.17	612	505	1117
ENSG00000104341.16	ENSG00000104341.16|LAPTM4B	LAPTM4B	-2.05421	-1.03858	6.40834e-12	3.44271e-10	-11.1933	-2.63473	-1.39766	1.99041e-05	0.000355346	-4.70106	52.89	52.39	54.26	105.95	107.98	111.72	41.65	41.93	110.02	109.58	292	825	1117
ENSG00000106003.12	ENSG00000106003.12|LFNG	LFNG	-3.25178	-1.70123	1.11901e-09	1.76269e-08	-8.95117	-2.95016	-1.56079	8.90775e-07	5.98176e-05	-6.05023	10.22	9.47	10.46	35.78	35.96	40.78	10.54	10.95	36.66	35.08	851	267	1118
ENSG00000171885.13	ENSG00000171885.13|AQP4	AQP4	140.829	7.1378	2.61921e-10	5.51087e-09	9.58183	178.304	7.4782	1.71947e-05	0.000323649	4.76461	0.57	0.51	0.5	0	0	0	1.24	0.59	0	0	550	569	1119
ENSG00000173402.11	ENSG00000173402.11|DAG1	DAG1	1.89967	0.925749	4.99016e-10	9.13835e-09	9.30189	1.75925	0.814964	1.22565e-05	0.00026343	4.91163	50.07	50.89	51.88	27.78	27.73	23.59	43.08	45.22	24.24	25.07	636	484	1120
ENSG00000152240.12	ENSG00000152240.12|HAUS1	HAUS1	-3.33433	-1.7374	1.13034e-10	2.95882e-09	-9.94679	-3.09166	-1.62838	6.7291e-06	0.000184687	-5.17204	11.43	10.84	10.43	45.51	42.44	45.89	11.08	10.65	43.28	43.94	549	571	1120
ENSG00000118193.11	ENSG00000118193.11|KIF14	KIF14	-13.1879	-3.72114	7.97786e-11	2.25168e-09	-10.0981	-12.5562	-3.65033	8.07044e-06	0.000206108	-5.0931	0.75	0.67	0.63	12.3	11.78	9.65	0.58	0.54	8.95	8.62	519	601	1120
ENSG00000153904.18	ENSG00000153904.18|DDAH1	DDAH1	2.24429	1.16626	7.95315e-11	2.25128e-09	10.0995	3.04253	1.60527	3.15459e-05	0.000473785	4.50106	41.92	42.45	38.52	18.11	18.73	17.7	38.85	38.59	13.05	12.75	391	731	1122
ENSG00000183684.7	ENSG00000183684.7|ALYREF	ALYREF	-2.60274	-1.38003	4.63838e-10	8.64233e-09	-9.33363	-2.63504	-1.39782	2.34383e-06	0.000100629	-5.63007	64.03	66.35	67.09	172.78	168.08	192.39	50.05	51.92	138.03	140.96	731	392	1123
ENSG00000106477.18	ENSG00000106477.18|CEP41	CEP41	-2.02104	-1.0151	1.19572e-10	3.09959e-09	-9.92237	-1.96091	-0.971522	6.651e-06	0.00018333	-5.17711	19.32	17.35	17.71	38.4	38.65	31.98	15.92	14.54	34.07	34.85	554	569	1123
ENSG00000180198.15	ENSG00000180198.15|RCC1	RCC1	-2.05291	-1.03767	8.4431e-11	2.35069e-09	-10.0735	-1.74659	-0.804543	8.01024e-06	0.000205236	-5.09635	33.15	29.86	34.01	67.83	69.26	70.35	31.72	29.13	55.72	55.72	527	597	1124
ENSG00000165802.21	ENSG00000165802.21|NSMF	NSMF	-2.83133	-1.50148	1.97245e-11	8.15238e-10	-10.705	-2.17537	-1.12126	1.48994e-05	0.000297945	-4.82683	6.5	7.06	7.06	24.57	24.61	23.07	9.23	9.57	22.94	22.98	369	755	1124
ENSG00000102054.17	ENSG00000102054.17|RBBP7	RBBP7	-1.68703	-0.754488	1.70519e-11	7.28458e-10	-10.7682	-1.75456	-0.811113	1.58195e-05	0.000309317	-4.80081	108.12	105.32	108.55	184.51	181.93	188.18	99.65	104.82	179.83	185.64	359	765	1124
ENSG00000100796.17	ENSG00000100796.17|PPP4R3A	PPP4R3A	1.75642	0.812637	2.29078e-09	3.16256e-08	8.64002	1.77616	0.828758	3.23091e-06	0.000119893	5.49068	84.31	81.9	81.04	48.63	43.45	43.82	70.18	71.22	39.24	43.08	868	257	1125
ENSG00000132432.13	ENSG00000132432.13|SEC61G	SEC61G	1.98823	0.991485	4.37208e-10	8.25562e-09	9.35931	1.92331	0.943592	1.41877e-05	0.00028853	4.84809	494.37	502.49	468.59	235.7	245.97	265.03	498.6	502.71	257.91	271.77	615	512	1127
ENSG00000080546.13	ENSG00000080546.13|SESN1	SESN1	2.69966	1.43278	1.58795e-10	3.79572e-09	9.79916	2.13004	1.09088	2.42924e-05	0.000401706	4.61453	20.5	20.23	18.97	7.96	7.69	7.16	18.81	19.27	8.82	9.16	472	656	1128
ENSG00000143390.17	ENSG00000143390.17|RFX5	RFX5	1.85644	0.892536	3.12999e-10	6.38431e-09	9.50446	1.57557	0.655877	1.70051e-05	0.000322755	4.76942	34.87	31.64	31.52	17.83	18.17	16.06	34.82	35.96	21.99	21.17	568	561	1129
ENSG00000107758.15	ENSG00000107758.15|PPP3CB	PPP3CB	-3.82794	-1.93657	5.08243e-11	1.635e-09	-10.2939	-2.73227	-1.4501	1.08662e-05	0.000246567	-4.96392	5.89	5.38	4.92	24.36	24.55	24.07	7.25	6.93	21.25	21.8	457	673	1130
ENSG00000183579.15	ENSG00000183579.15|ZNRF3	ZNRF3	2.32126	1.21491	1.96807e-10	4.40263e-09	9.70596	2.55276	1.35206	2.16537e-05	0.000375682	4.66447	4.12	4.22	4.28	2.02	2.17	2.02	4.64	4.43	1.97	2.05	510	622	1132
ENSG00000144655.14	ENSG00000144655.14|CSRNP1	CSRNP1	2.67858	1.42147	1.41213e-10	3.49433e-09	9.85013	2.5433	1.3467	2.63226e-05	0.000424402	4.57967	12.16	12.59	13.13	5.29	5.49	4.73	10.59	10.69	4.73	4.37	459	675	1134
ENSG00000136261.14	ENSG00000136261.14|BZW2	BZW2	-2.07808	-1.05525	4.61352e-12	2.73293e-10	-11.336	-2.11804	-1.08273	2.36677e-05	0.000395213	-4.62584	54.66	52.14	52.59	111.73	111.17	112.04	47.98	47.26	101.87	103.78	265	869	1134
ENSG00000136104.19	ENSG00000136104.19|RNASEH2B	RNASEH2B	-3.14012	-1.65082	5.97028e-10	1.06129e-08	-9.22401	-3.04142	-1.60475	2.05106e-06	9.43775e-05	-5.68802	12.06	10.13	9.02	33.95	37.81	38.28	8.41	8.63	27.95	27.86	767	369	1136
ENSG00000196236.12	ENSG00000196236.12|XPNPEP3	XPNPEP3	2.48162	1.31128	1.11676e-09	1.76019e-08	8.95204	2.60154	1.37937	7.52983e-06	0.000197839	5.12321	5.7	6.16	6.24	3.68	2.96	3.06	5.03	6.1	2.97	2.47	745	392	1137
ENSG00000108515.17	ENSG00000108515.17|ENO3	ENO3	2.3414	1.22737	1.82027e-09	2.62426e-08	8.73986	2.04471	1.0319	5.0019e-06	0.000156109	5.30087	28.59	25.7	28.21	13.27	13.03	13.69	39.5	41.17	20.42	23.66	827	312	1139
ENSG00000111424.10	ENSG00000111424.10|VDR	VDR	-7.95223	-2.99136	1.31728e-09	2.00636e-08	-8.88032	-7.93134	-2.98756	8.88062e-07	5.97871e-05	-6.05156	0.5	0.48	0.32	4.7	4.65	4.34	0.64	0.71	4.75	4.83	875	266	1141
ENSG00000154978.12	ENSG00000154978.12|VOPP1	VOPP1	-2.06565	-1.0466	1.12237e-11	5.23901e-10	-10.9499	-1.92106	-0.941906	1.84866e-05	0.00033779	-4.73314	29.25	28.89	30.19	63.56	61.3	62.13	26.13	26.83	50.19	52.71	334	808	1142
ENSG00000180573.9	ENSG00000180573.9|HIST1H2AC	HIST1H2AC	16.0833	4.00749	1.77329e-12	1.41334e-10	11.7512	16.1115	4.01002	7.18898e-05	0.000803574	4.14333	34.09	35.35	32.5	1.89	2.13	2.13	44.57	40.41	2.6	2.61	127	1016	1143
ENSG00000186193.8	ENSG00000186193.8|SAPCD2	SAPCD2	-26.4366	-4.72446	7.49678e-11	2.16394e-09	-10.1251	-18.508	-4.21008	9.36799e-06	0.000225156	-5.02835	0.22	0.18	0.26	6.6	6.68	7.14	0.31	0.21	6.11	5.63	508	635	1143
ENSG00000198832.10	ENSG00000198832.10|SELENOM	SELENOM	3.93186	1.97521	6.17439e-09	7.13973e-08	8.20941	3.08715	1.62627	7.11159e-07	5.27895e-05	6.14803	83.6	86.27	90.16	19.78	23.45	27.2	79.82	77.45	27.95	26	1030	114	1144
ENSG00000111907.20	ENSG00000111907.20|TPD52L1	TPD52L1	3.07197	1.61916	1.63664e-10	3.87052e-09	9.78605	2.68822	1.42665	2.47988e-05	0.000407279	4.60557	74.09	74.7	78.25	25.59	25.6	25.78	95.54	102.11	36.8	40.49	481	663	1144
ENSG00000138778.11	ENSG00000138778.11|CENPE	CENPE	-13.6071	-3.76628	5.50771e-10	9.94965e-09	-9.25903	-10.1967	-3.35002	2.29104e-06	0.000100077	-5.63997	0.41	0.35	0.44	7.18	6.95	5.53	0.62	0.35	5.96	6.76	756	388	1144
ENSG00000185627.17	ENSG00000185627.17|PSMD13	PSMD13	-1.87361	-0.905823	4.03198e-10	7.75045e-09	-9.39448	-1.97556	-0.982264	3.06035e-06	0.000116295	-5.51423	91.63	86.65	85.78	165.14	158.71	176.65	80.42	79.19	163.87	159.18	712	435	1147
ENSG00000138768.14	ENSG00000138768.14|USO1	USO1	1.98386	0.988312	5.904e-10	1.05302e-08	9.22885	1.8611	0.896154	1.31615e-05	0.000275912	4.88069	48.06	46.72	45.14	25.32	23.93	22.1	48.06	48.47	25.15	26.86	652	498	1150
ENSG00000186340.14	ENSG00000186340.14|THBS2	THBS2	-11.8921	-3.57194	1.23483e-09	1.89809e-08	-8.90839	-9.21507	-3.204	1.02043e-06	6.42821e-05	-5.99122	0.24	0.25	0.18	3.55	3.54	2.98	0.37	0.36	4.35	6.04	869	282	1151
ENSG00000198740.8	ENSG00000198740.8|ZNF652	ZNF652	2.76306	1.46626	6.32114e-10	1.10817e-08	9.1992	2.83827	1.50501	1.25487e-05	0.000268134	4.9014	9.46	11.39	11.26	4.28	4.44	3.99	9.77	8.66	3.99	3.26	663	489	1152
ENSG00000103710.10	ENSG00000103710.10|RASL12	RASL12	9.80702	3.29381	7.94934e-11	2.25128e-09	10.0997	4.76967	2.25389	3.47579e-05	0.00050418	4.45895	5.63	5.98	6.53	0.67	0.62	0.59	3.09	4.29	0.76	0.89	390	762	1152
ENSG00000079215.13	ENSG00000079215.13|SLC1A3	SLC1A3	4.48778	2.166	5.22992e-10	9.49279e-09	9.2815	3.29871	1.7219	1.41591e-05	0.00028853	4.84896	12.59	14.07	12.26	2.72	3.39	2.08	6.94	9.75	3.16	2.68	641	513	1154
ENSG00000006652.13	ENSG00000006652.13|IFRD1	IFRD1	1.66038	0.731518	1.24382e-09	1.90862e-08	8.90524	2.00064	1.00046	7.18117e-06	0.000191817	5.1438	86.24	88	84.65	48.2	46.8	48.69	84.63	80.89	39.5	39.69	770	385	1155
ENSG00000120696.8	ENSG00000120696.8|KBTBD7	KBTBD7	3.55111	1.82827	1.71522e-10	3.99666e-09	9.76568	3.93499	1.97636	2.48955e-05	0.000407855	4.60388	4.51	4.79	4.74	1.47	1.45	1.4	5	4.5	1.34	1.34	490	665	1155
ENSG00000136492.8	ENSG00000136492.8|BRIP1	BRIP1	-12.4582	-3.63902	2.03931e-10	4.51488e-09	-9.69052	-12.5338	-3.64775	5.31475e-06	0.000162823	-5.27452	0.28	0.28	0.26	3.93	4.69	4.06	0.24	0.2	3.83	3.91	628	527	1155
ENSG00000106244.12	ENSG00000106244.12|PDAP1	PDAP1	-2.29463	-1.19826	3.72263e-11	1.26679e-09	-10.4292	-2.31324	-1.20991	1.2926e-05	0.000273377	-4.88854	103.12	101.38	99.23	223.66	234.86	238.44	88.82	86.84	206.46	201.33	436	719	1155
ENSG00000177697.17	ENSG00000177697.17|CD151	CD151	-1.85806	-0.893794	2.7631e-09	3.68138e-08	-8.5586	-2.32612	-1.21793	3.89266e-07	3.8663e-05	-6.40975	112.71	112.54	118.98	203.85	206.67	227.98	102.55	108.36	244.06	246.89	967	189	1156
ENSG00000141556.20	ENSG00000141556.20|TBCD	TBCD	-2.52909	-1.33862	6.83644e-11	2.01471e-09	-10.1652	-2.79	-1.48027	1.04564e-05	0.000242405	-4.98062	18.17	21.93	21.71	44.4	45.63	49.87	20.63	20.27	47.42	49.11	498	659	1157
ENSG00000006432.15	ENSG00000006432.15|MAP3K9	MAP3K9	2.2919	1.19654	1.13611e-09	1.78227e-08	8.94458	2.20987	1.14396	8.00867e-06	0.000205236	5.09644	8.5	9.12	8.77	3.95	4.16	3.4	8.03	8.86	3.63	3.77	749	409	1158
ENSG00000187678.8	ENSG00000187678.8|SPRY4	SPRY4	-10.1589	-3.34467	5.72307e-11	1.78096e-09	-10.2424	-7.12048	-2.83198	1.14217e-05	0.00025504	-4.94227	1.07	0.59	0.87	9.44	9.65	7.98	0.99	0.84	7.63	7.49	471	687	1158
ENSG00000185104.19	ENSG00000185104.19|FAF1	FAF1	-1.83585	-0.876445	3.9153e-11	1.31661e-09	-10.4072	-1.81738	-0.86186	1.27537e-05	0.000270957	-4.89436	56.57	56.6	55.69	109.31	105.61	106.02	53.04	50.56	90.57	98.55	442	716	1158
ENSG00000144136.10	ENSG00000144136.10|SLC20A1	SLC20A1	-2.26855	-1.18177	1.2268e-12	1.10288e-10	-11.9112	-2.19259	-1.13264	3.62156e-05	0.000519345	-4.4411	31.56	32.02	32.88	76.58	76.91	72.43	28.26	28.6	64.22	63.21	181	977	1158
ENSG00000111145.7	ENSG00000111145.7|ELK3	ELK3	-3.07329	-1.61978	1.099e-12	1.02959e-10	-11.959	-2.98387	-1.57719	3.71736e-05	0.000527649	-4.42977	16.96	18.94	15.75	56.73	56.05	52.38	17.36	17.54	54.14	55.73	174	984	1158
ENSG00000179604.9	ENSG00000179604.9|CDC42EP4	CDC42EP4	-1.95964	-0.970587	1.88679e-10	4.26627e-09	-9.72428	-2.74106	-1.45474	5.90705e-06	0.000173269	-5.22863	14.7	15.38	14.86	31.18	30	31.11	12.55	12.36	36.3	35.5	618	541	1159
ENSG00000107551.20	ENSG00000107551.20|RASSF4	RASSF4	3.04562	1.60674	1.17466e-11	5.42621e-10	10.9301	1.95618	0.968037	5.65073e-05	0.000691842	4.2479	34.54	33.94	31.83	9.25	11.03	11.05	33.97	35.68	18.28	16.75	226	934	1160
ENSG00000060688.12	ENSG00000060688.12|SNRNP40	SNRNP40	-2.09499	-1.06694	8.9438e-10	1.46144e-08	-9.04848	-2.10627	-1.07469	1.56787e-06	8.1021e-05	-5.80469	40.06	41.56	44.53	86.62	91.24	101.15	33.63	33.12	72.39	73.54	826	335	1161
ENSG00000182963.9	ENSG00000182963.9|GJC1	GJC1	-2.96026	-1.56573	1.08869e-11	5.09967e-10	-10.9631	-2.47785	-1.30909	2.02061e-05	0.000358854	-4.69452	5.71	6.15	5.36	22.14	21.99	20.09	5	5.82	16.92	16.26	333	829	1162
ENSG00000102900.12	ENSG00000102900.12|NUP93	NUP93	-2.51075	-1.32812	5.22576e-12	3.00707e-10	-11.2819	-2.7374	-1.45281	2.60329e-05	0.000421529	-4.58448	25.31	24.99	23.39	63.67	66.32	70.69	22.25	26.36	57.56	63.47	271	891	1162
ENSG00000140022.9	ENSG00000140022.9|STON2	STON2	4.62473	2.20937	1.476e-09	2.2004e-08	8.83091	3.79928	1.92573	6.77207e-06	0.000185482	5.16928	4.55	5.38	4.94	0.79	0.84	1.21	4.42	4.86	1.06	0.98	793	370	1163
ENSG00000163735.6	ENSG00000163735.6|CXCL5	CXCL5	-5.49564	-2.45829	5.24544e-12	3.0119e-10	-11.2802	-5.76909	-2.52834	2.62763e-05	0.000424172	-4.58044	7.08	7.06	6.43	42.8	42.75	46.04	5.56	5.15	36.62	35.84	272	893	1165
ENSG00000126457.21	ENSG00000126457.21|PRMT1	PRMT1	-2.16076	-1.11154	1.0733e-09	1.70274e-08	-8.96928	-2.28723	-1.1936	1.37039e-06	7.52238e-05	-5.86315	91.28	94.21	97.75	193.92	203.98	217.13	89.04	86.85	188.43	199.99	848	318	1166
ENSG00000107959.15	ENSG00000107959.15|PITRM1	PITRM1	-2.44739	-1.29124	1.53829e-10	3.70688e-09	-9.81296	-1.92174	-0.942416	6.80556e-06	0.000185823	-5.16714	14.97	14.66	13.87	33.12	30.49	29.55	17.03	15.66	27.02	30.58	592	574	1166
ENSG00000125835.18	ENSG00000125835.18|SNRPB	SNRPB	-2.45305	-1.29458	1.05226e-09	1.67334e-08	-8.97788	-2.7843	-1.47732	1.39284e-06	7.57846e-05	-5.8561	183.15	177.86	185.29	418.9	438.79	497.27	150.79	153.37	421.97	434.88	846	321	1167
ENSG00000197249.13	ENSG00000197249.13|SERPINA1	SERPINA1	4.31712	2.11007	4.06873e-10	7.79865e-09	9.39054	2.40569	1.26645	1.71031e-05	0.000323224	4.76693	11.51	11.4	11.67	3.42	2.83	3	12.26	11.82	5.66	5.71	607	563	1170
ENSG00000204947.8	ENSG00000204947.8|ZNF425	ZNF425	3.46413	1.79249	1.68742e-10	3.96602e-09	9.77278	2.62968	1.39489	2.70767e-05	0.000429882	4.5674	7.6	7.74	7.67	2.44	2.24	2.56	7.33	7.06	3.13	2.95	487	684	1171
ENSG00000237172.3	ENSG00000237172.3|B3GNT9	B3GNT9	4.34667	2.11991	1.27712e-10	3.25685e-09	9.89377	3.7786	1.91785	3.14201e-05	0.000472874	4.50279	10.3	9.71	10.74	2.46	2.63	2.52	9.13	9.19	2.56	2.84	442	729	1171
ENSG00000217555.12	ENSG00000217555.12|CKLF	CKLF	-4.09148	-2.03262	1.24802e-10	3.19506e-09	-9.90378	-4.60456	-2.20306	8.48422e-06	0.000211219	-5.07139	29.06	26.6	28.78	130.48	129.76	150.76	25.61	28.37	158.24	155.18	562	610	1172
ENSG00000170776.21	ENSG00000170776.21|AKAP13	AKAP13	2.48578	1.3137	3.52814e-10	6.98304e-09	9.45245	2.56586	1.35944	1.83982e-05	0.000337104	4.73523	13.83	15.97	15.47	6.36	7.92	6.71	16.44	15.84	6.93	8.82	587	586	1173
ENSG00000114805.16	ENSG00000114805.16|PLCH1	PLCH1	3.16501	1.66221	4.12875e-09	5.10785e-08	8.38418	3.09941	1.63199	2.26583e-06	9.97627e-05	5.64477	3.99	3.82	3.84	1.45	1.54	1.11	3.87	4.17	1.5	1.43	963	211	1174
ENSG00000115241.10	ENSG00000115241.10|PPM1G	PPM1G	-1.93849	-0.954931	2.51441e-10	5.31971e-09	-9.59956	-1.91733	-0.939099	5.2443e-06	0.000161906	-5.28031	61.97	63.94	62.02	117.19	118.73	127.89	57.08	57.78	111.69	111.33	652	523	1175
ENSG00000143493.12	ENSG00000143493.12|INTS7	INTS7	-2.41591	-1.27257	8.5911e-11	2.3721e-09	-10.066	-2.38512	-1.25406	9.65393e-06	0.000229697	-5.0153	7.01	6.96	7.35	21.69	21.29	19.13	5.78	6.66	17.03	16.02	531	644	1175
ENSG00000174939.10	ENSG00000174939.10|ASPHD1	ASPHD1	3.31172	1.72758	6.84631e-10	1.18162e-08	9.16454	2.35905	1.23821	1.31481e-05	0.000275912	4.88114	41.72	39.54	42.9	12.23	13.1	16.38	43	42.22	19.97	20.67	678	499	1177
ENSG00000147224.10	ENSG00000147224.10|PRPS1	PRPS1	-2.34287	-1.22827	4.03846e-12	2.44506e-10	-11.3938	-2.34553	-1.22991	2.90086e-05	0.00045121	-4.53747	31.1	34.86	32.16	75.33	78.67	73.47	24.22	25.5	63.85	66.45	259	918	1177
ENSG00000126016.15	ENSG00000126016.15|AMOT	AMOT	2.40969	1.26884	6.72619e-09	7.63452e-08	8.17223	2.53685	1.34304	1.02876e-06	6.44999e-05	5.98769	3.77	4.9	4.02	1.88	2.04	1.92	5.99	5.88	2.5	2.25	1045	134	1179
ENSG00000196363.9	ENSG00000196363.9|WDR5	WDR5	-2.56749	-1.36036	5.13783e-11	1.64682e-09	-10.2892	-1.98875	-0.991861	1.29399e-05	0.000273454	-4.88807	13.9	13.46	14.91	37.72	37.15	38.68	12.68	13.07	26.89	26.18	459	720	1179
ENSG00000147852.15	ENSG00000147852.15|VLDLR	VLDLR	2.28889	1.19465	2.48105e-10	5.26164e-09	9.60536	1.75807	0.813994	2.27884e-05	0.000387491	4.64229	9.35	9.35	9.22	4.37	4.29	4.38	10.82	11.26	6.45	6.21	547	636	1183
ENSG00000131351.14	ENSG00000131351.14|HAUS8	HAUS8	-5.30006	-2.40601	5.16864e-10	9.40954e-09	-9.28662	-6.58177	-2.71848	3.05901e-06	0.000116295	-5.51442	2.13	2.06	1.87	11.75	12.05	13.53	1.41	1.74	11.24	12.1	747	436	1183
ENSG00000007968.6	ENSG00000007968.6|E2F2	E2F2	-23.7636	-4.57068	4.25706e-10	8.06697e-09	-9.37089	-28.3626	-4.82592	3.51694e-06	0.000125772	-5.45384	0.12	0.11	0.06	2.08	2.26	2.25	0.05	0.04	1.63	1.77	722	461	1183
ENSG00000185347.17	ENSG00000185347.17|C14orf80	C14orf80	-9.44049	-3.23886	5.58196e-10	1.00701e-08	-9.25321	-7.98318	-2.99696	2.95782e-06	0.000114472	-5.52903	2.18	1.67	1.32	20.28	21.67	23.93	1.68	2.13	18.59	17.16	758	428	1186
ENSG00000074695.5	ENSG00000074695.5|LMAN1	LMAN1	2.39628	1.26079	1.64283e-10	3.8783e-09	9.78441	2.84048	1.50614	2.91837e-05	0.000451809	4.53486	79.96	82.98	72.63	34.02	33.23	29.29	84.4	81.71	28.47	29.17	483	704	1187
ENSG00000198924.7	ENSG00000198924.7|DCLRE1A	DCLRE1A	-4.12846	-2.0456	1.20358e-10	3.10788e-09	-9.91953	-3.09878	-1.6317	9.1531e-06	0.000221425	-5.03843	2.8	2.42	2.59	13.92	13.44	11.53	2.97	2.46	10.08	10.5	557	632	1189
ENSG00000115267.5	ENSG00000115267.5|IFIH1	IFIH1	2.83328	1.50247	2.12214e-10	4.65964e-09	9.67323	2.24765	1.16842	2.57438e-05	0.000419156	4.58933	10.24	9.7	9.6	3.81	4.24	3.78	9.14	9.78	4.59	5.43	521	670	1191
ENSG00000142627.12	ENSG00000142627.12|EPHA2	EPHA2	-2.25431	-1.17269	1.80744e-11	7.61178e-10	-10.7429	-1.95717	-0.968768	2.01737e-05	0.000358707	-4.69521	19.41	19.7	19.85	46.35	47.28	46.35	19.18	19.57	37.84	39.72	364	828	1192
ENSG00000119487.16	ENSG00000119487.16|MAPKAP1	MAPKAP1	-1.73379	-0.793928	9.77649e-10	1.57438e-08	-9.00982	-1.96211	-0.972408	1.87352e-06	8.96376e-05	-5.72734	47.43	43.88	51	96.24	94.22	91.28	30.49	34.94	70.79	71.15	838	355	1193
ENSG00000053372.4	ENSG00000053372.4|MRTO4	MRTO4	-2.96275	-1.56694	6.33713e-11	1.90114e-09	-10.1981	-2.47577	-1.30788	1.20698e-05	0.000261935	-4.9183	14.43	12.91	14.83	44.52	45.13	45.72	10.41	10.84	30.48	28.96	489	705	1194
ENSG00000172661.17	ENSG00000172661.17|WASHC2C	WASHC2C	1.99952	0.999654	1.67366e-09	2.44327e-08	8.77633	2.33995	1.22648	7.08074e-06	0.000190195	5.14992	25.67	27.08	25.2	14.62	13.29	12.47	25.57	25.52	10.74	10.49	814	381	1195
ENSG00000119844.15	ENSG00000119844.15|AFTPH	AFTPH	2.30506	1.20481	7.34313e-10	1.2496e-08	9.13412	2.14321	1.09977	1.39964e-05	0.000286623	4.85398	23.06	21.67	19.73	10.2	10.95	10.02	19.21	20.71	10.58	10.01	686	510	1196
ENSG00000105819.13	ENSG00000105819.13|PMPCB	PMPCB	-2.33938	-1.22613	5.67696e-11	1.7728e-09	-10.2459	-1.89686	-0.923613	1.35026e-05	0.000281501	-4.86958	24.02	23.69	22.62	63.45	60.38	61.49	34.42	34.58	69.61	67.89	469	727	1196
ENSG00000124225.15	ENSG00000124225.15|PMEPA1	PMEPA1	-2.68304	-1.42387	8.15176e-11	2.29208e-09	-10.0887	-2.73807	-1.45316	1.10224e-05	0.000248832	-4.95772	5.95	6.9	6.84	19.41	23.23	22.44	5.45	5.5	18.55	15.18	522	676	1198
ENSG00000062725.9	ENSG00000062725.9|APPBP2	APPBP2	2.42633	1.27878	4.06131e-10	7.79429e-09	9.39133	2.42262	1.27657	1.8989e-05	0.000344463	4.7215	30.34	32.52	34.52	12.27	9.19	7.48	28.78	31.74	9.73	8.29	605	596	1201
ENSG00000107819.13	ENSG00000107819.13|SFXN3	SFXN3	-2.26509	-1.17957	1.17254e-09	1.8244e-08	-8.93087	-2.66241	-1.41273	1.65689e-06	8.31841e-05	-5.78071	8.93	8	8.73	22.73	22.47	20.08	9.92	10.75	24.79	26	860	341	1201
ENSG00000159199.13	ENSG00000159199.13|ATP5G1	ATP5G1	-2.83202	-1.50183	6.0074e-10	1.06647e-08	-9.22131	-2.77729	-1.47368	3.01939e-06	0.000115611	-5.52008	66.03	69.94	69.5	220.32	201.68	222.41	60.8	55.86	193.76	184.26	768	433	1201
ENSG00000255112.2	ENSG00000255112.2|CHMP1B	CHMP1B	2.49203	1.31732	1.93988e-10	4.35616e-09	9.71223	1.78831	0.838594	2.82515e-05	0.000442034	4.54896	14.64	14.5	15.27	6.07	6.25	6.97	14.94	15.23	9.12	8.97	508	695	1203
ENSG00000163121.9	ENSG00000163121.9|NEURL3	NEURL3	5.31156	2.40913	4.09517e-09	5.08091e-08	8.38773	3.90162	1.96408	2.99299e-06	0.000115108	5.5239	6.48	6.64	7.45	1.74	1.13	1.41	5.97	5.77	1.65	1.74	960	244	1204
ENSG00000167601.11	ENSG00000167601.11|AXL	AXL	-2.68846	-1.42678	4.78732e-13	5.89039e-11	-12.3199	-2.29278	-1.1971	5.15433e-05	0.000649088	-4.28783	12.86	12.69	12.95	36.14	38.17	36.42	10.48	10.2	24.88	24.49	130	1075	1205
ENSG00000019485.13	ENSG00000019485.13|PRDM11	PRDM11	3.35643	1.74693	1.67369e-09	2.44327e-08	8.77633	3.43827	1.78168	7.52164e-06	0.000197839	5.12369	5.2	4.98	5.81	1.91	1.22	1.25	4.85	5.59	1.57	1.39	813	393	1206
ENSG00000065308.4	ENSG00000065308.4|TRAM2	TRAM2	2.14414	1.1004	1.2078e-09	1.86514e-08	8.918	2.15573	1.10818	9.88675e-06	0.000232726	5.00495	18.22	18.37	17.94	9.3	9.25	7.71	15.75	16.58	7.68	7.59	764	442	1206
ENSG00000196072.11	ENSG00000196072.11|BLOC1S2	BLOC1S2	1.96762	0.97645	6.55585e-10	1.13959e-08	9.18337	1.89509	0.922264	1.55483e-05	0.000306539	4.80832	145.91	135.68	135.98	69.48	67.7	74.13	122.7	117.15	63.56	63.49	673	536	1209
ENSG00000059769.19	ENSG00000059769.19|DNAJC25	DNAJC25	3.29129	1.71865	3.2801e-10	6.60472e-09	9.48411	2.93228	1.55202	2.24521e-05	0.000384491	4.64874	17.23	15.83	15.35	5.68	5.14	4.93	13.08	12.91	4.51	5.24	577	632	1209
ENSG00000244649.4	ENSG00000244649.4|LINC02086	LINC02086	4.22732	2.07974	3.25219e-10	6.56834e-09	9.48782	3.47614	1.79749	2.25824e-05	0.000385474	4.64623	8.39	7.97	8.34	2.3	2.2	2.04	6.93	6.37	2.2	2.68	575	634	1209
ENSG00000142798.17	ENSG00000142798.17|HSPG2	HSPG2	2.03426	1.0245	1.35824e-08	1.37837e-07	7.86702	2.5718	1.36278	1.67773e-07	2.58337e-05	6.77528	21.24	21.81	21.71	9.18	10.87	12.67	38.19	34.6	12.91	13.23	1169	42	1211
ENSG00000197548.12	ENSG00000197548.12|ATG7	ATG7	-2.21533	-1.14752	7.0703e-10	1.21244e-08	-9.15056	-2.53889	-1.3442	2.79478e-06	0.00011068	-5.55365	7.72	6.16	7.3	24.22	21.13	21.79	7.83	6.69	22.8	24.31	794	417	1211
ENSG00000184924.5	ENSG00000184924.5|PTRHD1	PTRHD1	3.48405	1.80077	1.01916e-08	1.09065e-07	7.99176	3.80088	1.92633	6.379e-07	4.88768e-05	6.19525	33.72	31.76	32.81	7.97	9.11	12.1	33.51	30.37	10.2	10.95	1105	110	1215
ENSG00000163661.3	ENSG00000163661.3|PTX3	PTX3	-17.2894	-4.11182	2.42423e-11	9.3536e-10	-10.6154	-17.917	-4.16326	1.99547e-05	0.000355735	-4.69995	0.96	0.85	0.79	17.92	17.73	19.61	0.74	0.76	15.95	17.17	390	826	1216
ENSG00000127720.7	ENSG00000127720.7|METTL25	METTL25	3.00787	1.58874	3.54906e-09	4.49952e-08	8.44989	3.23413	1.69338	3.82693e-06	0.000133053	5.41715	7.07	7.26	6.9	2.59	2.7	2.98	7.76	6.9	2.97	2.87	941	277	1218
ENSG00000196704.11	ENSG00000196704.11|AMZ2	AMZ2	-1.84977	-0.887349	5.16996e-10	9.40954e-09	-9.28651	-2.07161	-1.05075	3.79114e-06	0.000132054	-5.42123	44.84	43.3	38.81	77.87	78.48	87.51	40.2	39.77	84	77.92	748	470	1218
ENSG00000172992.11	ENSG00000172992.11|DCAKD	DCAKD	3.07171	1.61904	3.88335e-10	7.54076e-09	9.41079	2.67698	1.4206	2.13624e-05	0.000372582	4.67035	22.22	21.19	23.16	7.57	8.06	8.78	19.16	20.11	8.61	10	600	619	1219
ENSG00000213859.4	ENSG00000213859.4|KCTD11	KCTD11	2.83881	1.50529	1.41033e-10	3.49311e-09	9.85068	1.95271	0.965477	3.49882e-05	0.000506173	4.45608	10.09	10.85	10.3	3.79	4.34	3.95	10.28	11.13	6.42	5.73	458	763	1221
ENSG00000177000.10	ENSG00000177000.10|MTHFR	MTHFR	2.95461	1.56297	1.16506e-09	1.81595e-08	8.93365	2.01788	1.01284	1.14227e-05	0.00025504	4.94223	5.02	4.99	5.88	2.61	1.98	1.66	6.69	6.63	3.6	4.11	757	467	1224
ENSG00000012822.15	ENSG00000012822.15|CALCOCO1	CALCOCO1	2.45472	1.29556	1.7572e-09	2.54432e-08	8.75518	2.07598	1.05379	7.75687e-06	0.000200813	5.11031	12.41	11.53	12.37	6.69	6.41	5.17	17.85	17.31	10.65	10.2	823	404	1227
ENSG00000074582.12	ENSG00000074582.12|BCS1L	BCS1L	-4.9383	-2.30401	2.18711e-10	4.76702e-09	-9.66013	-3.71185	-1.89214	7.43331e-06	0.000196278	-5.12882	4.69	4.97	5.16	26.14	30.48	33.3	5.96	6.79	24.37	22.51	640	587	1227
ENSG00000114670.13	ENSG00000114670.13|NEK11	NEK11	4.10527	2.03748	7.35518e-09	8.23065e-08	8.13341	5.4766	2.45328	1.55631e-06	8.08974e-05	5.8079	5.33	5.6	5.8	1.32	1.08	1.41	6.38	6.12	1.47	1.08	1058	170	1228
ENSG00000157020.17	ENSG00000157020.17|SEC13	SEC13	2.16684	1.11559	4.89534e-11	1.59009e-09	10.3102	1.94665	0.960996	4.87901e-05	0.000627585	4.31167	189.48	190.38	201.03	86.29	83.47	88.8	170.89	173.24	88.91	83.1	341	888	1229
ENSG00000099282.9	ENSG00000099282.9|TSPAN15	TSPAN15	-2.44969	-1.2926	1.46524e-10	3.57277e-09	-9.83409	-3.4397	-1.78228	9.69268e-06	0.000230206	-5.01356	31.95	35.68	35.24	87.15	84.29	90.62	26.7	26.97	101.8	96.14	584	645	1229
ENSG00000101347.8	ENSG00000101347.8|SAMHD1	SAMHD1	-3.72053	-1.89551	3.12726e-09	4.05345e-08	-8.50484	-3.58427	-1.84168	7.35775e-07	5.33346e-05	-6.13325	1	0.75	0.94	4.36	4.29	3.77	0.92	0.99	4.42	4.28	983	247	1230
ENSG00000155629.14	ENSG00000155629.14|PIK3AP1	PIK3AP1	4.27513	2.09597	2.206e-10	4.79854e-09	9.65639	2.83271	1.50218	2.91157e-05	0.000451809	4.53587	8.34	9.17	9.21	2.34	2.49	1.83	12.32	12.28	4.67	4.31	526	705	1231
ENSG00000113721.13	ENSG00000113721.13|PDGFRB	PDGFRB	5.17859	2.37256	9.03431e-10	1.47263e-08	9.0441	5.50777	2.46147	1.43928e-05	0.000291358	4.84185	2.1	2.41	2.13	1.73	0.76	0.49	4.12	3.47	0.77	0.87	715	518	1233
ENSG00000155827.11	ENSG00000155827.11|RNF20	RNF20	1.87085	0.903698	1.16867e-10	3.03832e-09	9.93231	1.94566	0.960257	3.93553e-05	0.000548349	4.405	49.85	47.89	48.02	26.49	26.74	24.48	39.46	39.4	20.21	21.13	435	799	1234
ENSG00000119203.13	ENSG00000119203.13|CPSF3	CPSF3	-1.78853	-0.838773	3.35731e-10	6.72593e-09	-9.47401	-1.91194	-0.935041	6.01089e-06	0.000174566	-5.22106	25.62	22.35	22.35	46.18	43.21	42.83	21.68	21.68	39.33	43.14	687	547	1234
ENSG00000136824.18	ENSG00000136824.18|SMC2	SMC2	-3.25744	-1.70374	3.00466e-10	6.17586e-09	-9.5222	-2.76231	-1.46587	6.57031e-06	0.000182986	-5.18241	9.44	8.8	8.29	33.48	31.31	25.97	7.19	7.5	22.71	21.43	672	563	1235
ENSG00000130707.17	ENSG00000130707.17|ASS1	ASS1	2.59798	1.37739	1.8784e-11	7.81202e-10	10.7262	1.69534	0.761574	6.62556e-05	0.000766167	4.17878	221.43	217.35	231.01	80.72	80.97	93.95	210.74	214.61	123.92	121.56	255	983	1238
ENSG00000091651.8	ENSG00000091651.8|ORC6	ORC6	-4.04338	-2.01556	3.11854e-11	1.10431e-09	-10.506	-3.4079	-1.76888	1.93534e-05	0.000349302	-4.71324	4.94	4.72	4.88	26.03	23.43	26.17	4.27	4.64	18.62	19.73	422	816	1238
ENSG00000118523.5	ENSG00000118523.5|CTGF	CTGF	2.74728	1.458	1.48307e-12	1.23358e-10	11.8288	3.63651	1.86255	9.23298e-05	0.00094538	4.03466	77.88	79.46	79.45	28.83	28.87	29.16	67.71	67.54	18.73	19.13	123	1116	1239
ENSG00000112419.14	ENSG00000112419.14|PHACTR2	PHACTR2	2.78766	1.47906	2.72183e-09	3.63546e-08	8.56514	2.5893	1.37256	6.22726e-06	0.00017812	5.2057	6.54	5.89	6.04	2.47	2.51	1.56	5.29	4.34	2.52	2.41	893	348	1241
ENSG00000162267.12	ENSG00000162267.12|ITIH3	ITIH3	71.8043	6.166	2.43746e-09	3.33298e-08	8.61306	133.34	7.05897	6.65192e-06	0.00018333	5.17705	1.45	1.78	1.41	0	0	0	2.45	3.01	0	0	874	367	1241
ENSG00000160193.11	ENSG00000160193.11|WDR4	WDR4	-7.08465	-2.8247	7.70266e-11	2.20194e-09	-10.1134	-5.29804	-2.40546	1.35215e-05	0.000281501	-4.86898	1.68	1.45	1.14	13.84	12.72	12.78	1.61	1.62	8.87	9.47	513	728	1241
ENSG00000144674.16	ENSG00000144674.16|GOLGA4	GOLGA4	2.12816	1.0896	7.36638e-10	1.25196e-08	9.13275	2.83228	1.50196	1.66807e-05	0.00031993	4.77779	26.22	25.19	24.23	12.5	12.1	10.24	28.14	26.42	8.82	9.82	687	555	1242
ENSG00000179335.18	ENSG00000179335.18|CLK3	CLK3	2.3912	1.25774	3.63535e-10	7.16339e-09	9.43945	1.91096	0.934294	2.37601e-05	0.000395872	4.62415	89.07	89.37	91.64	38.55	37.55	38.68	88.31	87.4	47.65	49.19	590	652	1242
ENSG00000100883.11	ENSG00000100883.11|SRP54	SRP54	1.97629	0.982795	2.63611e-11	9.87156e-10	10.579	1.67273	0.742201	5.9779e-05	0.000714701	4.22345	114.73	108.39	106.32	57.1	54.64	55.75	99.51	93.94	55.04	61.75	288	954	1242
ENSG00000081059.19	ENSG00000081059.19|TCF7	TCF7	-18.8946	-4.2399	2.21381e-09	3.07705e-08	-8.65486	-23.2811	-4.54109	1.26806e-06	7.1627e-05	-5.89686	0.16	0.2	0.48	4.55	4.99	3.57	0.23	0.14	4.75	4.42	932	310	1242
ENSG00000149485.18	ENSG00000149485.18|FADS1	FADS1	-2.25895	-1.17565	1.6963e-09	2.46858e-08	-8.7705	-2.26368	-1.17867	1.58546e-06	8.12668e-05	-5.79984	9	8.54	8.02	21.92	21.02	18.78	10.82	10.45	24.62	25.86	905	337	1242
ENSG00000097046.12	ENSG00000097046.12|CDC7	CDC7	-6.71079	-2.74648	1.18252e-09	1.83565e-08	-8.92719	-4.59328	-2.19953	2.21548e-06	9.88487e-05	-5.65453	1.4	0.97	1.14	8.19	8.93	8.57	1.37	1.06	8.21	7.44	863	379	1242
ENSG00000072041.16	ENSG00000072041.16|SLC6A15	SLC6A15	-12.2129	-3.61033	9.53521e-10	1.5411e-08	-9.02067	-9.16	-3.19535	2.63154e-06	0.000106624	-5.57979	0.3	0.64	0.4	3.29	3	3.02	0.65	0.51	3.46	3.47	834	409	1243
ENSG00000138031.14	ENSG00000138031.14|ADCY3	ADCY3	-5.94637	-2.57201	3.54494e-12	2.26687e-10	-11.4504	-4.36536	-2.1261	4.03399e-05	0.000556952	-4.39426	2.37	2.49	2.45	18.28	17.73	17.39	3.93	4.31	18.06	17.98	245	1000	1245
ENSG00000164306.10	ENSG00000164306.10|PRIMPOL	PRIMPOL	-5.31654	-2.41049	1.37361e-09	2.07792e-08	-8.86214	-3.99813	-1.99933	2.04678e-06	9.43444e-05	-5.68893	1.22	1.85	1.43	8.92	8.96	8.37	2.13	1.82	8.34	9.34	879	367	1246
ENSG00000131435.12	ENSG00000131435.12|PDLIM4	PDLIM4	-3.47029	-1.79506	1.13935e-09	1.78524e-08	-8.94334	-3.32905	-1.73511	2.31712e-06	0.000100261	-5.63505	11.08	11.08	15.05	39.28	41.18	46	11.58	12.42	43.9	49.96	856	390	1246
ENSG00000132383.11	ENSG00000132383.11|RPA1	RPA1	-1.69546	-0.761677	5.54177e-10	1.00044e-08	-9.25635	-1.72358	-0.78541	4.22156e-06	0.000141385	-5.37453	35.56	35.3	35.99	68.5	62.62	65.98	35.93	41.04	64.75	63.16	757	489	1246
ENSG00000071626.16	ENSG00000071626.16|DAZAP1	DAZAP1	-2.26637	-1.18039	5.05581e-11	1.63031e-09	-10.2962	-2.33391	-1.22275	1.73376e-05	0.000324029	-4.76101	39.71	37.74	40.82	93.23	94.44	83.83	34.83	33.55	83.4	80.87	455	791	1246
ENSG00000151553.14	ENSG00000151553.14|FAM160B1	FAM160B1	3.30274	1.72366	2.90934e-10	6.031e-09	9.53621	3.92461	1.97255	2.74594e-05	0.000434002	4.56131	18.84	18.58	14.86	5.25	5.02	5.77	16.49	15.57	4.36	4.61	559	688	1247
ENSG00000172893.15	ENSG00000172893.15|DHCR7	DHCR7	-2.74244	-1.45546	7.13382e-11	2.08395e-09	-10.1467	-2.48331	-1.31226	1.41835e-05	0.00028853	-4.84822	5.06	5.51	5.86	20.59	17.93	18.79	7.55	6.83	21.24	17.72	502	745	1247
ENSG00000111962.7	ENSG00000111962.7|UST	UST	2.76773	1.4687	4.5108e-10	8.49354e-09	9.34575	2.06086	1.04325	2.23521e-05	0.000383523	4.65068	8.15	7.34	8.87	3.45	4.88	2.95	7.55	6.68	5.09	4	618	630	1248
ENSG00000176894.9	ENSG00000176894.9|PXMP2	PXMP2	-3.45803	-1.78995	1.05037e-09	1.67133e-08	-8.97866	-4.48086	-2.16378	2.58339e-06	0.000105971	-5.58781	7.03	5.75	6.94	25.98	28.23	28.1	5.85	5.01	30.96	28.38	845	403	1248
ENSG00000132475.10	ENSG00000132475.10|H3F3B	H3F3B	-1.74519	-0.803383	4.44047e-10	8.36702e-09	-9.35257	-1.6323	-0.70691	5.18607e-06	0.000160671	-5.28516	174.02	166.62	174.96	325.82	330.76	347.13	157.24	157.97	301.47	303.58	726	522	1248
ENSG00000280789.1	ENSG00000280789.1|PAGR1	PAGR1	-3.41705	-1.77275	1.40735e-09	2.11936e-08	-8.8516	-3.27575	-1.71183	2.04545e-06	9.43444e-05	-5.68921	7.16	6.67	6.91	26.38	27.56	31.21	5.73	6.33	23.54	24.78	883	368	1251
ENSG00000100479.12	ENSG00000100479.12|POLE2	POLE2	-19.6812	-4.29875	6.2311e-11	1.87989e-09	-10.2054	-22.8816	-4.51611	1.57431e-05	0.000309317	-4.80291	0.57	0.89	0.6	13	15.74	15.34	0.38	0.41	10.22	14.89	485	766	1251
ENSG00000010322.15	ENSG00000010322.15|NISCH	NISCH	2.13852	1.09662	8.76041e-09	9.56892e-08	8.05748	2.32589	1.21779	1.54882e-06	8.08974e-05	5.81	9.35	10.28	9.86	5	4.8	5.02	12.15	12	5.52	6.22	1081	171	1252
ENSG00000170266.15	ENSG00000170266.15|GLB1	GLB1	2.15429	1.10721	2.05484e-11	8.3738e-10	10.6872	1.95895	0.97008	6.79307e-05	0.00077552	4.16793	50.14	51.11	53.69	26.33	24.99	25.99	57.43	55.55	30.57	30.68	263	994	1257
ENSG00000014919.12	ENSG00000014919.12|COX15	COX15	-1.87241	-0.904894	2.56664e-10	5.41306e-09	-9.59064	-1.75156	-0.808639	8.19005e-06	0.00020833	-5.08671	16.65	17.09	17.86	33.84	33.49	31.71	17.1	16.54	29.95	29.63	655	603	1258
ENSG00000188493.14	ENSG00000188493.14|C19orf54	C19orf54	2.48251	1.3118	3.11841e-09	4.04772e-08	8.50607	2.50124	1.32264	5.75831e-06	0.000170323	5.23971	9.59	9.55	10.17	5.28	4.41	5.39	9.7	11.81	4.53	4.29	920	339	1259
ENSG00000133706.17	ENSG00000133706.17|LARS	LARS	-2.21298	-1.14599	1.07561e-10	2.84062e-09	-9.96835	-1.83882	-0.87878	1.25564e-05	0.000268134	-4.90113	32.19	27.91	28.23	67.42	69.22	61.08	32.24	30.39	54.83	54.86	547	712	1259
ENSG00000128944.13	ENSG00000128944.13|KNSTRN	KNSTRN	-5.4525	-2.44692	2.81042e-12	1.93738e-10	-11.5512	-5.31636	-2.41044	4.70014e-05	0.000613969	-4.32789	6.7	6.2	7.73	46.97	42.83	42.52	5.02	5.19	35.28	34.12	227	1035	1262
ENSG00000075131.9	ENSG00000075131.9|TIPIN	TIPIN	-4.8724	-2.28463	1.14876e-10	2.99823e-09	-9.93977	-3.31219	-1.72779	1.26903e-05	0.000270213	-4.89653	5	4.88	5.02	22.9	23.75	26.19	4.85	4.78	14.63	15.75	550	713	1263
ENSG00000170242.17	ENSG00000170242.17|USP47	USP47	1.9122	0.935233	1.31828e-09	2.00673e-08	8.87999	2.17464	1.12078	1.24987e-05	0.000267767	4.90313	42.34	44.04	43.41	24.6	21.07	22.67	44.85	44.02	20.18	20.16	776	488	1264
ENSG00000178295.14	ENSG00000178295.14|GEN1	GEN1	-5.17992	-2.37293	5.21021e-11	1.66204e-09	-10.2831	-2.78771	-1.47908	1.78998e-05	0.000330491	-4.74715	0.8	0.71	1.05	5.84	5.54	5.12	1	1.25	3.61	4.45	460	805	1265
ENSG00000171791.12	ENSG00000171791.12|BCL2	BCL2	3.70645	1.89004	2.30923e-09	3.17981e-08	8.63653	4.7092	2.23548	7.57569e-06	0.000198547	5.12058	3.98	3.99	3.64	1.65	1.3	1.22	3.55	3.76	0.97	0.99	870	397	1267
ENSG00000050130.17	ENSG00000050130.17|JKAMP	JKAMP	1.69672	0.762745	1.12369e-09	1.76798e-08	8.94935	1.69427	0.760661	1.46306e-05	0.000294371	4.83474	76.66	76.34	75.94	43.45	44.43	42.58	64.24	62.3	36.94	38.9	747	522	1269
ENSG00000143622.10	ENSG00000143622.10|RIT1	RIT1	2.21003	1.14407	1.86036e-10	4.23819e-09	9.7304	2.06413	1.04553	3.56612e-05	0.000513064	4.4478	53.62	48.66	44.59	21.77	20.01	19.4	42.89	47.14	19.6	21.81	501	769	1270
ENSG00000100591.7	ENSG00000100591.7|AHSA1	AHSA1	2.03229	1.02311	3.35854e-11	1.1722e-09	10.4738	1.96227	0.97252	6.00406e-05	0.000716244	4.22156	451.31	441.2	425.67	207.96	207.27	219.55	378.09	385.55	180.12	189.92	315	955	1270
ENSG00000100749.7	ENSG00000100749.7|VRK1	VRK1	-3.46585	-1.79321	3.42242e-10	6.81422e-09	-9.46567	-3.82781	-1.93652	7.00885e-06	0.000188839	-5.15435	6.39	5.46	6.02	22.37	24.33	26.83	4.51	4.78	20.53	19.73	691	579	1270
ENSG00000185022.11	ENSG00000185022.11|MAFF	MAFF	-9.04816	-3.17762	2.2676e-09	3.13217e-08	-8.64443	-9.89334	-3.30646	1.51129e-06	7.99256e-05	-5.82065	0.78	0.72	0.77	8.34	7.94	9.53	0.78	0.89	10.78	8.92	941	330	1271
ENSG00000131462.7	ENSG00000131462.7|TUBG1	TUBG1	-1.95957	-0.970536	6.58199e-10	1.14339e-08	-9.18164	-2.10741	-1.07547	4.28086e-06	0.000142469	-5.36847	36.96	38.87	38.23	73.88	79.25	79.49	30.23	32.34	71.94	66.32	782	491	1273
ENSG00000121390.18	ENSG00000121390.18|PSPC1	PSPC1	-2.21457	-1.14703	6.34358e-10	1.11138e-08	-9.19767	-2.285	-1.1922	4.42116e-06	0.000145209	-5.35446	9.43	9.73	10.14	23.45	24.33	24.31	9.22	8.61	23.11	21	779	494	1273
ENSG00000125821.11	ENSG00000125821.11|DTD1	DTD1	-2.78066	-1.47543	3.72245e-10	7.29732e-09	-9.42917	-3.04938	-1.60851	6.74689e-06	0.000184984	-5.1709	17.42	15.4	17.25	47.47	46.84	51.02	18.21	16.2	56.39	56.14	700	573	1273
ENSG00000026508.17	ENSG00000026508.17|CD44	CD44	-9.75525	-3.28618	5.40856e-13	6.22451e-11	-12.2669	-9.86697	-3.30261	6.36712e-05	0.000746394	-4.19606	104.31	98.57	109.9	747.48	718.68	653.4	81.64	92.83	641.09	661.41	138	1135	1273
ENSG00000119636.15	ENSG00000119636.15|BBOF1	BBOF1	5.468	2.45101	1.11625e-09	1.76019e-08	8.95224	5.09769	2.34984	1.53464e-05	0.000303863	4.81399	9.56	7.61	7.68	1.9	1.74	1.81	7.93	8.2	1.7	1.8	742	532	1274
ENSG00000164754.14	ENSG00000164754.14|RAD21	RAD21	-2.03946	-1.02819	2.64638e-11	9.89613e-10	-10.5773	-1.87221	-0.90474	2.40115e-05	0.000398879	-4.61958	49.48	47.63	45.94	98.45	94.47	88.59	47.51	46.67	86.25	85.15	402	872	1274
ENSG00000092108.20	ENSG00000092108.20|SCFD1	SCFD1	1.71545	0.778586	3.626e-09	4.58617e-08	8.44057	1.66336	0.734101	5.6848e-06	0.000169953	5.24528	74.24	71.35	71.05	40.69	40.68	45.27	61.36	61.53	37.42	39.85	944	331	1275
ENSG00000146648.17	ENSG00000146648.17|EGFR	EGFR	2.80024	1.48555	1.05381e-09	1.6748e-08	8.97724	3.43072	1.77851	1.58131e-05	0.000309317	4.80098	67.8	68.67	66.54	25.99	24.68	19.62	70.29	71.37	20.56	20.08	736	539	1275
ENSG00000176438.12	ENSG00000176438.12|SYNE3	SYNE3	-5.40005	-2.43297	8.52909e-10	1.41095e-08	-9.0691	-6.06785	-2.60118	3.45252e-06	0.000124147	-5.46186	0.32	0.37	0.2	1.54	1.65	1.55	0.2	0.3	1.45	1.45	817	459	1276
ENSG00000175097.7	ENSG00000175097.7|RAG2	RAG2	5.87231	2.55393	7.66947e-09	8.5394e-08	8.11523	6.746	2.75403	2.32046e-06	0.000100261	5.63443	3.35	3.92	4.12	1.33	0.84	0.52	4.45	4.85	0.94	0.65	1064	214	1278
ENSG00000125966.9	ENSG00000125966.9|MMP24	MMP24	2.71331	1.44005	6.12788e-10	1.08139e-08	9.21269	2.38536	1.25421	2.16286e-05	0.000375492	4.66497	8.76	8.44	9.12	3.6	3.83	3.21	7.39	7.46	3.34	3.59	659	621	1280
ENSG00000128849.10	ENSG00000128849.10|CGNL1	CGNL1	2.8788	1.52547	2.52862e-10	5.34554e-09	9.59712	2.27762	1.18753	3.16059e-05	0.000473785	4.50023	3.93	3.73	3.92	1.55	1.53	1.36	4.37	4.38	2.22	2.08	549	732	1281
ENSG00000164938.13	ENSG00000164938.13|TP53INP1	TP53INP1	7.80681	2.96473	1.26981e-11	5.78565e-10	10.8963	4.10563	2.0376	7.79519e-05	0.000847022	4.10817	5.74	5.93	5.25	0.73	0.8	0.72	6.97	6.36	1.67	1.85	231	1051	1282
ENSG00000148459.15	ENSG00000148459.15|PDSS1	PDSS1	-4.25093	-2.08778	3.11783e-10	6.36438e-09	-9.50615	-3.04454	-1.60622	8.35581e-06	0.000211154	-5.07801	2.01	2.08	2.08	11.34	11.4	11.88	1.94	2.15	8.33	7.92	675	607	1282
ENSG00000100815.12	ENSG00000100815.12|TRIP11	TRIP11	2.56469	1.35878	1.87089e-10	4.2576e-09	9.72795	2.62109	1.39017	3.72794e-05	0.000528584	4.42853	18.99	19.08	20.48	7.72	8.6	6.71	16.91	18.59	7.15	7.33	502	781	1283
ENSG00000143079.14	ENSG00000143079.14|CTTNBP2NL	CTTNBP2NL	2.49532	1.31923	2.50945e-11	9.57177e-10	10.6004	2.38103	1.25159	6.91227e-05	0.00078488	4.16038	30.34	30.6	32.39	12.14	13.3	10.02	32.51	32.75	13.06	13.11	283	1001	1284
ENSG00000126215.13	ENSG00000126215.13|XRCC3	XRCC3	-9.48654	-3.24588	1.97597e-11	8.15432e-10	-10.7042	-5.15515	-2.36602	2.7821e-05	0.000436807	-4.55563	1.11	1.32	1.4	15.6	14.37	12.71	1.17	1.65	13.12	13.29	370	914	1284
ENSG00000198856.12	ENSG00000198856.12|OSTC	OSTC	2.20829	1.14293	2.20697e-10	4.79854e-09	9.6562	2.2828	1.1908	3.41929e-05	0.000498993	4.46606	150.14	151.57	144.26	66.65	65.69	72.33	138.63	133.84	61.18	60.64	527	759	1286
ENSG00000132481.6	ENSG00000132481.6|TRIM47	TRIM47	-5.26992	-2.39778	3.40177e-09	4.33957e-08	-8.46829	-5.66353	-2.5017	1.07978e-06	6.65937e-05	-5.96667	3.66	3.08	6.06	21.39	24.08	26.47	3.76	3.1	18.49	16.99	998	288	1286
ENSG00000145220.13	ENSG00000145220.13|LYAR	LYAR	-3.44445	-1.78427	7.66575e-11	2.19609e-09	-10.1154	-2.71529	-1.44111	1.62021e-05	0.000314508	-4.79043	10.14	9.79	10.87	42.97	39.11	43.2	7.5	6.81	25.23	22.02	511	775	1286
ENSG00000162736.15	ENSG00000162736.15|NCSTN	NCSTN	1.66657	0.736878	3.61534e-10	7.13975e-09	9.44185	1.54138	0.624222	2.8401e-05	0.000443585	4.54667	90.15	93.59	90.94	58.49	51.98	54.44	85.75	92.99	56.69	58.77	588	699	1287
ENSG00000119801.12	ENSG00000119801.12|YPEL5	YPEL5	1.96981	0.978058	6.78186e-11	2.00305e-09	10.1687	1.51863	0.602771	5.27778e-05	0.000659922	4.27755	54.52	50.14	52.88	28.52	27.17	26.25	51.95	53.45	35.48	34.01	375	912	1287
ENSG00000213614.9	ENSG00000213614.9|HEXA	HEXA	1.82629	0.86892	5.17443e-11	1.65331e-09	10.2861	1.60214	0.680003	5.69753e-05	0.000694678	4.24431	119.85	117.08	117.18	64.23	64.76	65.35	107.87	104.78	68.86	65.59	348	939	1287
ENSG00000168495.12	ENSG00000168495.12|POLR3D	POLR3D	2.20301	1.13948	6.30101e-09	7.25785e-08	8.20059	2.09556	1.06734	3.16943e-06	0.000118609	5.49902	25.24	28.13	25.82	13.23	15.25	11.64	20.07	23.4	11.25	11.67	1033	255	1288
ENSG00000197442.9	ENSG00000197442.9|MAP3K5	MAP3K5	-4.1626	-2.05749	8.59914e-10	1.41863e-08	-9.06555	-4.57825	-2.1948	3.77688e-06	0.000131832	-5.42287	0.99	1.02	0.77	4.86	5.01	4.46	0.9	0.91	5.41	5.08	820	469	1289
ENSG00000130311.10	ENSG00000130311.10|DDA1	DDA1	2.16036	1.11127	9.1286e-10	1.48528e-08	9.0396	1.73898	0.798239	1.74896e-05	0.000325724	4.75722	60.2	52.85	53.86	32.28	33.96	32.53	42.53	42.69	33.09	33.63	717	573	1290
ENSG00000139684.13	ENSG00000139684.13|ESD	ESD	-1.88071	-0.911278	5.35422e-10	9.69383e-09	-9.2713	-1.75064	-0.807886	5.76153e-06	0.000170323	-5.23946	92.66	86.01	86.64	175.58	164.9	172.21	78.97	79.44	137.25	148.54	754	536	1290
ENSG00000100628.11	ENSG00000100628.11|ASB2	ASB2	-115.422	-6.85078	7.77108e-12	3.93715e-10	-11.1095	-150.336	-7.23205	3.67107e-05	0.000523317	-4.43521	0.22	0.21	0.2	25.74	27.08	27.91	0.15	0.13	25.31	25.88	309	981	1290
ENSG00000169129.14	ENSG00000169129.14|AFAP1L2	AFAP1L2	-2.34423	-1.22911	4.19835e-12	2.53038e-10	-11.3769	-2.76422	-1.46687	4.58694e-05	0.000604731	-4.33848	12.07	12.15	12.34	30.85	30.62	29.59	12.09	12.45	35.78	36.5	261	1029	1290
ENSG00000087842.10	ENSG00000087842.10|PIR	PIR	1.91096	0.934297	9.49055e-11	2.58497e-09	10.0227	1.62264	0.698345	4.79917e-05	0.000622129	4.31883	81.76	78.21	78.67	42.52	42.76	42	61.24	66.48	38.14	41.67	408	883	1291
ENSG00000173894.10	ENSG00000173894.10|CBX2	CBX2	-4.43919	-2.1503	1.95572e-09	2.78197e-08	-8.70869	-4.33014	-2.11441	2.09705e-06	9.5333e-05	-5.67839	0.91	0.76	0.91	4.74	4.25	4.5	0.81	0.77	4.51	3.93	920	372	1292
ENSG00000180758.11	ENSG00000180758.11|GPR157	GPR157	3.28683	1.7167	3.63373e-09	4.59135e-08	8.43965	2.61556	1.38712	6.1402e-06	0.000176494	5.21182	3.79	4.05	4.25	1.13	2.77	0.93	2.21	3.14	1.03	0.93	946	347	1293
ENSG00000116044.15	ENSG00000116044.15|NFE2L2	NFE2L2	1.74126	0.800129	1.44908e-10	3.55383e-09	9.83891	1.70597	0.770589	4.30171e-05	0.000581577	4.36636	102.28	100.1	102.39	57.89	56.14	56.81	88.42	87.54	49.19	49.7	463	831	1294
ENSG00000128708.12	ENSG00000128708.12|HAT1	HAT1	-2.9715	-1.57119	6.32333e-12	3.42268e-10	-11.1991	-2.8893	-1.53072	4.12621e-05	0.000565655	-4.38445	19.51	20.48	19.53	65.34	64.18	68.25	16.72	17.91	55.29	56.17	290	1007	1297
ENSG00000141934.9	ENSG00000141934.9|PLPP2	PLPP2	-2.91622	-1.5441	3.15627e-09	4.08297e-08	-8.50083	-3.21148	-1.68324	1.35815e-06	7.50913e-05	-5.86705	11.13	9.91	12.22	36.2	38.62	42.33	9.9	8.93	37.74	31.95	987	317	1304
ENSG00000137513.9	ENSG00000137513.9|NARS2	NARS2	-2.27431	-1.18543	9.77541e-10	1.57438e-08	-9.00986	-2.18762	-1.12936	3.79321e-06	0.000132054	-5.42099	8.88	7.08	7.41	20.73	20.32	21.25	7.02	5.84	18.22	19.57	837	471	1308
ENSG00000162302.12	ENSG00000162302.12|RPS6KA4	RPS6KA4	-2.37027	-1.24505	3.20494e-10	6.48764e-09	-9.49418	-2.11948	-1.08371	8.99108e-06	0.000218645	-5.04619	7.24	7.34	8.26	21.22	21.11	21.32	7.68	7.14	18.38	18.12	681	628	1309
ENSG00000070785.16	ENSG00000070785.16|EIF2B3	EIF2B3	-2.42335	-1.277	1.40923e-10	3.49311e-09	-9.85102	-2.30073	-1.20209	1.37091e-05	0.000283686	-4.86299	13.45	13.76	12.42	37.08	36.95	37.43	10.19	10.06	26.99	27.93	578	732	1310
ENSG00000165376.10	ENSG00000165376.10|CLDN2	CLDN2	3.62137	1.85653	3.27671e-13	4.67851e-11	12.4846	2.51745	1.33196	0.000136972	0.00124237	3.86337	62.43	63.76	66.54	18.18	18.18	17.15	47.01	48.87	19.29	19.19	65	1246	1311
ENSG00000136518.16	ENSG00000136518.16|ACTL6A	ACTL6A	-2.00267	-1.00192	2.17102e-10	4.74356e-09	-9.66334	-2.08395	-1.05932	1.09262e-05	0.000247505	-4.96153	19.57	19.26	20.6	48.27	48.6	44.43	22.01	18.22	45.17	43.78	637	674	1311
ENSG00000125450.10	ENSG00000125450.10|NUP85	NUP85	-2.70975	-1.43816	4.91668e-12	2.87885e-10	-11.3083	-2.51899	-1.33285	4.79224e-05	0.000621666	-4.31946	16.55	15.83	14.37	46.53	47.27	47	15.89	17.61	43.28	41.64	269	1043	1312
ENSG00000171992.12	ENSG00000171992.12|SYNPO	SYNPO	3.22764	1.69048	4.18748e-13	5.45393e-11	12.378	2.60621	1.38195	0.00013448	0.0012265	3.87134	33.48	34.52	35.5	10.35	11.05	9.85	33.1	34.18	12.77	12.6	72	1241	1313
ENSG00000134453.15	ENSG00000134453.15|RBM17	RBM17	-2.02502	-1.01794	5.57783e-11	1.75209e-09	-10.2535	-1.59248	-0.671279	2.17998e-05	0.000377098	-4.66155	58.96	56.79	60.16	127.67	131.67	132.4	67.37	66.67	97.59	107.25	465	849	1314
ENSG00000166016.5	ENSG00000166016.5|ABTB2	ABTB2	-2.37282	-1.2466	6.73913e-10	1.16614e-08	-9.1714	-3.24977	-1.70034	5.4362e-06	0.000165133	-5.2647	2.6	2.88	2.81	7.75	8.05	7.71	2.55	2.67	10.44	9.85	785	530	1315
ENSG00000107077.18	ENSG00000107077.18|KDM4C	KDM4C	2.39139	1.25785	9.47382e-09	1.02492e-07	8.02348	2.43862	1.28607	2.4674e-06	0.000103459	5.60776	7.4	8.75	8.8	4.39	4.27	2.86	9.98	10.13	4.17	5.27	1094	223	1317
ENSG00000166448.14	ENSG00000166448.14|TMEM130	TMEM130	348.232	8.44391	1.31048e-08	1.34061e-07	7.88257	59.5497	5.89602	1.26968e-06	7.1627e-05	5.89631	7.25	8.91	10.18	0.11	0	0.24	5.16	5.94	0.27	0.1	1164	154	1318
ENSG00000021355.12	ENSG00000021355.12|SERPINB1	SERPINB1	-1.73122	-0.791787	1.62962e-09	2.39203e-08	-8.78791	-1.92865	-0.947593	2.85196e-06	0.000112455	-5.54486	28.5	26.53	26.85	53.25	52.01	46.46	24.71	24.79	48.66	51.54	899	419	1318
ENSG00000132849.19	ENSG00000132849.19|PATJ	PATJ	2.84491	1.50838	8.83213e-09	9.63308e-08	8.05393	2.48821	1.31511	2.69742e-06	0.000108298	5.56905	12.2	10.43	12.11	7.51	5.92	4.82	10.74	11.4	5.88	4.98	1083	236	1319
ENSG00000104763.18	ENSG00000104763.18|ASAH1	ASAH1	3.05139	1.60946	1.04149e-11	4.90958e-10	10.9823	2.91486	1.54343	8.96774e-05	0.000927397	4.04732	72.65	72.56	66.85	23.78	22.31	23.6	72.16	70.24	22.79	24.85	219	1100	1319
ENSG00000164070.11	ENSG00000164070.11|HSPA4L	HSPA4L	2.28947	1.19501	2.63422e-09	3.54148e-08	8.57935	2.40937	1.26866	9.37438e-06	0.000225156	5.02806	20.87	20.96	20.88	10.07	8.7	7.56	19.94	18.74	8.81	9.35	885	436	1321
ENSG00000135679.22	ENSG00000135679.22|MDM2	MDM2	3.28342	1.7152	2.68011e-13	3.9318e-11	12.5718	3.77314	1.91577	0.00014152	0.00127142	3.84918	281.26	293.68	259.63	78.15	80.06	80.54	284.07	262.12	61.85	66.64	60	1261	1321
ENSG00000170144.20	ENSG00000170144.20|HNRNPA3	HNRNPA3	-2.0605	-1.04299	9.23416e-14	1.92842e-11	-13.0346	-1.74948	-0.806929	8.35524e-05	0.000886735	-4.07804	212.92	199.86	219.81	407.57	405.73	452.09	190.77	194.18	378.7	366.99	84	1237	1321
ENSG00000153574.8	ENSG00000153574.8|RPIA	RPIA	-2.60813	-1.38302	1.27214e-10	3.24725e-09	-9.89546	-1.93368	-0.95135	1.50341e-05	0.000299303	-4.82292	10.45	9.68	9.32	29.84	29.32	30.44	9.57	9.19	21.96	20.71	564	758	1322
ENSG00000256664.1	ENSG00000256664.1|RP11-611O2.3	RP11-611O2.3	3.57543	1.83812	4.39595e-11	1.45985e-09	10.3569	4.06694	2.02394	6.75643e-05	0.000774536	4.17028	162.08	156.76	143.55	46.99	45.87	44.98	155.42	142.89	37.02	41.22	332	991	1323
ENSG00000163694.14	ENSG00000163694.14|RBM47	RBM47	2.86147	1.51676	1.26105e-12	1.12609e-10	11.8993	2.78036	1.47527	0.000127391	0.00118098	3.89486	34.18	37.49	36.29	12.89	12.56	11.69	34.32	33.4	13.02	11.27	110	1214	1324
ENSG00000161888.11	ENSG00000161888.11|SPC24	SPC24	-12.9075	-3.69014	1.52534e-10	3.68234e-09	-9.81663	-20.3913	-4.34988	1.37089e-05	0.000283686	-4.863	1.6	0.75	0.98	12.44	15.17	16.29	0.66	0.56	12.63	12.19	591	733	1324
ENSG00000139144.9	ENSG00000139144.9|PIK3C2G	PIK3C2G	52.6903	5.71947	9.05718e-09	9.83035e-08	8.04301	76.9402	6.26567	2.70426e-06	0.000108408	5.56795	0.22	0.28	0.25	0	0	0	0.59	0.52	0	0	1091	237	1328
ENSG00000139132.14	ENSG00000139132.14|FGD4	FGD4	3.31159	1.72752	3.07149e-10	6.28901e-09	9.51265	3.9742	1.99066	3.49909e-05	0.000506173	4.45604	5.63	5.86	5.19	1.99	1.74	1.59	5.46	5.83	1.63	1.73	567	764	1331
ENSG00000260549.1	ENSG00000260549.1|MT1L	MT1L	-2.98296	-1.57674	6.7281e-09	7.63452e-08	-8.17211	-3.64801	-1.86711	6.33425e-07	4.88768e-05	-6.1983	43.12	42.28	45.48	144.72	147.29	175.51	36.86	35.63	158.46	163.3	1099	232	1331
ENSG00000186063.12	ENSG00000186063.12|AIDA	AIDA	-1.93282	-0.950709	5.61187e-11	1.75865e-09	-10.2509	-1.8585	-0.894137	2.35658e-05	0.000394794	-4.62772	41.99	42.07	40.91	82.08	82.23	76.46	39.25	41.15	74.19	74.04	466	867	1333
ENSG00000137337.14	ENSG00000137337.14|MDC1	MDC1	-2.90192	-1.53701	6.13852e-09	7.1044e-08	-8.21194	-3.2636	-1.70646	8.15093e-07	5.72255e-05	-6.08879	8.08	6.01	8.45	18.39	20.85	17.39	5.08	8.16	21.14	17.91	1079	256	1335
ENSG00000175793.11	ENSG00000175793.11|SFN	SFN	-3.42384	-1.77561	1.2705e-09	1.94397e-08	-8.89603	-3.63772	-1.86303	3.63736e-06	0.000128642	-5.43921	3.65	4.35	4.76	17.86	17.43	18.72	4.05	4.4	19.78	19.3	870	465	1335
ENSG00000151364.16	ENSG00000151364.16|KCTD14	KCTD14	-2.24929	-1.16947	6.50992e-10	1.13255e-08	-9.18642	-2.15346	-1.10666	6.31092e-06	0.00017958	-5.19991	12.06	11.53	12.04	30.18	31.95	30.75	13.63	12.45	33.14	31.25	780	556	1336
ENSG00000198648.10	ENSG00000198648.10|STK39	STK39	-2.18609	-1.12835	1.38556e-09	2.09482e-08	-8.85837	-2.1128	-1.07916	3.55588e-06	0.000126624	-5.44905	6.74	6.14	5.69	14.02	15.72	15.52	6.25	5.75	13.5	15.34	880	462	1342
ENSG00000188153.12	ENSG00000188153.12|COL4A5	COL4A5	2.32649	1.21815	8.55701e-09	9.37514e-08	8.06768	2.78338	1.47684	3.40683e-06	0.000123308	5.46765	4.33	4.7	3.65	2.31	2.19	4.05	6.83	5.99	2.48	2.82	1078	265	1343
ENSG00000104881.15	ENSG00000104881.15|PPP1R13L	PPP1R13L	2.58749	1.37155	1.98986e-10	4.43483e-09	9.70118	1.95231	0.965179	4.30153e-05	0.000581577	4.36638	33.69	35.49	34.96	12.43	14	14.04	32.11	29.98	15.1	11.7	512	832	1344
ENSG00000119900.7	ENSG00000119900.7|OGFRL1	OGFRL1	-6.03337	-2.59296	6.2178e-12	3.38807e-10	-11.2064	-5.07149	-2.34241	4.9416e-05	0.000631923	-4.30613	2.42	2.26	1.86	14.83	14.64	14.25	2.73	2.43	14.68	15.24	284	1060	1344
ENSG00000156140.9	ENSG00000156140.9|ADAMTS3	ADAMTS3	2.35643	1.23661	6.20399e-09	7.16464e-08	8.20733	4.25731	2.08994	5.00342e-06	0.000156109	5.30073	7.58	7.81	7.76	3.77	3.81	3.19	9.86	9.82	2.52	2.54	1032	313	1345
ENSG00000196372.12	ENSG00000196372.12|ASB13	ASB13	-3.67566	-1.878	1.46995e-10	3.57632e-09	-9.8327	-4.34984	-2.12096	1.53042e-05	0.000303309	-4.81519	2.71	3.58	2.84	13.61	14.23	13.7	2.4	3.6	15.04	14.12	586	760	1346
ENSG00000165244.6	ENSG00000165244.6|ZNF367	ZNF367	-15.8718	-3.98839	6.48241e-11	1.9301e-09	-10.1883	-9.86637	-3.30252	2.22202e-05	0.000382501	-4.65325	0.56	0.41	0.44	8.75	8.87	9.74	0.38	0.4	4.9	4.56	493	854	1347
ENSG00000182534.13	ENSG00000182534.13|MXRA7	MXRA7	-1.73975	-0.79888	1.31395e-11	5.94617e-10	-10.8814	-2.05679	-1.04039	4.09522e-05	0.000562864	-4.38772	97.69	97.61	101.34	167.53	163.2	157.85	88.31	92.23	177.84	176.47	342	1005	1347
ENSG00000205744.9	ENSG00000205744.9|DENND1C	DENND1C	4.23047	2.08082	1.0645e-09	1.69079e-08	8.97286	3.01161	1.59053	2.05408e-05	0.000363282	4.68738	6.98	6.86	7.05	1.8	1.56	1.74	7.78	8.04	2.46	3.11	737	612	1349
ENSG00000164687.10	ENSG00000164687.10|FABP5	FABP5	-4.32016	-2.11109	2.02884e-11	8.32107e-10	-10.6928	-3.7684	-1.91395	3.66346e-05	0.000522803	-4.43611	57.18	58.91	55.19	248.77	262.51	294.6	49.45	45.17	190.92	195.59	372	979	1351
ENSG00000121211.7	ENSG00000121211.7|MND1	MND1	-15.4688	-3.95129	2.79113e-10	5.81305e-09	-9.55422	-16.0151	-4.00137	1.15603e-05	0.000256813	-4.93703	0.83	1.12	0.77	16.83	17.11	16.74	0.9	0.59	13.63	14.26	664	689	1353
ENSG00000172167.7	ENSG00000172167.7|MTBP	MTBP	-3.77719	-1.91731	2.37989e-09	3.26364e-08	-8.62344	-2.94409	-1.55782	2.59979e-06	0.00010613	-5.58506	1.35	1.66	1.29	6.66	6.38	5.79	1.42	1.45	4.98	5.22	948	406	1354
ENSG00000131470.14	ENSG00000131470.14|PSMC3IP	PSMC3IP	-9.59482	-3.26226	5.33955e-10	9.67861e-09	-9.2725	-8.99167	-3.16859	8.16297e-06	0.000208069	-5.08815	2.03	2.57	2.12	21.77	22.57	22.63	1.39	1.75	15.95	18.19	752	602	1354
ENSG00000184922.13	ENSG00000184922.13|FMNL1	FMNL1	-2.83297	-1.50231	1.45187e-10	3.55383e-09	-9.83807	-2.7624	-1.46592	1.61154e-05	0.000313746	-4.79276	8.82	8.64	8.54	24.05	29.79	28	8.89	8.09	26.05	26.99	581	773	1354
ENSG00000163359.15	ENSG00000163359.15|COL6A3	COL6A3	-2.45359	-1.2949	4.7892e-09	5.81969e-08	-8.31974	-2.64647	-1.40407	1.32698e-06	7.37592e-05	-5.87713	7.75	8.01	7.6	21.99	20.47	17.6	7.75	8.63	22.35	22.07	1039	316	1355
ENSG00000105289.14	ENSG00000105289.14|TJP3	TJP3	20.0847	4.32803	1.29942e-09	1.98061e-08	8.88625	6.77823	2.76091	1.80436e-05	0.00033245	4.74368	2.69	2.59	3.06	0.2	0.25	0.48	2.25	2.05	0.42	0.38	775	581	1356
ENSG00000101182.14	ENSG00000101182.14|PSMA7	PSMA7	-1.80861	-0.854881	6.40255e-09	7.35261e-08	-8.19365	-1.85323	-0.890044	9.18513e-07	6.12142e-05	-6.03691	200.68	198.51	199.64	354.53	342.32	393.4	165.04	169.04	306.94	312.82	1087	269	1356
ENSG00000173715.15	ENSG00000173715.15|C11orf80	C11orf80	-4.24156	-2.0846	5.20879e-09	6.23653e-08	-8.28326	-3.50522	-1.8095	1.22923e-06	7.08563e-05	-5.91037	2.39	2.08	1.69	8.41	9.52	8.74	2.53	2.64	9.79	9.95	1051	305	1356
ENSG00000184992.10	ENSG00000184992.10|BRI3BP	BRI3BP	-4.78971	-2.25994	6.40868e-13	7.04163e-11	-12.1932	-3.63663	-1.8626	7.79537e-05	0.000847022	-4.10816	1.94	1.78	1.86	10.9	10.83	9.99	1.64	1.62	7.51	6.83	148	1208	1356
ENSG00000054277.13	ENSG00000054277.13|OPN3	OPN3	2.04692	1.03345	8.39557e-11	2.34724e-09	10.0759	1.76689	0.821213	6.2335e-05	0.000735948	4.20527	100.66	101.06	98.5	49.81	48.67	47.67	67.66	69.27	38.58	38.46	395	964	1359
ENSG00000129071.9	ENSG00000129071.9|MBD4	MBD4	1.67994	0.74841	8.30934e-09	9.14506e-08	8.08043	1.79748	0.845976	4.08041e-06	0.00013841	5.3893	28.25	30.52	28.5	17.69	15.93	16.71	34.04	32.32	17.44	16.84	1076	284	1360
ENSG00000107175.11	ENSG00000107175.11|CREB3	CREB3	1.92878	0.947686	1.69631e-09	2.46858e-08	8.77049	1.57814	0.658225	1.61762e-05	0.000314236	4.79112	41.47	42.68	44.53	21.52	23.39	23.7	40.71	40.16	26.04	25.94	817	544	1361
ENSG00000135636.13	ENSG00000135636.13|DYSF	DYSF	5.3399	2.41681	7.82837e-10	1.31292e-08	9.10633	4.16716	2.05907	2.48557e-05	0.000407708	4.60457	2.84	2.11	2.11	0.53	0.38	0.35	3.54	2.82	0.83	0.92	698	664	1362
ENSG00000048140.17	ENSG00000048140.17|TSPAN17	TSPAN17	-2.60198	-1.37961	7.96802e-11	2.25128e-09	-10.0986	-2.25482	-1.17301	2.15399e-05	0.000374689	-4.66676	8.75	9.66	7.37	27.21	28.37	28.35	12.15	10.65	31.08	31.49	517	845	1362
ENSG00000101040.19	ENSG00000101040.19|ZMYND8	ZMYND8	1.89904	0.925271	2.93193e-09	3.85438e-08	8.53285	1.63799	0.711929	1.05491e-05	0.000243551	4.97678	26.68	26.82	28.11	15.7	14.63	12.67	26.74	27.25	16.24	15.53	908	456	1364
ENSG00000121361.3	ENSG00000121361.3|KCNJ8	KCNJ8	8.71456	3.12343	3.52086e-12	2.25978e-10	11.4534	4.66624	2.22226	0.000123917	0.00116009	3.90687	11.75	12.04	11.55	1.63	1.37	1.54	18.02	18.1	4.39	4.22	162	1204	1366
ENSG00000161547.16	ENSG00000161547.16|SRSF2	SRSF2	-3.1266	-1.64459	1.8293e-11	7.65553e-10	-10.7377	-2.41423	-1.27156	4.05034e-05	0.000558145	-4.39251	50.44	56.04	58.08	167.45	178.48	189.34	52.1	46.63	127.78	127.08	365	1003	1368
ENSG00000168772.10	ENSG00000168772.10|CXXC4	CXXC4	4.48547	2.16526	6.03998e-11	1.84131e-09	10.219	3.46828	1.79422	6.99516e-05	0.000790594	4.1552	4.82	5.52	4.91	1.37	1.47	1.32	5.37	5.34	1.56	2.2	364	1005	1369
ENSG00000131094.3	ENSG00000131094.3|C1QL1	C1QL1	-5.80362	-2.53695	1.57082e-09	2.32102e-08	-8.80387	-10.0926	-3.33523	3.92732e-06	0.000134772	-5.4059	1.43	1.65	1.44	9.62	11.17	11.13	1.56	1.91	23.98	20.27	893	477	1370
ENSG00000087191.12	ENSG00000087191.12|PSMC5	PSMC5	-2.05645	-1.04016	5.60075e-10	1.00836e-08	-9.25175	-1.91221	-0.935238	8.43593e-06	0.000211219	-5.07387	77.46	76.79	81.74	167.31	165.14	173.27	68.26	70.87	135.7	135.71	759	611	1370
ENSG00000235162.8	ENSG00000235162.8|C12orf75	C12orf75	-1.94255	-0.957955	2.68367e-11	9.99845e-10	-10.5713	-2.06763	-1.04798	3.44812e-05	0.000501542	-4.46242	191.9	184.09	179.8	352.99	351.65	351.81	147.21	147.23	320.03	325.6	404	966	1370
ENSG00000164087.7	ENSG00000164087.7|POC1A	POC1A	-6.33508	-2.66336	2.98872e-09	3.91555e-08	-8.52451	-9.81229	-3.29459	2.37361e-06	0.000101129	-5.62459	1.55	0.99	1.51	10.35	10.23	10.86	0.87	0.79	10.07	10.42	977	394	1371
ENSG00000138346.14	ENSG00000138346.14|DNA2	DNA2	-5.49532	-2.4582	1.25568e-10	3.21136e-09	-9.90112	-3.73582	-1.90142	1.87259e-05	0.000341627	-4.72756	1.98	1.57	1.89	15.46	13.97	12.35	2.01	2.49	11.6	12.07	563	809	1372
ENSG00000272398.5	ENSG00000272398.5|CD24	CD24	3.48298	1.80032	3.94026e-13	5.28365e-11	12.4045	3.1136	1.63858	0.000159476	0.0013816	3.79731	571.5	579.71	570.52	159.77	155.42	146.15	675.42	700.97	222.57	233.07	68	1305	1373
ENSG00000101407.12	ENSG00000101407.12|TTI1	TTI1	-2.25259	-1.17158	6.49685e-10	1.13255e-08	-9.1873	-2.1404	-1.09788	7.69815e-06	0.00019988	-5.11361	5.08	5.72	5.36	14.14	14.66	12.88	5.4	5.27	14.46	13.75	781	593	1374
ENSG00000170632.13	ENSG00000170632.13|ARMC10	ARMC10	-2.12023	-1.08422	7.55966e-10	1.27911e-08	-9.1215	-1.88415	-0.913912	6.85317e-06	0.000186161	-5.16411	29.27	31.29	29.26	63.63	59.24	60.69	31.15	29.26	52.07	60.22	800	575	1375
ENSG00000178904.18	ENSG00000178904.18|DPY19L3	DPY19L3	2.34803	1.23145	5.38668e-09	6.40073e-08	8.26868	3.53833	1.82307	6.95982e-06	0.000188394	5.1574	8.38	9.01	8.52	3.95	3.75	3.43	10.61	11.25	3.11	3.07	998	380	1378
ENSG00000138639.17	ENSG00000138639.17|ARHGAP24	ARHGAP24	5.50675	2.4612	1.11667e-09	1.76019e-08	8.95208	4.54557	2.18446	2.25756e-05	0.000385474	4.64636	4.05	4.56	4.08	0.68	0.72	0.76	4.17	3.78	0.99	1.01	743	635	1378
ENSG00000132646.10	ENSG00000132646.10|PCNA	PCNA	-2.40827	-1.268	7.32846e-12	3.82916e-10	-11.135	-2.23849	-1.16252	5.31262e-05	0.000663338	-4.27469	127.05	123.83	121.05	294.83	295.02	317.73	104.82	102.36	227.95	237.99	299	1080	1379
ENSG00000197771.12	ENSG00000197771.12|MCMBP	MCMBP	-2.66867	-1.41612	4.02375e-12	2.44506e-10	-11.3954	-2.70372	-1.43495	6.0087e-05	0.00071644	-4.22122	18.43	18.52	17.32	50.99	49.09	46.64	16.03	16.94	45.85	47.26	258	1121	1379
ENSG00000139112.10	ENSG00000139112.10|GABARAPL1	GABARAPL1	3.39517	1.76348	1.23411e-14	5.88103e-12	13.9086	2.23416	1.15973	0.000181971	0.00151307	3.74	201.72	200.56	202.58	56.1	60.36	54.21	187.58	190.84	78.75	81.63	18	1362	1380
ENSG00000159147.17	ENSG00000159147.17|DONSON	DONSON	-4.63326	-2.21203	8.6302e-10	1.42118e-08	-9.06398	-3.32634	-1.73393	6.37693e-06	0.000180022	-5.19539	1.9	2.45	3.6	12.24	13.37	13.17	2.85	2.76	11.07	10.09	821	559	1380
ENSG00000147324.10	ENSG00000147324.10|MFHAS1	MFHAS1	-2.75838	-1.46382	6.18107e-11	1.86691e-09	-10.2089	-2.8362	-1.50396	2.64477e-05	0.000425071	-4.57761	3.91	3.88	3.77	13.03	12.41	10.98	4	3.69	11.84	10.65	483	897	1380
ENSG00000185896.10	ENSG00000185896.10|LAMP1	LAMP1	1.53159	0.615032	1.27602e-09	1.95019e-08	8.89414	1.53361	0.616933	1.9902e-05	0.000355346	4.7011	155.68	156.82	159.84	97.45	97.76	99.86	138.3	140.46	88.33	86.74	774	607	1381
ENSG00000162236.11	ENSG00000162236.11|STX5	STX5	2.28137	1.1899	2.52994e-09	3.43149e-08	8.59689	1.96802	0.976746	1.34819e-05	0.000281313	4.87025	22.79	23.92	25.02	11.27	11.22	11.96	23.66	23.69	12.7	13.28	880	503	1383
ENSG00000058804.11	ENSG00000058804.11|NDC1	NDC1	-2.24343	-1.16571	1.97579e-10	4.41083e-09	-9.70426	-1.73295	-0.793231	1.49209e-05	0.000297945	-4.8262	9.11	9.02	8.19	22.23	21.1	20.16	8.21	8.04	14.99	15.79	627	756	1383
ENSG00000093009.9	ENSG00000093009.9|CDC45	CDC45	-40.1528	-5.32743	5.17594e-10	9.414e-09	-9.28601	-32.4325	-5.01937	9.29813e-06	0.000224257	-5.0316	0.29	0.23	0.14	10.11	8.84	10.99	0.2	0.23	8.01	10.11	750	634	1384
ENSG00000143179.14	ENSG00000143179.14|UCK2	UCK2	-2.32773	-1.21893	2.37647e-11	9.19592e-10	-10.6241	-2.32085	-1.21466	3.95259e-05	0.000550119	-4.40312	20.11	19.63	20.73	61.97	58.49	59.9	15.5	14.63	46.17	42.83	389	996	1385
ENSG00000179222.17	ENSG00000179222.17|MAGED1	MAGED1	3.29638	1.72088	1.92821e-14	7.297e-12	13.7148	2.60233	1.37981	0.000183289	0.00152021	3.73686	250.05	257.58	271.35	71.98	73.22	73.69	276.9	293.51	102.62	97.7	22	1364	1386
ENSG00000108344.14	ENSG00000108344.14|PSMD3	PSMD3	-1.65549	-0.727258	2.77452e-09	3.69475e-08	-8.55681	-1.75864	-0.814458	2.88017e-06	0.000113005	-5.54058	84.91	86.91	92.91	140.63	145.94	145.56	73.98	75.45	134.15	128.66	968	421	1389
ENSG00000070018.8	ENSG00000070018.8|LRP6	LRP6	2.38003	1.25098	6.51112e-10	1.13255e-08	9.18634	2.63791	1.39939	3.09167e-05	0.000468941	4.50981	27.92	27.73	27.05	13.21	11.16	10.25	27.41	27.62	10.31	10.06	669	722	1391
ENSG00000104332.11	ENSG00000104332.11|SFRP1	SFRP1	-3.57332	-1.83727	2.58838e-11	9.74749e-10	-10.587	-3.92884	-1.9741	3.90177e-05	0.000544957	-4.40874	7.11	7.42	7.18	30.19	30.05	25.96	6.73	6.94	30.16	28.69	399	995	1394
ENSG00000197977.3	ENSG00000197977.3|ELOVL2	ELOVL2	-2.85805	-1.51503	3.35221e-10	6.72458e-09	-9.47467	-2.16358	-1.11342	1.22183e-05	0.000263037	-4.91299	4.07	4.61	4.07	15.24	14.03	13.56	5.21	5.49	13.5	12.95	685	710	1395
ENSG00000176994.10	ENSG00000176994.10|SMCR8	SMCR8	2.1505	1.10467	1.36423e-08	1.38327e-07	7.86511	2.12175	1.08525	2.51377e-06	0.00010441	5.59967	16.66	16.38	17.63	8.74	8.67	6.8	14.58	14.69	7	7.03	1171	225	1396
ENSG00000101049.14	ENSG00000101049.14|SGK2	SGK2	2.86022	1.51612	6.07554e-10	1.07485e-08	9.21641	1.90014	0.926104	3.26091e-05	0.000484159	4.48666	14.12	14.2	15.35	5.84	4.9	5.58	10.77	11.6	6.75	6.95	657	739	1396
ENSG00000128656.13	ENSG00000128656.13|CHN1	CHN1	-3.18942	-1.67329	1.02344e-09	1.63726e-08	-8.98994	-3.10356	-1.63393	6.15041e-06	0.000176494	-5.2111	6.44	4.73	5.63	17.32	16.95	15.9	5.08	5.1	17.08	16.31	843	553	1396
ENSG00000104880.17	ENSG00000104880.17|ARHGEF18	ARHGEF18	1.90331	0.928513	9.2479e-10	1.50012e-08	9.03396	1.65293	0.725026	2.66751e-05	0.000426704	4.57389	14.87	14.99	14.08	7.84	7.99	7.73	13.44	12.48	7.5	8.61	720	677	1397
ENSG00000153048.10	ENSG00000153048.10|CARHSP1	CARHSP1	-2.06308	-1.0448	1.67795e-09	2.44681e-08	-8.77522	-2.72234	-1.44485	4.42354e-06	0.000145209	-5.35423	38.72	35.84	39.63	90.17	99.55	104.66	34.29	35.57	119.17	115.45	904	495	1399
ENSG00000070087.13	ENSG00000070087.13|PFN2	PFN2	-1.64275	-0.716109	6.83707e-10	1.18119e-08	-9.16513	-1.81682	-0.861413	8.44119e-06	0.000211219	-5.0736	96.39	88.77	93.38	152.02	152.42	146.12	71.37	72.4	133	134.07	787	612	1399
ENSG00000104356.10	ENSG00000104356.10|POP1	POP1	-5.39448	-2.43148	3.46391e-10	6.88144e-09	-9.46043	-4.47601	-2.16221	1.21244e-05	0.000261935	-4.91634	1.34	1.53	1.78	11.25	11.09	10.97	1.51	1.47	6.93	7.42	693	706	1399
ENSG00000134910.12	ENSG00000134910.12|STT3A	STT3A	1.65946	0.730713	2.43794e-09	3.33298e-08	8.61298	1.8591	0.894604	1.47821e-05	0.000296067	4.83026	159.33	172.88	156.03	103.65	103.46	94.88	156.05	153.96	83.81	84.28	875	525	1400
ENSG00000155313.15	ENSG00000155313.15|USP25	USP25	1.72696	0.788239	1.17821e-08	1.22931e-07	7.92878	1.91717	0.93898	3.29558e-06	0.000120434	5.48207	18.45	17.55	18.33	13.44	10.43	9.83	19.42	18.09	9.01	8.85	1137	264	1401
ENSG00000141560.14	ENSG00000141560.14|FN3KRP	FN3KRP	-2.68951	-1.42735	3.87525e-10	7.53051e-09	-9.4117	-2.53675	-1.34298	1.17859e-05	0.00025876	-4.92864	8.08	7.67	7.72	26.5	23.75	26.44	7.52	8.1	23.97	23.74	706	696	1402
ENSG00000125378.15	ENSG00000125378.15|BMP4	BMP4	23.5143	4.55547	5.18418e-09	6.20985e-08	8.28532	14.247	3.83258	7.9933e-06	0.000205236	5.09727	7.17	8.27	7.19	0.41	0.39	0.21	7.32	7.45	0.51	0.51	994	410	1404
ENSG00000095539.15	ENSG00000095539.15|SEMA4G	SEMA4G	21.5613	4.43037	1.39067e-12	1.18798e-10	11.8568	11.3919	3.50993	0.00015012	0.00132308	3.82356	24.48	23.26	24.58	1.34	1.16	0.89	26.45	27.43	2.31	1.68	115	1289	1404
ENSG00000079332.14	ENSG00000079332.14|SAR1A	SAR1A	1.91838	0.939888	2.09555e-11	8.46465e-10	10.6787	1.71619	0.77921	0.000101191	0.00100809	3.99486	132.91	134.46	131.53	68.01	65.91	70.28	120.06	118.32	72.24	67.92	266	1139	1405
ENSG00000133739.15	ENSG00000133739.15|LRRCC1	LRRCC1	-6.95302	-2.79764	8.50049e-11	2.35928e-09	-10.0706	-6.61266	-2.72523	2.42169e-05	0.000401209	-4.61588	0.73	0.62	0.66	6.07	6.06	5.6	0.62	0.58	4.38	5.08	530	875	1405
ENSG00000132437.17	ENSG00000132437.17|DDC	DDC	17.1362	4.09897	1.29049e-08	1.32472e-07	7.88925	20.9052	4.38579	3.01185e-06	0.000115489	5.52117	2.93	3.47	3.74	0.34	0.16	0.19	3.55	4.05	0.45	0.31	1160	246	1406
ENSG00000165416.14	ENSG00000165416.14|SUGT1	SUGT1	1.61515	0.691668	1.86006e-09	2.66722e-08	8.73047	1.66563	0.736067	1.75457e-05	0.000326229	4.75583	100.43	95.84	94.82	73.16	68.92	69.78	80.24	79.53	56.59	61.03	833	574	1407
ENSG00000087087.18	ENSG00000087087.18|SRRT	SRRT	-2.63318	-1.3968	5.30561e-11	1.68418e-09	-10.2753	-1.90101	-0.92677	3.16513e-05	0.000473963	-4.49961	26.11	27.31	26.33	69.07	68.29	73.9	31.54	32.17	54.21	56.08	461	947	1408
ENSG00000165916.8	ENSG00000165916.8|PSMC3	PSMC3	-2.08952	-1.06317	4.18129e-10	7.98002e-09	-9.37869	-2.44327	-1.28881	1.16562e-05	0.000257577	-4.93344	58.74	58.22	55.96	121.02	120.78	126.81	44.02	44.91	107.03	114.59	716	693	1409
ENSG00000147874.10	ENSG00000147874.10|HAUS6	HAUS6	-2.47946	-1.31002	3.99686e-10	7.72197e-09	-9.39828	-2.44622	-1.29056	1.19248e-05	0.000260534	-4.92355	8.21	9.57	10.43	23.65	19.95	18.13	7.71	7.79	17.96	18.76	709	700	1409
ENSG00000100519.11	ENSG00000100519.11|PSMC6	PSMC6	-1.92855	-0.947519	1.92846e-10	4.34148e-09	-9.71479	-1.67145	-0.741103	1.72033e-05	0.000323649	-4.76439	52.12	49.51	49.33	91.87	92.44	95.16	42.86	44.21	75.29	78	621	788	1409
ENSG00000184634.15	ENSG00000184634.15|MED12	MED12	2.82745	1.4995	6.47889e-10	1.13211e-08	9.1885	2.02634	1.01887	3.36266e-05	0.000495241	4.47332	9.26	9.64	9.36	4.69	4.45	3.66	11.85	12.24	6.99	8.16	667	748	1415
ENSG00000108587.15	ENSG00000108587.15|GOSR1	GOSR1	1.89938	0.925528	6.51108e-10	1.13255e-08	9.18635	1.93761	0.954276	3.34952e-05	0.00049454	4.47502	33.84	33.15	35.13	21.44	18.91	20.43	28.95	27.47	15.09	17.19	671	745	1416
ENSG00000174483.19	ENSG00000174483.19|BBS1	BBS1	2.92619	1.54902	1.32167e-09	2.00961e-08	8.87888	2.60709	1.38244	2.30838e-05	0.000390256	4.63669	6.51	6.1	6.35	5.2	2.91	2.19	6.58	7.78	4.83	3.06	777	641	1418
ENSG00000148835.10	ENSG00000148835.10|TAF5	TAF5	-3.69048	-1.88381	5.35521e-10	9.69383e-09	-9.27122	-4.65673	-2.21932	1.07353e-05	0.000245221	-4.96919	1.5	1.37	1.25	6.06	6.43	6.2	0.77	0.96	4.89	5.31	753	667	1420
ENSG00000185904.11	ENSG00000185904.11|LINC00839	LINC00839	2.67656	1.42038	1.11618e-09	1.76019e-08	8.95227	2.57701	1.3657	2.65926e-05	0.000426375	4.57524	11.9	11.99	12.1	4.96	4.47	5.5	11.63	11.42	5.24	4.76	746	676	1422
ENSG00000005108.15	ENSG00000005108.15|THSD7A	THSD7A	18.5947	4.21682	9.14478e-10	1.487e-08	9.03883	22.3764	4.48391	2.91603e-05	0.000451809	4.53521	1.32	0.95	1.16	0.06	0.11	0.13	1.12	1.18	0.04	0.14	718	706	1424
ENSG00000188994.12	ENSG00000188994.12|ZNF292	ZNF292	2.65433	1.40835	2.03832e-09	2.87649e-08	8.69073	3.04948	1.60857	1.78084e-05	0.000329724	4.74937	9.78	10.62	11.6	4.73	4.47	3.72	10.4	11.52	4.17	4.28	847	578	1425
ENSG00000080493.15	ENSG00000080493.15|SLC4A4	SLC4A4	3.20545	1.68053	2.39128e-08	2.22702e-07	7.62137	4.19191	2.06761	1.24618e-06	7.09064e-05	5.90442	2.92	3.43	3.49	1.08	1.48	0.8	3.29	3.3	0.92	0.93	1274	153	1427
ENSG00000160753.15	ENSG00000160753.15|RUSC1	RUSC1	-2.75028	-1.45958	1.35343e-09	2.05088e-08	-8.86856	-2.48083	-1.31082	6.09324e-06	0.000175807	-5.21515	10.29	10.29	10.13	30.2	33.86	33.99	11.05	11.46	32.83	32.78	878	551	1429
ENSG00000173692.12	ENSG00000173692.12|PSMD1	PSMD1	-1.82623	-0.868872	3.1107e-11	1.103e-09	-10.5071	-1.61434	-0.690945	4.20579e-05	0.000575073	-4.37615	54.95	52.81	54.2	103.03	100.38	97.03	44.32	43.9	70.2	71.85	421	1008	1429
ENSG00000175550.7	ENSG00000175550.7|DRAP1	DRAP1	-2.46182	-1.29972	1.49829e-08	1.49549e-07	-7.8244	-2.54508	-1.34771	5.85309e-07	4.77966e-05	-6.23262	61.76	57.93	62.61	151.02	161.33	186.52	56.99	55.27	148.3	144.47	1209	221	1430
ENSG00000241935.8	ENSG00000241935.8|HOGA1	HOGA1	5.40852	2.43523	3.09818e-12	2.08892e-10	11.5089	3.22459	1.68911	0.000147809	0.00130969	3.8303	25.43	26.47	28.34	4.77	4.93	6.94	27.17	27.92	8.02	10.25	153	1279	1432
ENSG00000152409.8	ENSG00000152409.8|JMY	JMY	7.39054	2.88568	6.81059e-09	7.715e-08	8.16682	4.66556	2.22205	7.38752e-06	0.000195851	5.1315	0.98	1.06	1.04	0.15	0.5	0.15	1.61	1.52	0.54	0.42	1047	388	1435
ENSG00000242265.5	ENSG00000242265.5|PEG10	PEG10	-2.71199	-1.43935	3.17121e-10	6.45362e-09	-9.49877	-1.7645	-0.819258	1.49109e-05	0.000297945	-4.8265	16.44	17.22	15.74	53.93	52.01	54.97	22.09	21.31	45.34	45.54	678	757	1435
ENSG00000155097.11	ENSG00000155097.11|ATP6V1C1	ATP6V1C1	1.72313	0.785028	1.02765e-08	1.0964e-07	7.98816	2.13037	1.0911	5.67175e-06	0.000169943	5.24628	54.7	52.91	48.2	36.25	34.65	30.45	48.68	50.53	25.63	24.27	1106	330	1436
ENSG00000137936.16	ENSG00000137936.16|BCAR3	BCAR3	-2.15554	-1.10805	3.16384e-10	6.44351e-09	-9.49979	-2.29573	-1.19895	1.50275e-05	0.000299303	-4.82311	18.05	19	20.27	42.36	43.04	46.87	16.32	15.96	41.16	39.71	677	759	1436
ENSG00000160685.13	ENSG00000160685.13|ZBTB7B	ZBTB7B	2.37652	1.24885	1.59799e-10	3.8061e-09	9.79642	1.64429	0.717464	6.30576e-05	0.000742161	4.20026	44.56	40.6	46.95	17.28	18.56	17.99	36.06	36.86	21.45	23.09	475	967	1442
ENSG00000179562.2	ENSG00000179562.2|GCC1	GCC1	1.83434	0.875261	1.32685e-10	3.34653e-09	9.87718	1.6504	0.722816	6.79556e-05	0.00077552	4.16777	37.15	36.22	37.24	21.17	20.74	19.59	31.3	32.36	19.5	19.48	448	995	1443
ENSG00000125945.14	ENSG00000125945.14|ZNF436	ZNF436	2.36506	1.24188	1.46149e-08	1.46533e-07	7.8352	2.47298	1.30625	3.25822e-06	0.000120232	5.48702	7.26	7.51	7.13	3.44	3.88	3.04	8.6	8.62	3.89	3.86	1188	259	1447
ENSG00000176208.8	ENSG00000176208.8|ATAD5	ATAD5	-16.4112	-4.03661	2.01285e-09	2.84952e-08	-8.69619	-11.013	-3.46114	5.25418e-06	0.000162022	-5.2795	0.13	0.31	0.15	3.4	3.5	2.88	0.16	0.18	2.2	2.29	923	524	1447
ENSG00000131080.14	ENSG00000131080.14|EDA2R	EDA2R	3.56442	1.83367	2.22929e-11	8.7846e-10	10.6518	3.53722	1.82261	0.000115766	0.00110816	3.93642	18.18	18.02	16.94	5.75	5.22	4.77	17.78	19.37	5.32	5.72	274	1179	1453
ENSG00000177731.15	ENSG00000177731.15|FLII	FLII	-1.86344	-0.897968	3.07937e-10	6.29549e-09	-9.51154	-1.76533	-0.819935	1.67604e-05	0.000320612	-4.77572	53.94	53.65	47.78	99.54	97.17	111.03	57.94	63.75	95.42	95.12	674	780	1454
ENSG00000148396.18	ENSG00000148396.18|SEC16A	SEC16A	1.96978	0.978036	6.49454e-10	1.13255e-08	9.18745	1.9423	0.957765	3.8081e-05	0.000537067	4.41929	47.26	50.04	48.71	25.11	26.49	27.9	41.69	44.19	22.33	23.48	670	787	1457
ENSG00000124602.9	ENSG00000124602.9|UNC5CL	UNC5CL	4.41911	2.14376	2.40659e-10	5.14365e-09	9.6186	2.52293	1.3351	5.40282e-05	0.000671747	4.26738	3.58	3.46	3.56	0.95	0.87	0.91	3.58	3.67	1.8	1.54	540	917	1457
ENSG00000101384.11	ENSG00000101384.11|JAG1	JAG1	5.61571	2.48947	1.2555e-14	5.88103e-12	13.9012	4.53126	2.17991	0.000222385	0.00173361	3.65289	62.48	63.2	60.13	11.13	10.57	10.47	54.6	56.05	11.37	11.22	15	1442	1457
ENSG00000108424.9	ENSG00000108424.9|KPNB1	KPNB1	-1.93454	-0.951993	1.27454e-09	1.94904e-08	-8.89465	-1.5636	-0.644876	7.42384e-06	0.000196224	-5.12937	124.58	125.72	118.08	252.54	250	225.35	118.42	114.04	190.2	190.82	871	586	1457
ENSG00000089154.10	ENSG00000089154.10|GCN1	GCN1	1.66954	0.739452	2.3628e-09	3.24187e-08	8.62657	1.62193	0.697714	1.83961e-05	0.000337104	4.73527	55.43	56.1	56.76	31.81	32.92	31.29	59.73	55.84	37.06	36.68	873	587	1460
ENSG00000181220.15	ENSG00000181220.15|ZNF746	ZNF746	1.92474	0.94466	7.2144e-10	1.23224e-08	9.1418	1.55878	0.640417	3.68943e-05	0.000524811	4.43304	27.83	27.71	28.71	15.54	15.11	14.29	22.03	22.03	14.74	14.19	683	778	1461
ENSG00000158292.6	ENSG00000158292.6|GPR153	GPR153	-8.71944	-3.12424	7.55681e-09	8.42098e-08	-8.12166	-12.5737	-3.65234	1.68765e-06	8.38679e-05	-5.77272	0.18	0.21	0.28	2.25	2.2	2.39	0.19	0.27	3.38	3.51	1117	346	1463
ENSG00000178685.13	ENSG00000178685.13|PARP10	PARP10	2.25896	1.17566	1.06537e-08	1.13103e-07	7.9725	2.17727	1.12252	6.32351e-06	0.00017958	5.19904	14.17	15.17	16.84	6.49	6.07	7.82	23.54	21.98	11.55	8.94	1112	353	1465
ENSG00000160446.18	ENSG00000160446.18|ZDHHC12	ZDHHC12	-2.46211	-1.29989	2.90963e-08	2.62368e-07	-7.53616	-2.78374	-1.47703	3.02255e-07	3.38384e-05	-6.51963	20.48	20.05	21.01	55.86	56.59	66.45	16.01	16.27	55	54.01	1298	169	1467
ENSG00000213523.10	ENSG00000213523.10|SRA1	SRA1	2.21096	1.14467	2.81247e-09	3.73782e-08	8.55091	2.07736	1.05475	1.71936e-05	0.000323649	4.76463	57.48	54.86	58.6	25.28	26.17	29.46	50.62	48.62	26.11	24.87	898	570	1468
ENSG00000136877.14	ENSG00000136877.14|FPGS	FPGS	-2.1181	-1.08277	1.08055e-08	1.14441e-07	-7.96636	-2.22413	-1.15324	1.21784e-06	7.05069e-05	-5.91441	20.14	20.81	22.05	48.14	50.55	47.83	20.61	20.25	49.35	50.35	1165	303	1468
ENSG00000117877.10	ENSG00000117877.10|CD3EAP	CD3EAP	-5.87586	-2.5548	1.13127e-09	1.77676e-08	-8.94643	-4.11045	-2.0393	8.4042e-06	0.000211219	-5.0755	1.51	2.26	1.42	12.6	13.67	12.04	1.13	1.27	5.65	7.2	855	613	1468
ENSG00000187239.16	ENSG00000187239.16|FNBP1	FNBP1	-2.0159	-1.01143	2.41422e-09	3.30562e-08	-8.61722	-1.93565	-0.952815	5.0725e-06	0.000158078	-5.29478	14.27	15.19	12.98	17.75	17.79	15.53	11.79	10.96	14.5	15.33	950	519	1469
ENSG00000149636.15	ENSG00000149636.15|DSN1	DSN1	-2.90957	-1.54081	4.3519e-10	8.22916e-09	-9.36132	-2.93888	-1.55526	1.4176e-05	0.00028853	-4.84844	6.07	6.75	7.36	23.76	22.91	21.84	5.96	5.98	20.67	19.52	724	746	1470
ENSG00000197451.11	ENSG00000197451.11|HNRNPAB	HNRNPAB	-2.47997	-1.31032	4.12055e-13	5.39308e-11	-12.385	-2.21021	-1.14418	0.000117913	0.00112249	-3.92844	88.58	88.51	93.33	226.28	228.07	229.34	78.51	79.17	175.87	172.67	126	1345	1471
ENSG00000122861.15	ENSG00000122861.15|PLAU	PLAU	-3.87232	-1.9532	9.44906e-14	1.93298e-11	-13.0246	-4.28795	-2.10029	0.000135246	0.00123094	-3.86887	28.7	29.22	30.12	115.21	117.25	119.84	30.38	29.73	132.58	132.26	86	1385	1471
ENSG00000135723.13	ENSG00000135723.13|FHOD1	FHOD1	-2.6548	-1.4086	5.20931e-10	9.46181e-09	-9.28322	-1.68751	-0.754899	1.30232e-05	0.000274557	-4.88528	8.99	8.25	8.57	17.62	18.43	19.41	14.57	12.29	17.33	19.19	751	721	1472
ENSG00000117682.16	ENSG00000117682.16|DHDDS	DHDDS	2.20786	1.14265	3.27513e-09	4.21427e-08	8.48477	1.96402	0.973812	1.6277e-05	0.000315131	4.78843	23.67	20.99	23.66	12.03	10.34	10.25	15.73	19.47	10.07	10.7	927	546	1473
ENSG00000170456.15	ENSG00000170456.15|DENND5B	DENND5B	2.08837	1.06238	3.126e-09	4.05345e-08	8.50501	2.43414	1.28341	1.66305e-05	0.000319541	4.7791	16.69	17.48	15.98	13.13	13.96	13.73	14.33	13.81	11.59	10.91	921	552	1473
ENSG00000132182.11	ENSG00000132182.11|NUP210	NUP210	-2.54023	-1.34496	7.07739e-09	7.95982e-08	-8.15013	-3.16887	-1.66397	1.98301e-06	9.23704e-05	-5.70268	0.82	0.73	0.79	2.6	2.52	2.29	0.97	0.85	3.84	3.59	1109	364	1473
ENSG00000151465.13	ENSG00000151465.13|CDC123	CDC123	-1.68525	-0.752959	2.12128e-10	4.65964e-09	-9.6734	-1.67178	-0.741381	2.13552e-05	0.000372582	-4.6705	95.85	100.68	100.67	169.19	169.7	170.95	83.95	86.99	137.81	150.63	635	842	1477
ENSG00000100557.9	ENSG00000100557.9|C14orf105	C14orf105	1.99623	0.997281	3.08455e-09	4.01744e-08	8.51081	2.32074	1.21459	1.71418e-05	0.000323493	4.76594	24.12	26.28	25.35	16.94	16.27	15.4	26.93	26.98	15.31	14.09	915	566	1481
ENSG00000173218.14	ENSG00000173218.14|VANGL1	VANGL1	-2.12318	-1.08623	1.60606e-09	2.36003e-08	-8.79424	-2.0254	-1.01821	7.18662e-06	0.000191817	-5.14348	4.99	4.98	4.72	10.78	10.94	8.7	4.01	4.32	8.13	7.57	898	583	1481
ENSG00000087095.12	ENSG00000087095.12|NLK	NLK	2.68117	1.42286	3.66938e-09	4.62352e-08	8.43541	2.97716	1.57394	1.55187e-05	0.000306185	4.80914	13.79	14.11	13.03	5.39	6.27	5.04	13.84	14.96	5.05	5.62	947	535	1482
ENSG00000182700.4	ENSG00000182700.4|IGIP	IGIP	4.62431	2.20924	3.47609e-10	6.90049e-09	9.45891	3.83403	1.93886	5.11221e-05	0.000646373	4.29139	3.17	3.36	3.03	0.75	0.71	0.77	3.25	3.52	0.92	1.09	585	899	1484
ENSG00000132274.15	ENSG00000132274.15|TRIM22	TRIM22	1.84286	0.881945	1.04306e-09	1.66082e-08	8.98169	1.88294	0.91299	3.39761e-05	0.000498304	4.46883	28.89	28.53	29.27	14.15	12.57	10.89	27.47	26.77	13.82	13.17	734	752	1486
ENSG00000214655.10	ENSG00000214655.10|ZSWIM8	ZSWIM8	2.53786	1.34361	3.47238e-12	2.23943e-10	11.4594	2.26619	1.18027	0.000165994	0.00142178	3.77991	41.69	39.9	49.71	18.26	18.03	18.63	60.82	54.85	24.4	25.12	161	1325	1486
ENSG00000065427.14	ENSG00000065427.14|KARS	KARS	-1.68581	-0.753442	5.75068e-11	1.78179e-09	-10.2403	-1.68003	-0.748483	4.2622e-05	0.000578898	-4.37037	90.03	89.21	91.99	155.34	153.91	152.74	74.93	75.54	125.37	128.06	474	1014	1488
ENSG00000176834.13	ENSG00000176834.13|VSIG10	VSIG10	-3.3188	-1.73066	1.70194e-11	7.28235e-10	-10.7691	-2.66596	-1.41466	6.31918e-05	0.00074308	-4.19934	3.64	2.51	3.01	10.08	9.7	8.97	3.93	4.36	11	11.21	358	1133	1491
ENSG00000109846.7	ENSG00000109846.7|CRYAB	CRYAB	10.3122	3.36627	1.46477e-08	1.46806e-07	7.83423	12.0068	3.58578	4.59907e-06	0.000148212	5.33733	15.29	11.79	14.95	1.29	1.35	1.44	17.17	15.47	1.79	1.14	1189	303	1492
ENSG00000173614.13	ENSG00000173614.13|NMNAT1	NMNAT1	3.32692	1.73419	2.13132e-10	4.67211e-09	9.67135	3.22186	1.6879	6.52388e-05	0.000760451	4.18549	6.97	6.46	7.59	2.21	2.31	2.37	5.8	6.81	2.08	2.23	522	976	1498
ENSG00000077063.10	ENSG00000077063.10|CTTNBP2	CTTNBP2	3.30699	1.72552	1.04886e-10	2.79207e-09	9.97928	3.41106	1.77022	8.45965e-05	0.000893096	4.07265	11.07	11.58	11.99	3.89	4.38	3.62	9.11	10.4	2.71	4.04	420	1078	1498
ENSG00000136840.18	ENSG00000136840.18|ST6GALNAC4	ST6GALNAC4	-2.0165	-1.01185	1.51024e-08	1.50405e-07	-7.82095	-4.25144	-2.08795	1.05794e-06	6.58611e-05	-5.97554	9.94	10.15	11.22	23.12	24.03	24.38	5.74	6.93	31.03	32.04	1212	286	1498
ENSG00000140263.13	ENSG00000140263.13|SORD	SORD	-2.58336	-1.36925	2.49048e-10	5.27744e-09	-9.60372	-2.1203	-1.08427	2.17018e-05	0.000376269	-4.6635	5.46	6.23	6.63	17.07	16.67	17.51	5.75	5.31	14.3	13.75	651	848	1499
ENSG00000168906.12	ENSG00000168906.12|MAT2A	MAT2A	-1.93871	-0.9551	9.01079e-12	4.4636e-10	-11.0452	-1.55283	-0.634897	7.2136e-05	0.000804626	-4.14185	47.09	47	45.88	95.59	92.36	87.8	58.16	59.12	85.52	89.38	316	1184	1500
ENSG00000169410.9	ENSG00000169410.9|PTPN9	PTPN9	-1.82099	-0.864725	1.60107e-09	2.35529e-08	-8.79559	-2.1728	-1.11955	8.22805e-06	0.000208911	-5.0847	12.75	12.55	12.47	26.45	25.81	23.74	10.8	10.74	24.86	25.23	896	605	1501
ENSG00000183696.13	ENSG00000183696.13|UPP1	UPP1	-2.65973	-1.41128	4.11488e-09	5.09352e-08	-8.38564	-3.1382	-1.64994	3.9645e-06	0.000135542	-5.40181	22.51	24.72	23.02	64.35	69.07	80.34	17.57	17.85	65.05	63.35	1023	479	1502
ENSG00000134470.20	ENSG00000134470.20|IL15RA	IL15RA	-6.29265	-2.65367	1.21112e-09	1.86804e-08	-8.91681	-4.13577	-2.04816	9.37794e-06	0.000225156	-5.02789	1.43	1.75	0.97	10.99	10.28	9.51	1.82	1.49	9.93	8.69	866	636	1502
ENSG00000125817.7	ENSG00000125817.7|CENPB	CENPB	-2.51647	-1.3314	2.19528e-10	4.78091e-09	-9.65851	-2.69336	-1.42941	2.28391e-05	0.000388104	-4.64132	18.31	18.4	19.92	47.41	48.77	53.18	16.47	15.47	45.45	45	641	861	1502
ENSG00000181588.16	ENSG00000181588.16|MEX3D	MEX3D	-3.53176	-1.82039	2.93166e-09	3.85438e-08	-8.53289	-2.93741	-1.55455	5.37842e-06	0.000163566	-5.26935	2.96	3.03	3.52	12.55	13.41	14.02	3.59	3.66	12.81	12.62	975	529	1504
ENSG00000114405.10	ENSG00000114405.10|C3orf14	C3orf14	-4.51797	-2.17567	1.22846e-09	1.89157e-08	-8.91064	-4.16105	-2.05695	9.39435e-06	0.00022534	-5.02713	9.3	8.79	7.45	50.52	41.76	51.29	7.02	7.61	40.4	45.41	868	638	1506
ENSG00000095203.14	ENSG00000095203.14|EPB41L4B	EPB41L4B	-2.16633	-1.11526	3.14668e-09	4.07253e-08	-8.50215	-2.03695	-1.02641	5.11943e-06	0.000158979	-5.29078	3.79	4.08	4.26	10.45	10.49	10.2	3.46	3.73	8.7	8.67	986	521	1507
ENSG00000185222.8	ENSG00000185222.8|TCEAL9	TCEAL9	3.32064	1.73146	2.66784e-13	3.9318e-11	12.5738	2.86764	1.51986	0.00022368	0.00174216	3.65037	398.34	395.42	389.94	113.1	113.72	122.08	371.36	352.72	122	121.95	61	1447	1508
ENSG00000205362.11	ENSG00000205362.11|MT1A	MT1A	-8.27659	-3.04904	7.82825e-08	6.08484e-07	-7.10634	-11.1693	-3.48146	5.97368e-08	1.8357e-05	-7.22376	5.88	8.95	6.88	67.85	62.04	88.65	7.09	7.6	102.3	102.67	1440	68	1508
ENSG00000251369.8	ENSG00000251369.8|ZNF550	ZNF550	2.57366	1.36382	1.21205e-08	1.25921e-07	7.91648	2.42489	1.27792	6.68025e-06	0.000183728	5.17521	3.6	4.03	3.46	1.75	1.53	1.46	3.6	4.17	1.94	1.79	1142	369	1511
ENSG00000173517.10	ENSG00000173517.10|PEAK1	PEAK1	2.60384	1.38064	2.21313e-08	2.07699e-07	7.65499	2.24499	1.16671	2.9941e-06	0.000115108	5.52373	3.65	3.46	3.18	1.54	1.53	1.11	3.45	3.18	1.7	1.41	1267	245	1512
ENSG00000181315.10	ENSG00000181315.10|ZNF322	ZNF322	1.90999	0.933563	1.26671e-08	1.30382e-07	7.89732	1.77395	0.826963	6.34348e-06	0.000179888	5.19767	12.56	13.24	13.34	8.08	7.37	6.22	12.1	12.44	7.5	7.64	1157	355	1512
ENSG00000100320.22	ENSG00000100320.22|RBFOX2	RBFOX2	-1.94023	-0.956226	3.37735e-09	4.31667e-08	-8.47142	-1.88489	-0.914484	4.94765e-06	0.000155285	-5.3056	12.8	12.8	12.76	26.89	25.09	22.55	14.27	14.76	26.61	23.76	996	516	1512
ENSG00000100647.7	ENSG00000100647.7|SUSD6	SUSD6	2.958	1.56462	1.66361e-10	3.92042e-09	9.77895	2.37585	1.24844	7.33354e-05	0.000813546	4.13469	4.75	4.87	4.9	1.98	1.84	1.59	4.7	4.42	2.24	2.03	485	1028	1513
ENSG00000181444.12	ENSG00000181444.12|ZNF467	ZNF467	4.54625	2.18468	9.50726e-11	2.58497e-09	10.0219	2.43912	1.28636	9.12467e-05	0.000939397	4.03978	48.34	53.41	53.65	11.68	12.71	13.14	51.61	53.5	22.13	21.88	407	1108	1515
ENSG00000198960.10	ENSG00000198960.10|ARMCX6	ARMCX6	3.24124	1.69654	3.66989e-12	2.30639e-10	11.4353	2.36592	1.2424	0.000176374	0.00148504	3.75357	56.27	57.17	58.51	22.65	22.56	22.56	50.42	49.05	25.9	25.52	167	1348	1515
ENSG00000067225.17	ENSG00000067225.17|PKM	PKM	-1.71316	-0.77666	9.93039e-08	7.45408e-07	-7.00303	-1.815	-0.859969	1.26012e-08	9.80596e-06	-7.89959	1478.76	1477.38	1555.72	2206.15	2231.66	2234.79	1420.92	1475.32	2664.69	2664.42	1488	27	1515
ENSG00000088930.7	ENSG00000088930.7|XRN2	XRN2	-1.76146	-0.81677	1.67014e-09	2.4421e-08	-8.77725	-1.53361	-0.616927	8.47837e-06	0.000211219	-5.07169	39.05	39.88	38.91	73.87	71.62	65.96	43.16	44.24	66.83	68.12	903	614	1517
ENSG00000115041.12	ENSG00000115041.12|KCNIP3	KCNIP3	4.07071	2.02528	8.92668e-11	2.45826e-09	10.0493	3.67211	1.87661	9.3093e-05	0.000950987	4.03108	8.55	9.34	10.01	2.58	2.98	2.46	11.92	11.28	3.71	3.69	401	1117	1518
ENSG00000130962.17	ENSG00000130962.17|PRRG1	PRRG1	3.75357	1.90826	3.57809e-11	1.23271e-09	10.4463	4.1857	2.06547	0.000122219	0.00114913	3.91286	19.67	18.41	18.09	5.71	5.46	4.85	22.78	21.93	5.77	5.84	320	1198	1518
ENSG00000101017.13	ENSG00000101017.13|CD40	CD40	-2.26737	-1.18102	6.44214e-09	7.3822e-08	-8.19097	-2.30306	-1.20355	2.96449e-06	0.000114503	-5.52805	10.26	10.84	10.86	25.05	27.63	29.09	10.31	9.29	27.9	24.25	1088	430	1518
ENSG00000075391.16	ENSG00000075391.16|RASAL2	RASAL2	2.35084	1.23318	1.25746e-08	1.29781e-07	7.90051	2.45523	1.29586	6.60092e-06	0.000183027	5.1804	16.97	16.77	17.11	8.47	7.54	5.63	15.96	15.91	7.07	6.26	1153	366	1519
ENSG00000159055.3	ENSG00000159055.3|MIS18A	MIS18A	-5.90003	-2.56072	4.86425e-11	1.58192e-09	-10.313	-5.0369	-2.33254	5.09137e-05	0.000644533	-4.29317	2.02	2.57	2.79	16.13	15.39	16.31	2.02	2.02	12.83	13.24	452	1071	1523
ENSG00000148362.10	ENSG00000148362.10|C9orf142	C9orf142	-2.70272	-1.43441	1.11e-08	1.17235e-07	-7.95468	-2.52199	-1.33456	1.92049e-06	9.15539e-05	-5.71659	9.47	9.18	9.5	28.72	31.87	35.24	10.31	10.21	34.55	33.9	1169	356	1525
ENSG00000137814.10	ENSG00000137814.10|HAUS2	HAUS2	-2.49436	-1.31867	4.75898e-10	8.82062e-09	-9.32249	-2.10564	-1.07426	1.72529e-05	0.000323965	-4.76314	6.1	7.51	6.21	20.81	19.89	17.67	7.64	6.06	13.32	13.39	736	789	1525
ENSG00000168505.6	ENSG00000168505.6|GBX2	GBX2	-7.97095	-2.99475	7.2773e-09	8.15718e-08	-8.13803	-6.38237	-2.67409	2.76753e-06	0.00011011	-5.55791	0.79	0.94	0.86	6.03	5.27	6.72	0.96	0.69	5.26	6.12	1114	415	1529
ENSG00000181544.13	ENSG00000181544.13|FANCB	FANCB	-10.2781	-3.3615	6.83941e-10	1.18119e-08	-9.16498	-10.7645	-3.42821	1.40388e-05	0.000287269	-4.85267	0.38	0.29	0.23	3.28	3.16	3.25	0.14	0.21	1.99	2.23	786	743	1529
ENSG00000145912.8	ENSG00000145912.8|NHP2	NHP2	-2.10991	-1.07718	1.83257e-08	1.77088e-07	-7.73694	-2.31467	-1.21081	1.12175e-06	6.70123e-05	-5.9501	61.64	58.81	54.75	118.52	124.56	137.91	53.55	53.7	127.87	135.82	1237	293	1530
ENSG00000102409.9	ENSG00000102409.9|BEX4	BEX4	4.076	2.02716	2.91474e-11	1.05463e-09	10.5354	2.3606	1.23915	0.000130827	0.00120299	3.8833	39.41	36.5	34.61	8.99	9.47	10.33	44.34	42.45	19.73	19.46	302	1229	1531
ENSG00000100578.14	ENSG00000100578.14|KIAA0586	KIAA0586	-2.88741	-1.52978	2.61201e-09	3.51693e-08	-8.58303	-2.63775	-1.39931	6.63939e-06	0.00018333	-5.17787	3.4	2.98	3.65	13.38	12.42	10.25	2.97	2.82	8.77	10.67	962	570	1532
ENSG00000139209.15	ENSG00000139209.15|SLC38A4	SLC38A4	52.1238	5.70387	1.3155e-08	1.3442e-07	7.88091	120.72	6.91552	6.66488e-06	0.000183496	5.17621	2.45	2.09	2.4	0.23	0.11	0.02	1.14	1.27	0.06	0	1165	368	1533
ENSG00000132286.11	ENSG00000132286.11|TIMM10B	TIMM10B	2.03841	1.02744	7.64949e-10	1.2894e-08	9.11637	2.24019	1.16362	4.33259e-05	0.000583367	4.36325	22.72	22.07	23.87	16.32	17.14	18.37	18.48	17.99	13.81	16.17	695	839	1534
ENSG00000175602.3	ENSG00000175602.3|CCDC85B	CCDC85B	-9.74327	-3.28441	1.00826e-09	1.61685e-08	-8.99643	-8.40219	-3.07077	1.16021e-05	0.00025702	-4.93546	2.23	2.93	3.47	31.64	33.44	38.3	2.2	2.43	27	22.32	842	692	1534
ENSG00000152700.13	ENSG00000152700.13|SAR1B	SAR1B	2.01075	1.00774	1.16557e-08	1.21851e-07	7.93346	2.02049	1.01471	7.66538e-06	0.000199777	5.11547	35.27	39.63	36.92	26.91	26.08	25.92	29.69	29.95	22.63	22.65	1133	402	1535
ENSG00000150457.8	ENSG00000150457.8|LATS2	LATS2	2.34983	1.23256	1.36897e-10	3.41922e-09	9.86361	2.43736	1.28532	8.59312e-05	0.000902469	4.06585	19.35	21.8	19.7	9.09	9.58	8.1	17.86	17.95	7.62	7.24	453	1083	1536
ENSG00000175455.14	ENSG00000175455.14|CCDC14	CCDC14	-4.73042	-2.24197	6.12777e-11	1.85961e-09	-10.2127	-2.0457	-1.03259	4.91363e-05	0.000629707	-4.3086	3.77	3.84	3.37	16.63	15.57	14.61	7.24	7.03	13.59	14.41	481	1056	1537
ENSG00000178947.8	ENSG00000178947.8|SMIM10L2A	SMIM10L2A	17.0423	4.09105	7.33766e-09	8.21449e-08	8.13444	5.8791	2.55559	1.21285e-05	0.000261935	4.91619	1.41	1.7	1.6	0.11	0.13	0.06	1.88	1.99	0.41	0.31	1057	481	1538
ENSG00000183150.7	ENSG00000183150.7|GPR19	GPR19	3.88775	1.95894	1.15255e-09	1.79855e-08	8.93834	4.30985	2.10764	3.76023e-05	0.00053243	4.42479	8.85	8.63	9.21	3.19	2.66	2.95	8	9.49	2.36	2.77	755	783	1538
ENSG00000129933.20	ENSG00000129933.20|MAU2	MAU2	2.15019	1.10447	1.55571e-08	1.54185e-07	7.80807	1.97456	0.981528	5.7403e-06	0.000170299	5.24107	8.16	8.23	8.15	4.57	4.74	4.64	8.08	7.73	4.4	5.47	1202	337	1539
ENSG00000125962.14	ENSG00000125962.14|ARMCX5	ARMCX5	2.53142	1.33994	6.96218e-10	1.19821e-08	9.15725	3.12079	1.64191	4.55061e-05	0.000602	4.34193	10.81	11.97	11.96	4.58	4.6	3.96	12.98	10.85	4.2	4.66	679	861	1540
ENSG00000027697.13	ENSG00000027697.13|IFNGR1	IFNGR1	2.10803	1.0759	6.04979e-11	1.84184e-09	10.2183	1.83222	0.873594	0.000112638	0.00108488	3.94832	70.97	67.05	65.42	33.49	31.94	31.72	49.86	50.55	28.3	27.3	366	1174	1540
ENSG00000162813.17	ENSG00000162813.17|BPNT1	BPNT1	1.8498	0.887372	1.50638e-09	2.23798e-08	8.82206	1.63043	0.705249	3.31485e-05	0.000490516	4.47954	67.76	65.96	68.8	36.17	38.38	38.44	59.02	59.04	35.64	38	799	743	1542
ENSG00000064102.14	ENSG00000064102.14|INTS13	INTS13	-1.8101	-0.85607	1.70688e-10	3.98719e-09	-9.7678	-1.7732	-0.826353	3.09652e-05	0.000468962	-4.50913	37.55	33.84	32.9	64.63	65.84	64.3	28.33	28.75	47.28	52.24	602	940	1542
ENSG00000275395.4	ENSG00000275395.4|FCGBP	FCGBP	6.22408	2.63786	8.08811e-09	8.92735e-08	8.09215	5.26195	2.3956	1.16629e-05	0.000257577	4.93319	0.45	0.49	0.54	0.08	0.09	0.09	0.58	0.53	0.13	0.15	1073	473	1546
ENSG00000124191.17	ENSG00000124191.17|TOX2	TOX2	-2.21549	-1.14763	1.86198e-08	1.79411e-07	-7.73002	-3.60163	-1.84865	1.24032e-06	7.09064e-05	-5.90647	7.46	7.03	8.88	21.57	23.34	23.06	5.79	4.63	23.38	22.1	1238	308	1546
ENSG00000137331.11	ENSG00000137331.11|IER3	IER3	-2.9901	-1.58019	2.24986e-11	8.81476e-10	-10.6478	-3.27658	-1.71219	6.7807e-05	0.00077552	-4.16873	107.69	106.91	111.31	319.15	324	354.52	98.46	97.21	325.13	329.08	385	1161	1546
ENSG00000149503.12	ENSG00000149503.12|INCENP	INCENP	-2.70225	-1.43416	1.51403e-10	3.66165e-09	-9.81987	-2.55093	-1.35102	3.36799e-05	0.000495374	-4.47263	5.86	7.22	7.45	23.14	22.97	20.28	6.46	6.55	18.56	18.14	590	959	1549
ENSG00000083750.12	ENSG00000083750.12|RRAGB	RRAGB	2.64482	1.40317	2.5832e-08	2.37505e-07	7.58784	2.82868	1.50013	3.256e-06	0.000120232	5.48732	9.99	9.26	8.84	2.95	4.17	3.49	10.04	10.84	3.3	4.11	1291	260	1551
ENSG00000087077.13	ENSG00000087077.13|TRIP6	TRIP6	1.71084	0.774707	1.91049e-08	1.83029e-07	7.71886	1.77075	0.824358	4.74018e-06	0.000151286	5.32421	224.94	232.22	241.24	118.94	125.92	135.93	193.01	195.64	104.98	105.26	1243	308	1551
ENSG00000077420.15	ENSG00000077420.15|APBB1IP	APBB1IP	1.68416	0.752027	3.04829e-10	6.2511e-09	9.51594	1.86049	0.895681	6.67813e-05	0.000770226	4.17535	56.95	60.57	58.91	35.93	35.79	33.98	48.08	50.29	26.58	27.11	565	987	1552
ENSG00000184840.11	ENSG00000184840.11|TMED9	TMED9	2.21751	1.14894	9.95343e-11	2.679e-09	10.002	1.75588	0.812192	9.89204e-05	0.000992129	4.00471	245.08	243.66	254.22	105.16	104.75	115.62	197.13	199.39	112.38	107.24	415	1137	1552
ENSG00000103415.11	ENSG00000103415.11|HMOX2	HMOX2	-2.43326	-1.28289	1.47099e-09	2.19662e-08	-8.83239	-3.02141	-1.59522	1.06197e-05	0.000244752	-4.97389	20.14	22.27	22.24	58.17	56.75	68.52	16.79	17.55	63.24	59.17	890	662	1552
ENSG00000128283.6	ENSG00000128283.6|CDC42EP1	CDC42EP1	-2.58965	-1.37276	4.87774e-09	5.90906e-08	-8.31178	-2.29301	-1.19724	4.91588e-06	0.000154838	-5.3084	9.39	10.2	9.27	25.17	27.95	29.54	9.73	9.17	23.73	23.49	1040	514	1554
ENSG00000138111.14	ENSG00000138111.14|MFSD13A	MFSD13A	-10.4168	-3.38084	7.99841e-09	8.84663e-08	-8.097	-9.0483	-3.17765	2.99756e-06	0.000115108	-5.52323	0.65	0.16	0.3	3.79	3.83	3.42	0.36	0.36	4.97	4.9	1123	432	1555
ENSG00000006468.13	ENSG00000006468.13|ETV1	ETV1	-6.04775	-2.5964	5.72192e-11	1.78096e-09	-10.2425	-7.72384	-2.94932	5.50159e-05	0.000679875	-4.25951	3.32	2.89	2.43	22.71	22.51	17.79	2.23	2.22	17.85	19.29	470	1089	1559
ENSG00000197329.11	ENSG00000197329.11|PELI1	PELI1	3.07372	1.61999	3.57132e-09	4.52399e-08	8.44717	2.80277	1.48685	2.1324e-05	0.000372402	4.67113	7.06	6.75	5.94	2.18	2.37	2.16	6.31	5.69	2.85	2.23	942	618	1560
ENSG00000109670.13	ENSG00000109670.13|FBXW7	FBXW7	2.28654	1.19317	9.9924e-09	1.07234e-07	8.00033	2.58107	1.36797	1.06747e-05	0.000245195	4.97164	11.11	8.64	9.69	5.25	5.54	4.85	10.27	10.46	3.46	6.2	1103	458	1561
ENSG00000176887.6	ENSG00000176887.6|SOX11	SOX11	-4.9906	-2.31921	2.32397e-10	5.00804e-09	-9.63377	-3.34914	-1.74379	2.78772e-05	0.00043721	-4.55475	0.53	0.61	0.55	3.4	3.51	3.67	0.95	0.77	3.51	3.69	645	916	1561
ENSG00000143870.12	ENSG00000143870.12|PDIA6	PDIA6	-1.63854	-0.71241	2.17909e-11	8.64758e-10	-10.6617	-1.61892	-0.695029	7.16982e-05	0.000802376	-4.14449	177.22	175.72	175.75	274.62	272.78	288.75	172.56	173.9	280.28	280.94	380	1183	1563
ENSG00000123349.13	ENSG00000123349.13|PFDN5	PFDN5	1.84714	0.885292	1.64137e-09	2.40662e-08	8.78479	1.61342	0.69012	3.40235e-05	0.000498432	4.46822	683.8	667.48	684.32	340.07	336.18	381.25	597.74	597.85	362.46	367.05	811	754	1565
ENSG00000140854.12	ENSG00000140854.12|KATNB1	KATNB1	-2.66377	-1.41347	6.19929e-10	1.09327e-08	-9.20766	-2.70106	-1.43353	1.73476e-05	0.000324029	-4.76076	4.98	4.49	4.1	13.34	14	14.93	4.45	6.12	15.68	14.84	773	792	1565
ENSG00000151929.9	ENSG00000151929.9|BAG3	BAG3	2.24528	1.1669	2.00497e-10	4.46105e-09	9.69789	2.05178	1.03688	7.80139e-05	0.000847329	4.10783	77.19	80.91	83.72	34.11	36.47	36.98	64.87	68.24	33.58	32.66	514	1052	1566
ENSG00000198105.13	ENSG00000198105.13|ZNF248	ZNF248	2.18281	1.12619	2.37882e-08	2.21691e-07	7.62364	2.24662	1.16776	4.38889e-06	0.00014497	5.35765	4.8	5.08	6.83	3.29	2.73	2.76	5.97	5.77	3.55	3.18	1273	294	1567
ENSG00000076770.14	ENSG00000076770.14|MBNL3	MBNL3	5.5533	2.47334	2.36095e-08	2.2041e-07	7.62691	9.7974	3.2924	4.40688e-06	0.000145202	5.35587	0.83	0.66	0.61	0.33	0.18	0.1	1.22	1.29	0.1	0.12	1272	295	1567
ENSG00000116005.11	ENSG00000116005.11|PCYOX1	PCYOX1	1.83491	0.875709	2.08807e-09	2.93121e-08	8.68025	2.00257	1.00186	2.99478e-05	0.000460138	4.52364	32.4	33.33	31.56	18.91	19.38	16.22	36.01	37.94	18.23	17.82	854	713	1567
ENSG00000166923.10	ENSG00000166923.10|GREM1	GREM1	-2.666	-1.41468	4.5751e-13	5.78485e-11	-12.3396	-2.79736	-1.48407	0.000162659	0.00140001	-3.78872	30.79	31.61	30.29	86.64	81.2	75.92	16.84	16.39	48.93	51.06	128	1443	1571
ENSG00000085117.11	ENSG00000085117.11|CD82	CD82	-1.88618	-0.915465	1.05608e-08	1.12251e-07	-7.9763	-2.20212	-1.13889	2.6364e-06	0.000106657	-5.57899	15.33	17.25	13.7	31.1	34.93	34.64	13.11	16.24	34.75	39.75	1162	410	1572
ENSG00000116604.17	ENSG00000116604.17|MEF2D	MEF2D	2.24615	1.16745	3.44771e-10	6.85434e-09	9.46247	1.58246	0.662167	6.71774e-05	0.000772773	4.17278	16.55	16.76	16.24	7.58	8.39	7.81	15.88	14.36	9.78	9.77	584	989	1573
ENSG00000172081.13	ENSG00000172081.13|MOB3A	MOB3A	-1.74042	-0.799439	2.52201e-09	3.42511e-08	-8.59825	-1.99587	-0.997018	8.54266e-06	0.000211511	-5.06841	10.8	10.67	10.47	22.33	21.5	20.41	9.26	10.13	23.14	21.01	954	621	1575
ENSG00000106683.14	ENSG00000106683.14|LIMK1	LIMK1	-1.83617	-0.8767	6.09506e-10	1.07702e-08	-9.21502	-2.07543	-1.05341	1.78617e-05	0.000330017	-4.74808	24.85	25.05	25.81	46.24	48.61	48.4	22.7	22.95	49.25	49.3	772	803	1575
ENSG00000243566.6	ENSG00000243566.6|UPK3B	UPK3B	114.032	6.83329	1.07584e-08	1.14033e-07	7.96825	75.6513	6.24129	1.09764e-05	0.000248006	4.95954	7.22	9.03	8.23	0.13	0.08	0.1	7.79	7.58	0.05	0.21	1114	465	1579
ENSG00000182132.13	ENSG00000182132.13|KCNIP1	KCNIP1	2.01403	1.01009	2.90223e-09	3.82853e-08	8.53727	2.40509	1.26609	2.68293e-05	0.000428135	4.57139	21.13	23	22.84	11.96	12.19	13.21	26.6	26.53	11.09	11.59	905	679	1584
ENSG00000160957.12	ENSG00000160957.12|RECQL4	RECQL4	-9.70376	-3.27854	3.83169e-10	7.48056e-09	-9.41661	-5.31761	-2.41078	2.48221e-05	0.000407409	-4.60516	0.88	2.57	1.27	14.15	15.24	14.54	2	2.74	15.16	13.88	703	881	1584
ENSG00000140632.16	ENSG00000140632.16|GLYR1	GLYR1	1.52043	0.604475	1.75184e-08	1.7046e-07	7.75651	1.67171	0.741324	6.50131e-06	0.000182409	5.187	75.09	75.68	76.54	49.64	53.72	43.08	75.4	76.25	47.23	45.6	1226	361	1587
ENSG00000122778.9	ENSG00000122778.9|KIAA1549	KIAA1549	1.79816	0.846523	9.51323e-09	1.02835e-07	8.02167	1.78428	0.835342	1.26946e-05	0.000270213	4.89638	23.09	24.55	24.03	14.17	14	11.16	19.91	20.82	11.4	11.09	1095	493	1588
ENSG00000179152.19	ENSG00000179152.19|TCAIM	TCAIM	2.15411	1.10709	1.40118e-09	2.11484e-08	8.85351	2.25797	1.17503	3.98131e-05	0.000552982	4.39997	23.89	23.51	22.26	12.74	11.2	11.65	20.25	19.35	9.91	9.42	783	805	1588
ENSG00000175305.17	ENSG00000175305.17|CCNE2	CCNE2	-27.5375	-4.78333	3.0112e-10	6.18006e-09	-9.52126	-10.7376	-3.4246	2.78349e-05	0.000436807	-4.55541	0.19	0.35	0.58	5.98	7.8	7.33	0.48	0.26	4.42	4.92	673	915	1588
ENSG00000204392.10	ENSG00000204392.10|LSM2	LSM2	-2.43433	-1.28352	1.47758e-08	1.47758e-07	-7.83045	-2.25699	-1.1744	2.26614e-06	9.97627e-05	-5.64471	32.19	33.79	33.68	83.66	87.79	101.9	31.32	31.1	79.28	80.58	1208	382	1590
ENSG00000006625.17	ENSG00000006625.17|GGCT	GGCT	-2.44817	-1.29171	5.16996e-10	9.40954e-09	-9.28651	-2.03511	-1.02511	2.14748e-05	0.000374229	-4.66807	16.86	15.7	15.9	49.35	46.15	51.01	13.37	14.75	37.04	34.33	749	843	1592
ENSG00000174233.11	ENSG00000174233.11|ADCY6	ADCY6	2.15235	1.10591	2.46188e-10	5.2293e-09	9.60873	1.92945	0.948188	7.7405e-05	0.000844349	4.11123	14.77	14.94	14.24	7.89	6.91	6.44	20.88	20.75	10.02	9.77	545	1048	1593
ENSG00000124882.3	ENSG00000124882.3|EREG	EREG	-14.2146	-3.8293	2.04355e-12	1.5398e-10	-11.6896	-13.0048	-3.70097	0.000136216	0.00123767	-3.86577	1.49	1.5	1.16	24.62	24.43	23.55	1.28	1.17	20.16	20.13	207	1386	1593
ENSG00000091622.15	ENSG00000091622.15|PITPNM3	PITPNM3	-4.54803	-2.18524	2.69952e-09	3.61289e-08	-8.56871	-3.86741	-1.95137	9.09198e-06	0.000220372	-5.04134	0.5	0.6	0.58	3.91	3.47	3.09	0.67	0.69	3.53	3.62	964	630	1594
ENSG00000023041.11	ENSG00000023041.11|ZDHHC6	ZDHHC6	-1.84631	-0.884644	5.94475e-10	1.05817e-08	-9.22587	-1.65352	-0.725539	2.0797e-05	0.000367285	-4.682	19.8	18.23	21.35	41.14	38.68	36.9	19.14	20.37	31.91	31.85	765	831	1596
ENSG00000117266.15	ENSG00000117266.15|CDK18	CDK18	2.98233	1.57644	5.84029e-10	1.04472e-08	9.23357	2.17482	1.1209	5.87061e-05	0.000707307	4.23132	15.06	15.9	18.57	5.77	6.78	6.02	19.74	19.43	9.68	9.43	650	947	1597
ENSG00000165516.10	ENSG00000165516.10|KLHDC2	KLHDC2	2.58672	1.37112	1.39282e-10	3.45937e-09	9.85611	2.02772	1.01986	0.000101154	0.00100809	3.99502	20.88	21.13	21.71	9.68	8.1	9.97	27.1	26.75	13.49	14.68	457	1140	1597
ENSG00000253552.7	ENSG00000253552.7|HOXA-AS2	HOXA-AS2	2.46463	1.30137	1.8581e-08	1.79167e-07	7.73093	2.51232	1.32902	6.41772e-06	0.000180446	5.19262	13.3	13.3	13.22	6.77	7.45	6.75	15.04	14.81	7.88	6.24	1238	360	1598
ENSG00000137563.11	ENSG00000137563.11|GGH	GGH	-2.45445	-1.2954	1.52635e-09	2.26283e-08	-8.81635	-3.12408	-1.64343	1.21357e-05	0.000261935	-4.91594	17.41	15.33	13.73	42.82	42.4	45.91	10.16	9.5	40.28	42.66	892	707	1599
ENSG00000115339.13	ENSG00000115339.13|GALNT3	GALNT3	3.69428	1.88529	2.008e-10	4.46408e-09	9.69724	3.12438	1.64357	8.62066e-05	0.000904384	4.06446	12.78	13	11.72	3.15	4.61	3.05	8.6	9.67	3.42	3.15	515	1086	1601
ENSG00000240344.8	ENSG00000240344.8|PPIL3	PPIL3	-2.62558	-1.39263	3.65135e-09	4.60515e-08	-8.43755	-2.41854	-1.27414	7.79569e-06	0.000201621	-5.10815	10.5	10.97	8.95	25.95	23.01	23.2	8.4	8.05	23.74	24.49	1006	595	1601
ENSG00000181666.17	ENSG00000181666.17|HKR1	HKR1	2.07344	1.05203	1.30705e-08	1.33812e-07	7.88371	2.47414	1.30693	9.83934e-06	0.000232023	5.00703	9.66	9.95	9.98	5.32	6.63	5.14	11.89	11.17	5.09	5.36	1162	441	1603
ENSG00000170004.16	ENSG00000170004.16|CHD3	CHD3	2.51945	1.33311	3.84898e-12	2.3844e-10	11.4147	2.17173	1.11885	0.000220146	0.00172479	3.65729	78.24	83.47	83.46	31.38	32.72	31.49	74.84	76.24	34.16	35.36	169	1437	1606
ENSG00000159842.14	ENSG00000159842.14|ABR	ABR	-2.80679	-1.48892	2.14359e-11	8.57938e-10	-10.6689	-2.68319	-1.42395	8.15138e-05	0.000872095	-4.08877	10.43	10.25	9.48	36.13	34.7	31.66	11.06	10.51	32.65	32.1	378	1228	1606
ENSG00000156787.16	ENSG00000156787.16|TBC1D31	TBC1D31	-4.17215	-2.06079	5.97588e-09	6.94326e-08	-8.2236	-3.67784	-1.87886	5.57807e-06	0.000168476	-5.25352	1.3	1.67	1.49	7.56	9.46	8.65	1.75	1.55	9.16	8.18	1077	531	1608
ENSG00000125319.14	ENSG00000125319.14|C17orf53	C17orf53	-14.1717	-3.82494	1.29662e-09	1.97941e-08	-8.88719	-17.084	-4.09458	1.37708e-05	0.000284159	-4.86104	0.4	0.35	0.55	5.78	6.39	7.02	0.33	0.21	6.21	5.04	872	736	1608
ENSG00000159176.13	ENSG00000159176.13|CSRP1	CSRP1	-1.82727	-0.869688	7.17457e-10	1.22795e-08	-9.1442	-1.86369	-0.898165	1.91846e-05	0.000347424	-4.71705	30.78	29.15	29.43	57.13	58.16	59.45	29.73	29.9	59.18	60.12	795	814	1609
ENSG00000108599.14	ENSG00000108599.14|AKAP10	AKAP10	2.00633	1.00456	2.29242e-09	3.16319e-08	8.63971	1.83	0.871844	3.29636e-05	0.000488326	4.48197	17.09	17.48	15.07	9.09	9.09	7.27	13.24	14.2	8.26	9.33	869	741	1610
ENSG00000137959.15	ENSG00000137959.15|IFI44L	IFI44L	4.11763	2.04182	1.57726e-10	3.78032e-09	9.8021	3.38255	1.75811	0.000101197	0.00100809	3.99483	8.85	8.22	9.05	1.97	1.86	1.57	10.35	12.63	3.95	3.59	470	1141	1611
ENSG00000006453.13	ENSG00000006453.13|BAIAP2L1	BAIAP2L1	-1.61504	-0.69157	2.72028e-09	3.63521e-08	-8.56539	-2.14107	-1.09833	9.70526e-06	0.000230297	-5.01299	26.55	29.42	31.52	46.68	42.58	39.01	21.82	22.69	44.41	42.61	965	647	1612
ENSG00000127870.16	ENSG00000127870.16|RNF6	RNF6	2.0546	1.03886	8.52593e-11	2.36389e-09	10.0693	2.41987	1.27493	0.000127239	0.00118098	3.89538	39.13	39.88	38.85	20.46	19.57	18.75	34.18	33.49	14.15	14.31	398	1215	1613
ENSG00000114346.13	ENSG00000114346.13|ECT2	ECT2	-3.27429	-1.71118	1.85703e-11	7.75941e-10	-10.7312	-2.5243	-1.33588	8.53809e-05	0.0008975	-4.06864	14.6	13.06	14.16	43.44	41.41	37.09	12.24	12.43	34.11	32.35	366	1249	1615
ENSG00000187017.15	ENSG00000187017.15|ESPN	ESPN	21.2275	4.40786	2.56931e-09	3.47169e-08	8.59018	12.3027	3.6209	3.21312e-05	0.000479485	4.49307	7.35	9.22	7.31	0.4	0.73	0.47	5.51	6.27	0.76	0.78	881	735	1616
ENSG00000161013.16	ENSG00000161013.16|MGAT4B	MGAT4B	-2.24225	-1.16495	4.2061e-10	8.01019e-09	-9.37612	-2.50665	-1.32576	2.652e-05	0.000425768	-4.57643	71.16	72.93	71.43	155.31	154.68	173.19	67.18	75.92	178.24	171.24	718	899	1617
ENSG00000176871.8	ENSG00000176871.8|WSB2	WSB2	-2.03612	-1.02583	1.23782e-11	5.65921e-10	-10.9073	-2.04226	-1.03017	9.50036e-05	0.000964546	-4.02226	33.59	33.39	35.26	69.79	70.28	66.89	26.57	26.04	56.74	54.48	337	1280	1617
ENSG00000259291.2	ENSG00000259291.2|RP11-617F23.1	RP11-617F23.1	8.22764	3.04048	2.68626e-11	9.99845e-10	10.5709	4.8033	2.26403	0.000167693	0.00143262	3.77548	11.88	10.96	11.18	1.57	1.19	1.39	13.38	12.8	2.96	3	289	1329	1618
ENSG00000180900.18	ENSG00000180900.18|SCRIB	SCRIB	-2.56753	-1.36038	1.47071e-10	3.57632e-09	-9.83247	-1.72438	-0.786074	4.65527e-05	0.000609748	-4.33206	7.73	8.77	9	21.98	22.81	25.71	12.75	12.58	21.36	19.18	587	1032	1619
ENSG00000126261.12	ENSG00000126261.12|UBA2	UBA2	-1.67524	-0.74437	8.63139e-10	1.42118e-08	-9.06392	-1.59962	-0.677727	1.74989e-05	0.000325724	-4.75699	53.62	50.7	57.04	94.71	78.7	70.5	45.04	46.82	78.19	75.92	822	798	1620
ENSG00000198040.10	ENSG00000198040.10|ZNF84	ZNF84	2.01736	1.01247	6.31622e-08	5.0674e-07	7.19954	2.39907	1.26248	1.63629e-06	8.25853e-05	5.78614	21.37	24.04	18.8	13.6	11.6	10.13	28.86	28.81	11.61	11.15	1443	179	1622
ENSG00000175198.15	ENSG00000175198.15|PCCA	PCCA	-2.51421	-1.33011	1.14492e-09	1.78783e-08	-8.94122	-3.0752	-1.62068	1.5806e-05	0.000309317	-4.80118	6.47	6.47	6.87	19.53	16.97	16.33	5.56	7.37	22.45	24.77	857	767	1624
ENSG00000077097.15	ENSG00000077097.15|TOP2B	TOP2B	1.66596	0.736351	3.00602e-08	2.69512e-07	7.52201	1.68632	0.753874	4.76602e-06	0.000151744	5.32184	38.85	40.74	35.9	25.85	25.62	25.65	45.95	40.76	28.93	29.22	1317	309	1626
ENSG00000188215.9	ENSG00000188215.9|DCUN1D3	DCUN1D3	2.50525	1.32496	3.48865e-10	6.92029e-09	9.45734	1.87275	0.905155	7.57163e-05	0.000830556	4.12081	9.2	10.01	8.5	4.36	4.17	3.57	8.31	7.77	4.5	5.15	586	1040	1626
ENSG00000012211.12	ENSG00000012211.12|PRICKLE3	PRICKLE3	2.07259	1.05144	4.27148e-09	5.25327e-08	8.36942	1.80741	0.853925	2.44606e-05	0.000403729	4.61153	21.26	21.15	22.53	10.87	11.78	9.61	23.04	22.19	13.68	12.85	968	659	1627
ENSG00000146587.17	ENSG00000146587.17|RBAK	RBAK	2.08592	1.06069	4.01187e-09	4.99147e-08	8.39665	2.58483	1.37007	2.62382e-05	0.000423955	4.58107	7.88	7.7	7.15	3.97	3.88	3.64	7.89	7.65	3.07	3.4	959	673	1632
ENSG00000124664.10	ENSG00000124664.10|SPDEF	SPDEF	-7.19416	-2.84683	5.75369e-09	6.72902e-08	-8.24005	-11.8477	-3.56653	6.55569e-06	0.000182965	-5.18338	0.66	0.45	0.76	5.24	4.98	5.41	0.42	0.33	5.33	5.43	1071	562	1633
ENSG00000215021.8	ENSG00000215021.8|PHB2	PHB2	-1.80731	-0.853846	9.94404e-10	1.59751e-08	-9.00244	-1.95598	-0.967892	1.73539e-05	0.000324029	-4.7606	231.87	234.09	247.97	392.78	403.39	425.46	212.32	215.71	393.14	388.07	840	793	1633
ENSG00000137700.17	ENSG00000137700.17|SLC37A4	SLC37A4	-2.41396	-1.2714	2.66066e-10	5.57173e-09	-9.57501	-2.81185	-1.49152	3.53692e-05	0.000509973	-4.45137	5.96	6.45	5.94	17.92	17.74	18.25	5.9	7.82	22.25	22	661	972	1633
ENSG00000106028.10	ENSG00000106028.10|SSBP1	SSBP1	-1.90098	-0.926742	2.1273e-11	8.5412e-10	-10.6722	-1.8458	-0.884247	8.72459e-05	0.000909287	-4.05925	394.29	393.58	389.02	718.61	729.15	772.89	318.71	307.44	579.28	596.19	376	1258	1634
ENSG00000143344.15	ENSG00000143344.15|RGL1	RGL1	-1.72658	-0.78792	1.1836e-08	1.23395e-07	-7.92679	-2.32268	-1.21579	3.42604e-06	0.000123496	-5.46521	8.23	8.34	8.17	16.91	15.33	14.54	5.67	5.16	14.22	14.03	1179	456	1635
ENSG00000054967.12	ENSG00000054967.12|RELT	RELT	-3.15565	-1.65794	6.22813e-10	1.09546e-08	-9.20564	-2.84263	-1.50723	2.2639e-05	0.000385943	-4.64514	1.87	2.02	2.2	7.65	8.32	7.86	1.81	2.13	6.38	7.4	776	859	1635
ENSG00000170855.3	ENSG00000170855.3|TRIAP1	TRIAP1	1.89159	0.919601	6.72418e-10	1.1643e-08	9.17236	1.73814	0.797544	6.08876e-05	0.000723379	4.21547	65.74	67.19	61.31	36.71	35.59	35.58	57.66	56.52	32.59	36.31	676	960	1636
ENSG00000115641.18	ENSG00000115641.18|FHL2	FHL2	-2.51013	-1.32776	3.36857e-12	2.20036e-10	-11.4726	-3.56326	-1.8332	0.000141721	0.00127237	-3.84856	100.54	105.94	101.45	260.6	256.45	274.98	78.6	76.24	285.9	282.92	239	1397	1636
ENSG00000172339.9	ENSG00000172339.9|ALG14	ALG14	2.3173	1.21244	1.90572e-09	2.72246e-08	8.71994	2.1332	1.09302	3.93559e-05	0.000548349	4.40499	12.88	13.24	11.67	4.38	6	5.69	10.69	9.19	7.18	5.03	837	800	1637
ENSG00000156113.22	ENSG00000156113.22|KCNMA1	KCNMA1	-5.54561	-2.47135	2.45582e-12	1.76893e-10	-11.6098	-4.47781	-2.16279	0.000151007	0.00132779	-3.821	5.51	4.99	5.36	38.16	38.53	37.37	4.45	5.12	29.61	28.01	219	1418	1637
ENSG00000115758.12	ENSG00000115758.12|ODC1	ODC1	-4.20628	-2.07255	3.19004e-14	9.35979e-12	-13.4962	-3.37355	-1.75427	0.000251582	0.0018894	-3.59932	14.62	14.37	13.84	67.18	66.71	66.46	12.6	11.94	45.27	46.64	58	1579	1637
ENSG00000109083.13	ENSG00000109083.13|IFT20	IFT20	2.33821	1.2254	1.4749e-09	2.19999e-08	8.83124	1.8057	0.852559	4.39496e-05	0.000588769	4.35704	40.32	39.37	40.94	16.38	15.91	17.61	39.76	41.1	22.93	21.66	792	846	1638
ENSG00000105185.11	ENSG00000105185.11|PDCD5	PDCD5	-2.69425	-1.42988	9.37668e-10	1.51916e-08	-9.02795	-2.43339	-1.28297	1.82607e-05	0.00033505	-4.73848	51.35	46.15	46.43	137.03	139.27	157.97	44.31	41.9	119.37	117.48	832	807	1639
ENSG00000124313.13	ENSG00000124313.13|IQSEC2	IQSEC2	2.22026	1.15073	8.2842e-10	1.37469e-08	9.08175	1.65466	0.726537	5.68199e-05	0.000694383	4.2455	13.91	13.47	15.48	10.11	9.22	9.66	13.93	13.24	11.87	11.75	703	937	1640
ENSG00000131263.12	ENSG00000131263.12|RLIM	RLIM	1.87363	0.905838	2.64904e-09	3.55961e-08	8.57691	2.18147	1.1253	3.4079e-05	0.000498432	4.46751	21.54	21.69	19.33	11.55	10.51	9.58	19.83	18.52	8.07	8.74	886	755	1641
ENSG00000161091.12	ENSG00000161091.12|MFSD12	MFSD12	-2.29973	-1.20146	4.96957e-09	5.99312e-08	-8.30368	-1.89246	-0.920264	7.84013e-06	0.000202136	-5.10568	26.41	24.96	29.55	61.22	59.66	64.24	30.37	28.85	52.39	55.12	1045	596	1641
ENSG00000140795.12	ENSG00000140795.12|MYLK3	MYLK3	23.5001	4.55459	4.81813e-08	4.0126e-07	7.31712	60.2135	5.91202	3.05123e-06	0.000116295	5.51552	0.78	0.88	0.86	0.06	0.03	0.08	0.73	0.7	0.01	0.03	1393	249	1642
ENSG00000134058.11	ENSG00000134058.11|CDK7	CDK7	1.91323	0.93601	3.76941e-09	4.72725e-08	8.42373	1.67648	0.745434	2.74816e-05	0.000434095	4.56096	65.83	63.77	62.61	32.63	36	37.45	55.05	56.73	35.61	36.39	953	689	1642
ENSG00000141526.16	ENSG00000141526.16|SLC16A3	SLC16A3	-2.72624	-1.44691	1.02621e-10	2.74822e-09	-9.98876	-3.283	-1.71501	5.70825e-05	0.000695665	-4.2435	69.79	70.03	74.53	189.64	198.3	216.13	63.57	71.66	233.02	214.56	542	1100	1642
ENSG00000138709.17	ENSG00000138709.17|LARP1B	LARP1B	2.07515	1.05321	1.23841e-09	1.90251e-08	8.90713	2.38871	1.25623	4.71589e-05	0.00061521	4.32644	20.14	17.94	18.6	9.07	9.68	9.47	19.39	20.3	8.83	8.44	768	876	1644
ENSG00000188690.12	ENSG00000188690.12|UROS	UROS	-2.21726	-1.14878	1.18035e-09	1.83335e-08	-8.92799	-2.52616	-1.33695	1.68642e-05	0.000321359	-4.77303	17.72	18.69	19.39	46.51	43.95	47.77	19.15	17.22	52.08	49.82	862	782	1644
ENSG00000139793.18	ENSG00000139793.18|MBNL2	MBNL2	2.41824	1.27396	9.62639e-11	2.61204e-09	10.0165	2.64235	1.40182	0.000133633	0.00122214	3.87409	47.24	45.16	43.11	21.32	17.99	16.59	37.22	38.04	15.57	13.14	409	1236	1645
ENSG00000139173.9	ENSG00000139173.9|TMEM117	TMEM117	3.70948	1.89122	1.36429e-09	2.06617e-08	8.86509	3.99094	1.99673	4.58329e-05	0.000604731	4.33882	4.44	4.58	4.84	1.53	1.61	1.6	4.24	4.16	1.17	1.03	781	865	1646
ENSG00000155755.18	ENSG00000155755.18|TMEM237	TMEM237	-2.64122	-1.4012	8.10139e-11	2.28413e-09	-10.0914	-2.30958	-1.20763	6.15841e-05	0.000729912	-4.21053	6.43	5.91	7.22	23.05	25.15	22.57	6.68	7.02	20.92	20.14	520	1126	1646
ENSG00000085511.19	ENSG00000085511.19|MAP3K4	MAP3K4	-2.29649	-1.19943	1.74847e-08	1.70194e-07	-7.75734	-2.21052	-1.14439	2.78665e-06	0.000110539	-5.55492	5.23	3.94	5.09	12.42	11.71	11.82	4.39	4.23	13.42	11.98	1231	416	1647
ENSG00000051382.8	ENSG00000051382.8|PIK3CB	PIK3CB	1.82035	0.864216	5.15092e-09	6.17832e-08	8.28812	1.91116	0.93445	2.40589e-05	0.000399341	4.61872	21.14	20.55	18.76	12.15	10.54	10.57	20.03	20.8	11.11	11.13	993	655	1648
ENSG00000188706.12	ENSG00000188706.12|ZDHHC9	ZDHHC9	2.36248	1.2403	1.1086e-10	2.91049e-09	9.95522	1.75799	0.813924	0.000127861	0.00118367	3.89326	21.31	22.03	21.79	9.92	9.78	8.67	17.42	18.09	9.89	11.48	430	1218	1648
ENSG00000197467.13	ENSG00000197467.13|COL13A1	COL13A1	-13.8925	-3.79623	2.6463e-10	5.54602e-09	-9.57736	-15.689	-3.97168	3.7969e-05	0.000536064	-4.42057	0.43	0.27	0.41	6.78	7.37	8.47	0.28	0.48	7.75	9.23	660	988	1648
ENSG00000109066.13	ENSG00000109066.13|TMEM104	TMEM104	2.11248	1.07894	1.14011e-09	1.78539e-08	8.94305	2.01873	1.01345	5.0705e-05	0.000642506	4.29495	11.87	13.09	13.27	7.37	7.25	6.25	11.55	11.1	7.71	6.21	751	898	1649
ENSG00000253719.3	ENSG00000253719.3|ATXN7L3B	ATXN7L3B	2.30548	1.20507	1.22661e-10	3.15211e-09	9.91129	1.9457	0.960286	0.000125959	0.00117264	3.89977	13.96	14.28	13.15	6.34	6.6	5.73	14.86	15	7.69	7.85	439	1210	1649
ENSG00000099250.17	ENSG00000099250.17|NRP1	NRP1	-2.37217	-1.24621	1.42262e-11	6.33064e-10	-10.8469	-2.73836	-1.45331	0.00010167	0.0010109	-3.99281	43.74	40.77	41.59	98.94	86.72	75.01	28.7	28.94	84.87	73.96	347	1302	1649
ENSG00000090061.17	ENSG00000090061.17|CCNK	CCNK	1.62993	0.70481	2.32909e-09	3.20385e-08	8.63281	1.68159	0.749829	3.69463e-05	0.000525269	4.43243	69.12	70.29	75.19	45.64	44.48	34.95	62.18	65.7	35.75	42.79	871	779	1650
ENSG00000167114.12	ENSG00000167114.12|SLC27A4	SLC27A4	-2.52543	-1.33653	3.37556e-09	4.31667e-08	-8.47165	-2.65122	-1.40665	1.0256e-05	0.000240137	-4.98902	5.38	5.1	5.13	14.52	15.11	15.54	4.96	5.27	16.17	15.34	994	656	1650
ENSG00000158373.8	ENSG00000158373.8|HIST1H2BD	HIST1H2BD	6.72909	2.75041	2.06443e-11	8.38742e-10	10.6852	5.46975	2.45147	0.000195062	0.0015892	3.70983	35.59	33.4	33.67	5.9	5.55	6.53	35.29	37.61	6.67	10.5	264	1387	1651
ENSG00000111110.11	ENSG00000111110.11|PPM1H	PPM1H	5.02139	2.32809	2.86138e-08	2.59222e-07	7.54343	3.59089	1.84434	6.2243e-06	0.00017812	5.20591	2.12	1.88	2.25	0.61	0.69	0.55	1.82	1.62	0.96	1.05	1306	349	1655
ENSG00000184384.13	ENSG00000184384.13|MAML2	MAML2	2.6848	1.42482	5.51082e-09	6.50769e-08	8.25878	2.60608	1.38188	2.36757e-05	0.000395213	4.6257	3.33	2.95	2.84	1.31	1.55	1.07	3.56	2.99	1.54	1.19	1004	651	1655
ENSG00000120071.13	ENSG00000120071.13|KANSL1	KANSL1	1.71706	0.779943	3.51222e-09	4.45705e-08	8.45442	1.63311	0.707624	3.00581e-05	0.000460831	4.52204	12.77	13.91	13.73	8.55	7.44	6.96	14.3	12.54	9.28	8.59	940	715	1655
ENSG00000104626.14	ENSG00000104626.14|ERI1	ERI1	-3.59391	-1.84556	2.97451e-10	6.13278e-09	-9.52658	-3.12749	-1.64501	3.77631e-05	0.000533726	-4.42293	3.02	3.55	2.94	12.46	12.96	11.18	3.1	2.5	11.43	11.24	669	986	1655
ENSG00000134222.16	ENSG00000134222.16|PSRC1	PSRC1	-3.04468	-1.60629	7.45581e-10	1.26394e-08	-9.12751	-3.15847	-1.65923	2.24466e-05	0.000384491	-4.64885	8.9	9.7	9.25	34.03	30.76	37.14	8.59	7.76	31.86	32.03	799	857	1656
ENSG00000163739.4	ENSG00000163739.4|CXCL1	CXCL1	-12.12	-3.59932	5.70079e-14	1.37127e-11	-13.2441	-5.45214	-2.44682	0.00026056	0.00193866	-3.58409	18.55	21.07	17.52	247.52	257.83	276.48	17.98	18.71	117.15	114.47	69	1589	1658
ENSG00000204267.13	ENSG00000204267.13|TAP2	TAP2	-2.85992	-1.51597	5.89345e-09	6.86337e-08	-8.22963	-2.50699	-1.32595	7.26443e-06	0.000193362	-5.1388	6.49	5.72	6.45	21.06	21.89	23.68	4.75	5.66	21.76	14.68	1075	584	1659
ENSG00000144659.10	ENSG00000144659.10|SLC25A38	SLC25A38	2.37963	1.25074	1.01704e-09	1.628e-08	8.99266	2.26443	1.17915	5.61283e-05	0.000688157	4.25082	23.87	23.4	24.15	10.77	9.97	11.23	21.47	20.89	10.13	9.74	728	932	1660
ENSG00000177728.16	ENSG00000177728.16|TMEM94	TMEM94	2.06546	1.04646	1.00236e-10	2.69246e-09	9.99898	1.54409	0.626757	0.000135399	0.00123191	3.86838	41.12	44.92	50.06	25.59	24.61	21.18	45.5	49.37	34.21	35.85	417	1244	1661
ENSG00000214114.8	ENSG00000214114.8|MYCBP	MYCBP	-2.04253	-1.03035	3.83562e-09	4.79452e-08	-8.41616	-2.04998	-1.03561	9.72672e-06	0.0002306	-5.01203	19.1	22.3	20.22	47.3	38.16	43.99	14.14	17.86	44.04	45.19	1014	648	1662
ENSG00000140598.13	ENSG00000140598.13|EFL1	EFL1	-2.19678	-1.13539	4.89365e-09	5.92565e-08	-8.31037	-1.99612	-0.997201	8.54797e-06	0.000211511	-5.06814	3.54	3.83	3.97	10.98	10.73	11.68	4.27	4.31	10.74	10.24	1041	622	1663
ENSG00000198728.10	ENSG00000198728.10|LDB1	LDB1	2.16722	1.11584	2.10561e-11	8.49243e-10	10.6766	1.89797	0.92446	0.000201148	0.00162354	3.69648	65.78	64.91	67.57	29.52	31.94	29.81	71.08	72.22	37.83	38.78	267	1397	1664
ENSG00000177156.10	ENSG00000177156.10|TALDO1	TALDO1	-2.02562	-1.01836	9.62166e-10	1.55319e-08	-9.01675	-2.10525	-1.07399	2.02436e-05	0.000359012	-4.69371	84.47	80.94	87.95	173.58	171.95	183.85	88.69	90.61	189.65	183.77	836	830	1666
ENSG00000117697.14	ENSG00000117697.14|NSL1	NSL1	-2.5053	-1.32498	2.8583e-09	3.77806e-08	-8.54389	-2.44072	-1.28731	1.17805e-05	0.00025876	-4.92884	9.57	9.85	10.28	28.99	27.49	28.74	8.54	9.14	26.94	27.57	970	697	1667
ENSG00000157045.8	ENSG00000157045.8|NTAN1	NTAN1	-2.54693	-1.34876	1.4487e-09	2.17178e-08	-8.83902	-2.93239	-1.55208	1.67952e-05	0.000320612	-4.77481	15.99	12.02	11.69	36.34	38.22	39.51	10.89	12.5	39.89	40.98	886	781	1667
ENSG00000139343.10	ENSG00000139343.10|SNRPF	SNRPF	-2.01431	-1.01029	1.30528e-10	3.30656e-09	-9.88429	-1.84154	-0.880913	5.72487e-05	0.000696305	-4.24223	66.37	63.41	63.23	129.62	127.42	138.45	60.73	60.33	111.46	111.86	567	1101	1668
ENSG00000101577.9	ENSG00000101577.9|LPIN2	LPIN2	2.50631	1.32556	2.24755e-09	3.10608e-08	8.64829	2.44094	1.28744	3.94637e-05	0.000549543	4.4038	10.71	9.59	10.39	4.7	3.9	3.65	10.62	9.61	4.14	4.27	867	802	1669
ENSG00000142552.7	ENSG00000142552.7|RCN3	RCN3	14.9108	3.89829	1.96018e-12	1.51263e-10	11.7077	9.44061	3.23888	0.000270121	0.00198634	3.56844	27.34	26.79	30.24	1.81	2.22	1.95	26.19	25.08	2.26	3.57	135	1534	1669
ENSG00000215784.5	ENSG00000215784.5|FAM72D	FAM72D	-14.4805	-3.85604	1.162e-08	1.2162e-07	-7.93479	-10.3187	-3.36718	4.39543e-06	0.000145005	-5.357	0.32	0.48	0.61	7.13	9.05	8.08	0.54	0.43	6.91	5.61	1177	493	1670
ENSG00000133103.16	ENSG00000133103.16|COG6	COG6	2.22846	1.15605	2.03256e-09	2.86988e-08	8.69196	2.60548	1.38155	4.26558e-05	0.000579059	4.37002	20.44	19.11	17.83	8.46	8.33	8.27	21.53	19.78	8.43	9.18	845	826	1671
ENSG00000112414.14	ENSG00000112414.14|ADGRG6	ADGRG6	3.37533	1.75503	7.15393e-10	1.22521e-08	9.14546	3.50536	1.80956	6.74514e-05	0.000774243	4.17101	16.75	17.95	16.19	6.1	5.82	4.24	12.86	12.81	3.61	4.05	681	990	1671
ENSG00000197375.12	ENSG00000197375.12|SLC22A5	SLC22A5	3.01897	1.59406	1.36019e-10	3.41648e-09	9.8664	2.60689	1.38233	0.00012873	0.00118938	3.89032	8.63	8.89	8.54	4.05	3.22	3.4	7.76	9.36	3.06	4.17	450	1221	1671
ENSG00000108559.11	ENSG00000108559.11|NUP88	NUP88	-1.87971	-0.910509	2.79439e-10	5.8153e-09	-9.55371	-1.87594	-0.907615	4.12119e-05	0.000565627	-4.38498	42.88	38.23	37.8	83.68	76.39	89.34	32.05	31.72	64.79	67.72	665	1006	1671
ENSG00000130520.10	ENSG00000130520.10|LSM4	LSM4	-2.07034	-1.04987	8.58469e-08	6.59565e-07	-7.06628	-2.74978	-1.45932	4.78854e-07	4.17546e-05	-6.3198	64.33	64.84	65.85	135.3	136.11	163.66	51.25	53.21	149.14	149.42	1461	211	1672
ENSG00000114854.7	ENSG00000114854.7|TNNC1	TNNC1	82.3697	6.36404	4.47067e-08	3.76551e-07	7.34963	87.4158	6.44982	4.34786e-06	0.000144155	5.36172	2.5	2.44	3.42	0	0	0	3.19	2.51	0	0	1383	292	1675
ENSG00000173214.5	ENSG00000173214.5|MFSD4B	MFSD4B	2.62577	1.39274	5.19079e-10	9.43459e-09	9.28477	2.29378	1.19772	7.4202e-05	0.000818887	4.12958	3.56	3.7	3.64	1.59	1.61	1.44	3.28	3.42	1.74	1.59	640	1035	1675
ENSG00000120318.15	ENSG00000120318.15|ARAP3	ARAP3	-4.37595	-2.12959	1.36462e-08	1.38327e-07	-7.86499	-3.88857	-1.95924	3.94882e-06	0.000135334	-5.40353	0.53	0.55	0.84	3.37	3.44	3.32	1.12	0.99	5.15	4.9	1198	478	1676
ENSG00000125520.13	ENSG00000125520.13|SLC2A4RG	SLC2A4RG	-1.95148	-0.96457	1.7926e-08	1.73918e-07	-7.74652	-1.93975	-0.955868	3.23081e-06	0.000119893	-5.49069	31.38	31.45	34.17	61.03	68.89	70.8	38.35	34.92	66.92	75.29	1234	443	1677
ENSG00000169684.13	ENSG00000169684.13|CHRNA5	CHRNA5	-9.63818	-3.26876	1.18188e-08	1.23267e-07	-7.92743	-9.78935	-3.29121	4.51627e-06	0.000147124	-5.34522	0.68	0.47	0.38	6.57	5.41	5.65	0.66	0.3	4.31	3.61	1178	499	1677
ENSG00000136908.17	ENSG00000136908.17|DPM2	DPM2	-2.34924	-1.23219	2.01129e-08	1.91381e-07	-7.69653	-2.63651	-1.39863	2.95937e-06	0.000114472	-5.5288	14.44	13.58	14.58	37.38	38.08	42.91	11.22	11.82	35.25	37.92	1250	429	1679
ENSG00000103942.12	ENSG00000103942.12|HOMER2	HOMER2	-4.43813	-2.14995	1.15447e-11	5.36747e-10	-10.9376	-4.1626	-2.05749	0.000116644	0.00111294	-3.93314	2.45	2.14	2.99	16.15	14.2	15.02	3.16	2.32	13.78	14.64	335	1344	1679
ENSG00000163644.14	ENSG00000163644.14|PPM1K	PPM1K	3.24418	1.69786	1.3524e-09	2.05049e-08	8.8689	2.89087	1.53151	5.11323e-05	0.000646373	4.2913	5.31	4.44	5.64	1.75	1.99	1.82	5.67	4.59	2.49	2.75	780	900	1680
ENSG00000198561.13	ENSG00000198561.13|CTNND1	CTNND1	1.69549	0.761706	1.15942e-08	1.21398e-07	7.93576	1.52831	0.611937	1.65678e-05	0.000318801	4.78073	43.75	43.83	45.18	26.81	26.68	22.6	41.69	43.52	26.61	25.46	1130	551	1681
ENSG00000148229.12	ENSG00000148229.12|POLE3	POLE3	-2.10752	-1.07555	6.2597e-11	1.88426e-09	-10.2034	-1.97495	-0.981819	7.42596e-05	0.000818887	-4.12925	29.43	29.55	29.92	64.62	64.32	67.08	21.15	20.64	42.49	44.75	487	1194	1681
ENSG00000113742.12	ENSG00000113742.12|CPEB4	CPEB4	6.02686	2.59141	1.44499e-11	6.36654e-10	10.8401	6.11694	2.61281	0.000222361	0.00173361	3.65294	10.73	10.51	9.07	1.74	1.7	1.6	8.39	7.89	1.56	1.28	239	1443	1682
ENSG00000168374.10	ENSG00000168374.10|ARF4	ARF4	1.75519	0.811629	2.06472e-09	2.90606e-08	8.68514	1.82959	0.871518	4.32064e-05	0.000582644	4.36445	244.86	247.91	225.1	133	131.56	135.61	223.83	217.5	115.58	121.16	849	836	1685
ENSG00000134369.15	ENSG00000134369.15|NAV1	NAV1	-2.81209	-1.49165	1.90333e-08	1.82409e-07	-7.72049	-3.09021	-1.62771	3.0971e-06	0.000116562	-5.50904	9.42	8.14	8.81	29.02	27.86	18.43	7.04	7.65	24.25	24.11	1246	439	1685
ENSG00000127423.10	ENSG00000127423.10|AUNIP	AUNIP	-7.60569	-2.92708	3.70694e-09	4.66644e-08	-8.43098	-5.58082	-2.48048	1.12541e-05	0.000252983	-4.94869	0.44	0.62	0.47	5.28	5.07	4.51	0.59	0.47	4.06	3.38	1008	679	1687
ENSG00000159921.14	ENSG00000159921.14|GNE	GNE	1.74651	0.804477	3.26157e-08	2.88357e-07	7.48657	1.67949	0.748026	6.32584e-06	0.00017958	5.19888	18.28	19.12	18.64	11.73	10.64	9.24	18.2	18.85	10.68	11.4	1334	354	1688
ENSG00000125356.6	ENSG00000125356.6|NDUFA1	NDUFA1	2.04948	1.03526	2.11699e-09	2.96868e-08	8.67428	1.62312	0.698768	4.30855e-05	0.000581907	4.36567	213.54	200.95	204.37	99.24	98.55	109.09	200.1	193.94	122.42	122.24	855	833	1688
ENSG00000119650.12	ENSG00000119650.12|IFT43	IFT43	2.40884	1.26834	6.93054e-09	7.82764e-08	8.15923	1.94638	0.96079	2.30281e-05	0.000389563	4.63774	35.6	36.25	38.87	17.11	16.5	17.18	34.49	32.05	20.49	18.14	1049	640	1689
ENSG00000125629.14	ENSG00000125629.14|INSIG2	INSIG2	2.5662	1.35963	2.25997e-10	4.88988e-09	9.6459	1.93826	0.954765	0.000107461	0.00105186	3.96875	29.75	25.16	30.01	12.34	13.85	12.47	29.19	31.05	16.33	17.02	531	1159	1690
ENSG00000125454.11	ENSG00000125454.11|SLC25A19	SLC25A19	-10.2733	-3.36083	1.97411e-09	2.80068e-08	-8.70463	-10.1251	-3.33987	1.58528e-05	0.000309317	-4.79989	0.45	0.56	0.55	5.82	5.57	6.51	0.46	0.33	5.05	4.81	922	768	1690
ENSG00000111731.12	ENSG00000111731.12|C2CD5	C2CD5	-2.2836	-1.19131	1.121e-09	1.76477e-08	-8.9504	-1.84919	-0.886897	2.12506e-05	0.000371858	-4.67263	9.23	8.98	8.56	22.14	21.1	18.81	13.34	12.28	23.07	22.46	852	839	1691
ENSG00000136156.12	ENSG00000136156.12|ITM2B	ITM2B	2.16839	1.11663	2.97158e-10	6.13278e-09	9.52701	2.10446	1.07345	9.64588e-05	0.000974831	4.01566	690.88	709.2	646.3	281.49	287.78	285.54	681.56	678.12	319.84	338.36	562	1130	1692
ENSG00000090006.17	ENSG00000090006.17|LTBP4	LTBP4	-2.45554	-1.29604	8.74093e-08	6.69768e-07	-7.05844	-3.63686	-1.86269	6.1798e-07	4.84126e-05	-6.20903	7.41	6.11	6.3	16.46	20.79	21.9	7.43	7.77	30.79	31.57	1464	228	1692
ENSG00000197024.8	ENSG00000197024.8|ZNF398	ZNF398	1.92958	0.94829	4.25772e-09	5.23876e-08	8.37082	1.79737	0.845891	3.13705e-05	0.00047264	4.50348	13.44	13.9	13.27	7.7	8	6.64	11.46	11.69	6.84	6.78	967	727	1694
ENSG00000198478.7	ENSG00000198478.7|SH3BGRL2	SH3BGRL2	5.83499	2.54473	2.13017e-08	2.00785e-07	7.67159	6.86586	2.77944	9.29408e-06	0.000224257	5.03179	1.51	1.46	1.35	0.3	0.29	0.21	1.71	1.38	0.27	0.23	1261	434	1695
ENSG00000141449.14	ENSG00000141449.14|GREB1L	GREB1L	3.85185	1.94555	5.44028e-09	6.4558e-08	8.26438	3.9551	1.98371	2.82364e-05	0.000442034	4.54919	3.08	2.06	2.41	0.79	0.68	0.34	1.09	2.08	0.56	0.66	999	696	1695
ENSG00000174132.8	ENSG00000174132.8|FAM174A	FAM174A	2.97334	1.57208	4.80204e-09	5.82528e-08	8.31857	3.0309	1.59975	2.99389e-05	0.000460138	4.52376	20.52	21.19	20.61	6.89	6.63	8.65	18.29	19.14	7.29	6.31	982	714	1696
ENSG00000203760.8	ENSG00000203760.8|CENPW	CENPW	-5.37075	-2.42512	4.90253e-09	5.93101e-08	-8.30958	-5.77961	-2.53097	9.92012e-06	0.000233304	-5.00348	8.16	5.49	5.72	44.64	40.88	46.46	5.11	4.32	38.4	42.94	1043	653	1696
ENSG00000096060.14	ENSG00000096060.14|FKBP5	FKBP5	-7.52605	-2.91189	3.82669e-09	4.78561e-08	-8.41718	-4.88843	-2.28937	1.13433e-05	0.000254125	-4.94526	0.43	0.65	0.53	5.53	5.11	4.45	0.89	0.88	5.61	5.38	1012	684	1696
ENSG00000134897.13	ENSG00000134897.13|BIVM	BIVM	2.52844	1.33825	1.88287e-09	2.69413e-08	8.72518	3.24766	1.6994	4.58725e-05	0.000604731	4.33845	15.05	13.56	14.05	5.61	5.06	4.7	15.54	13.27	4.8	4.38	834	866	1700
ENSG00000159314.11	ENSG00000159314.11|ARHGAP27	ARHGAP27	-2.27679	-1.187	5.87336e-10	1.04825e-08	-9.23111	-2.01751	-1.01257	3.09117e-05	0.000468941	-4.50988	4.4	4.29	4.24	12.12	11.36	12.1	5.62	5.61	12.75	12.55	764	936	1700
ENSG00000074964.16	ENSG00000074964.16|ARHGEF10L	ARHGEF10L	2.98769	1.57903	3.44321e-11	1.1955e-09	10.463	1.85632	0.892443	0.000192248	0.00157185	3.71614	9.03	9.69	9.68	3.42	3.35	3.94	8.42	9.02	4.77	6.02	318	1383	1701
ENSG00000175582.19	ENSG00000175582.19|RAB6A	RAB6A	1.75543	0.811828	2.97666e-09	3.90549e-08	8.52627	1.66453	0.735116	3.87426e-05	0.000543207	4.41181	79.61	81.1	76.81	44.04	44.1	38.59	78.35	79.23	44.23	43.52	910	792	1702
ENSG00000138107.12	ENSG00000138107.12|ACTR1A	ACTR1A	-1.68809	-0.755395	1.85736e-09	2.66477e-08	-8.7311	-2.02237	-1.01605	1.72647e-05	0.000323965	-4.76284	62.43	58.2	63.95	105.03	106.19	106.47	52.59	54.41	109.83	111.34	912	790	1702
ENSG00000177889.9	ENSG00000177889.9|UBE2N	UBE2N	-1.73166	-0.792159	4.23469e-10	8.0403e-09	-9.37318	-1.589	-0.668122	3.70232e-05	0.000525798	-4.43153	87	88.38	85.87	160.16	159.21	159.12	81.35	76.9	145.48	140.31	721	983	1704
ENSG00000142197.12	ENSG00000142197.12|DOPEY2	DOPEY2	-3.16348	-1.66151	9.55378e-09	1.03148e-07	-8.01982	-3.31606	-1.72947	6.52727e-06	0.000182609	-5.18527	1.08	1	0.96	4.71	5.11	3.66	1.12	0.97	4.59	4.36	1145	561	1706
ENSG00000167747.13	ENSG00000167747.13|C19orf48	C19orf48	-2.90391	-1.538	7.87731e-10	1.31782e-08	-9.10362	-2.6377	-1.39928	2.64605e-05	0.000425071	-4.5774	13.4	13.96	13.89	43.63	45.63	48.1	13.31	12.08	38.54	38.45	810	898	1708
ENSG00000101198.14	ENSG00000101198.14|NKAIN4	NKAIN4	34.4582	5.10678	4.92219e-09	5.94403e-08	8.30784	16.9919	4.08678	3.10837e-05	0.000470218	4.50747	7.96	8.75	10.53	0.2	0.36	0.22	5.37	4.61	0.35	0.28	986	723	1709
ENSG00000157870.14	ENSG00000157870.14|FAM213B	FAM213B	-2.2569	-1.17435	2.96938e-08	2.66675e-07	-7.52733	-2.34766	-1.23122	2.69545e-06	0.000108298	-5.56937	2.66	3.02	2.81	7.22	6.63	7.74	3.31	3.15	9.59	9.22	1300	411	1711
ENSG00000187147.17	ENSG00000187147.17|RNF220	RNF220	-1.73892	-0.798188	1.50674e-08	1.50112e-07	-7.82196	-2.01903	-1.01366	4.52663e-06	0.000147132	-5.34422	33.39	33.53	32.94	58.26	58.74	59.95	26.27	28.43	60.39	59.13	1211	500	1711
ENSG00000185262.8	ENSG00000185262.8|UBALD2	UBALD2	-6.42397	-2.68346	2.29748e-09	3.16689e-08	-8.63875	-8.85252	-3.14609	1.58375e-05	0.000309317	-4.80031	3.67	3.62	2.05	23.74	25.6	34.29	3.7	2.02	37	37.9	943	769	1712
ENSG00000137076.20	ENSG00000137076.20|TLN1	TLN1	1.69967	0.765251	9.7493e-09	1.05047e-07	8.01103	1.61486	0.691408	2.08776e-05	0.000367517	4.68032	173.16	169.81	191.34	92.65	108.53	112.18	175.76	190.5	115.65	116.43	1098	615	1713
ENSG00000136144.11	ENSG00000136144.11|RCBTB1	RCBTB1	1.8262	0.868844	3.89344e-09	4.8577e-08	8.40967	2.19886	1.13675	3.41616e-05	0.000498851	4.46646	11.19	11.86	10.98	6.82	6.91	6.55	12.53	13.05	5.9	6.18	956	757	1713
ENSG00000156510.12	ENSG00000156510.12|HKDC1	HKDC1	1.68196	0.750145	4.38644e-10	8.27688e-09	9.35789	2.04124	1.02945	8.95267e-05	0.000927186	4.04805	99.29	104.29	104.85	61.28	62.64	61.8	109.12	106.31	51.59	52.48	616	1097	1713
ENSG00000106261.16	ENSG00000106261.16|ZKSCAN1	ZKSCAN1	2.04782	1.03409	3.40788e-09	4.34529e-08	8.46752	2.27923	1.18855	3.69936e-05	0.000525658	4.43187	15.47	15.63	14.72	8.32	8.23	7.2	17.75	18.19	8.04	8.3	935	780	1715
ENSG00000172731.13	ENSG00000172731.13|LRRC20	LRRC20	-2.37178	-1.24597	4.78885e-09	5.81969e-08	-8.31977	-3.54232	-1.8247	1.10987e-05	0.000250341	-4.95473	7.39	6.35	8.39	17.95	19.4	20.35	5.28	5.15	23.14	23.14	1038	677	1715
ENSG00000126453.9	ENSG00000126453.9|BCL2L12	BCL2L12	-3.36456	-1.75042	2.66523e-08	2.44039e-07	-7.57427	-3.41393	-1.77143	2.98147e-06	0.000114991	-5.52557	6.93	6.53	8.26	25.75	28.02	32.7	6.22	6.72	25.93	25.23	1286	431	1717
ENSG00000120053.10	ENSG00000120053.10|GOT1	GOT1	-1.5865	-0.665847	4.87712e-10	8.96209e-09	-9.31184	-2.03219	-1.02303	3.57632e-05	0.000514251	-4.44656	55.86	58.22	58.56	92.76	92.98	95.05	46.86	51.84	110.16	109.02	742	975	1717
ENSG00000170949.17	ENSG00000170949.17|ZNF160	ZNF160	2.47031	1.30469	5.94457e-10	1.05817e-08	9.22588	2.51599	1.33113	8.21944e-05	0.000877165	4.08516	9.58	9.86	8.9	4.11	4.35	3.82	11.15	11.44	4.34	4.37	653	1065	1718
ENSG00000104537.16	ENSG00000104537.16|ANXA13	ANXA13	11.1045	3.47308	1.24267e-08	1.28601e-07	7.90565	10.1122	3.33802	1.73513e-05	0.000324029	4.76067	3.67	3.72	4.4	0.27	0.38	0.41	2.89	2.79	0.45	0.24	1148	572	1720
ENSG00000141446.10	ENSG00000141446.10|ESCO1	ESCO1	2.48369	1.31249	1.21178e-09	1.86804e-08	8.91658	2.44629	1.2906	6.00287e-05	0.000716244	4.22164	8.03	7.96	8.13	4.13	4.06	4.43	8.68	8.01	3.65	4.42	765	956	1721
ENSG00000166788.9	ENSG00000166788.9|SAAL1	SAAL1	-2.49205	-1.31733	1.65991e-09	2.43114e-08	-8.77991	-2.20547	-1.14108	1.95604e-05	0.000351677	-4.70862	9.34	10.11	9.85	28.57	27.48	28.33	10.84	8.79	26.38	24.44	901	822	1723
ENSG00000077684.15	ENSG00000077684.15|JADE1	JADE1	1.64101	0.71458	2.13036e-08	2.00785e-07	7.67155	1.80279	0.850232	1.07437e-05	0.000245221	4.96885	12.74	13.87	13.87	8.64	8.4	8.27	13.09	11.66	7.03	7.15	1262	462	1724
ENSG00000135336.14	ENSG00000135336.14|ORC3	ORC3	-2.90203	-1.53706	4.44651e-09	5.45847e-08	-8.35198	-2.30746	-1.20631	1.17187e-05	0.000258377	-4.93112	7.94	7.37	7.12	25.12	21.9	20.44	7.33	7.99	18.38	19.51	1029	695	1724
ENSG00000115756.12	ENSG00000115756.12|HPCAL1	HPCAL1	-2.82456	-1.49803	1.44903e-09	2.17178e-08	-8.83892	-2.88518	-1.52866	2.11715e-05	0.000370917	-4.67425	19.32	18.38	20.83	56.65	60.42	67.21	18.94	17.73	58.03	59.89	887	837	1724
ENSG00000165813.18	ENSG00000165813.18|CCDC186	CCDC186	3.51212	1.81234	1.05016e-10	2.79277e-09	9.97874	3.52115	1.81605	0.000159336	0.00138084	3.79769	12.06	11.71	10.92	3.91	3.86	2.8	10.67	11.47	3.8	3.11	421	1304	1725
ENSG00000197594.11	ENSG00000197594.11|ENPP1	ENPP1	1.88085	0.911384	7.3906e-09	8.26683e-08	8.13132	2.26361	1.17862	2.52277e-05	0.000412021	4.59812	7.67	8.35	8.06	5.11	4.91	3.7	8.68	9.24	4.23	4.54	1059	667	1726
ENSG00000143363.15	ENSG00000143363.15|PRUNE1	PRUNE1	2.29094	1.19594	7.81369e-10	1.31129e-08	9.10714	1.72648	0.787834	7.36635e-05	0.000814794	4.13275	27.45	29.02	26.63	13.68	12.83	11.84	21.56	23.17	13.66	13.01	697	1030	1727
ENSG00000160410.14	ENSG00000160410.14|SHKBP1	SHKBP1	-1.9476	-0.961701	4.80159e-08	4.00257e-07	-7.31862	-2.28803	-1.1941	1.84563e-06	8.86623e-05	-5.73386	19.17	18.25	18.81	40.69	40.56	46.02	21.64	22.78	52.09	47.3	1374	354	1728
ENSG00000198743.6	ENSG00000198743.6|SLC5A3	SLC5A3	2.50806	1.32657	3.62474e-09	4.58617e-08	8.44072	3.45938	1.79051	3.78488e-05	0.000534652	4.42195	6.73	7.29	6.31	3.04	3	2.52	9.23	8.57	2.59	2.67	943	786	1729
ENSG00000171320.14	ENSG00000171320.14|ESCO2	ESCO2	-27.1491	-4.76283	1.0599e-08	1.12612e-07	-7.97474	-29.2195	-4.86886	6.59392e-06	0.000183027	-5.18086	0.56	0.33	0.33	12.24	11.75	7.44	0.22	0.1	6.85	11.03	1163	566	1729
ENSG00000153044.9	ENSG00000153044.9|CENPH	CENPH	-4.00694	-2.0025	2.22981e-11	8.7846e-10	-10.6517	-4.04978	-2.01784	0.000118486	0.00112483	-3.92633	9.55	9.11	8.69	43.55	42.98	40.16	9.02	8.53	38.92	44.84	381	1348	1729
ENSG00000005022.5	ENSG00000005022.5|SLC25A5	SLC25A5	-2.00445	-1.0032	2.11705e-11	8.52569e-10	-10.6743	-2.00623	-1.00449	0.000121742	0.00114628	-3.91456	274.51	278.08	286.04	526.8	535.02	573	245.43	258.28	488.51	506.42	374	1355	1729
ENSG00000160445.10	ENSG00000160445.10|ZER1	ZER1	2.39462	1.2598	3.94124e-10	7.63098e-09	9.40437	1.66257	0.733415	9.5729e-05	0.000969306	4.01896	15.38	14.51	18.15	6.98	6.67	6.76	13.25	14.68	9.36	9.59	603	1128	1731
ENSG00000059804.15	ENSG00000059804.15|SLC2A3	SLC2A3	2.32594	1.21781	1.69232e-13	2.73849e-11	12.7715	1.66878	0.738794	0.000367574	0.0024705	3.43465	83.74	87.15	83.9	34.7	35.77	33.89	80.66	80.77	50.95	45.95	53	1679	1732
ENSG00000007384.15	ENSG00000007384.15|RHBDF1	RHBDF1	2.5559	1.35383	9.86618e-10	1.58691e-08	9.00585	2.0133	1.00956	7.03759e-05	0.000793693	4.15258	15.93	16.83	15.4	6.47	6.4	7.54	17.23	19.07	8.5	8.96	724	1009	1733
ENSG00000136010.13	ENSG00000136010.13|ALDH1L2	ALDH1L2	4.76511	2.25251	1.14752e-10	2.99823e-09	9.94024	3.27106	1.70976	0.000157281	0.00136572	3.80332	3.18	3.42	3.47	1.02	0.74	0.72	4.44	5.17	1.38	1.66	432	1301	1733
ENSG00000205531.12	ENSG00000205531.12|NAP1L4	NAP1L4	-1.80715	-0.853717	1.95013e-09	2.77698e-08	-8.70994	-1.76422	-0.819028	1.92985e-05	0.00034877	-4.71448	60.97	55.11	56.4	106.35	102.41	107.97	54.69	57.97	101.04	95.17	918	815	1733
ENSG00000089177.18	ENSG00000089177.18|KIF16B	KIF16B	2.03902	1.02787	1.03901e-08	1.107e-07	7.98338	1.95122	0.964373	2.22949e-05	0.000383286	4.6518	10.85	9.81	9.88	5.76	4.79	4.71	8.74	7.6	4.88	4.68	1107	629	1736
ENSG00000144583.4	ENSG00000144583.4|MARCH4	2019-03-04	-18.38	-4.20006	3.60021e-11	1.23463e-09	-10.4437	-19.4506	-4.28175	0.000103322	0.00102386	-3.98581	0.48	0.55	0.44	11.5	12.4	10.04	0.35	0.38	8.37	9.52	430	1306	1736
ENSG00000214455.4	ENSG00000214455.4|RCN1P2	RCN1P2	2.21132	1.14491	2.40242e-08	2.235e-07	7.61935	2.34289	1.22829	1.06632e-05	0.000245195	4.97211	38.29	35.88	37.69	21.77	18.03	17.02	34.2	36.49	16.55	17.32	1278	459	1737
ENSG00000151718.15	ENSG00000151718.15|WWC2	WWC2	2.55241	1.35186	2.12635e-09	2.97868e-08	8.67236	2.80893	1.49002	4.77376e-05	0.000620354	4.32114	25.93	24.64	25.89	10.7	10.99	8.15	22.66	23.61	8	8.4	857	880	1737
ENSG00000160255.17	ENSG00000160255.17|ITGB2	ITGB2	3.69754	1.88657	4.22926e-09	5.20615e-08	8.37374	3.8036	1.92737	3.63175e-05	0.000520243	4.43988	8.17	6.96	7.96	2.14	2.07	1.99	5.23	6.7	2.02	1.6	965	773	1738
ENSG00000182199.10	ENSG00000182199.10|SHMT2	SHMT2	-1.51534	-0.599638	8.59544e-09	9.40567e-08	-8.06573	-1.93035	-0.948861	8.1942e-06	0.00020833	-5.08649	86.79	85.05	88.74	128.02	133.75	128.31	80.33	83.09	161.51	161.69	1134	604	1738
ENSG00000125846.15	ENSG00000125846.15|ZNF133	ZNF133	2.57441	1.36424	4.90937e-09	5.93661e-08	8.30897	2.30978	1.20776	3.40395e-05	0.000498432	4.46802	11.02	11	11.72	5.16	4.01	5.05	12.88	12.31	6.13	7.06	984	756	1740
ENSG00000152749.7	ENSG00000152749.7|GPR180	GPR180	2.77042	1.47011	1.11428e-09	1.76019e-08	8.953	3.06971	1.6181	6.79533e-05	0.00077552	4.16779	8.69	8.48	8.16	3.48	3	3.12	7.3	7.14	2.52	2.4	744	996	1740
ENSG00000103275.19	ENSG00000103275.19|UBE2I	UBE2I	-1.7424	-0.801078	2.37385e-10	5.08275e-09	-9.62455	-1.77665	-0.829157	5.56805e-05	0.000684947	-4.2543	90.09	87.72	87.84	164.48	187.43	176.93	75.81	81.86	148.26	159.75	648	1092	1740
ENSG00000129473.9	ENSG00000129473.9|BCL2L2	BCL2L2	-2.31454	-1.21073	9.02847e-10	1.47257e-08	-9.04439	-1.94323	-0.958456	2.77395e-05	0.000436085	-4.5569	6.69	5.67	6.59	10.22	10.27	10.17	7.19	5.76	9.32	9.85	828	913	1741
ENSG00000165861.13	ENSG00000165861.13|ZFYVE1	ZFYVE1	3.10389	1.63408	6.6712e-11	1.97693e-09	10.1758	2.10181	1.07163	0.00018823	0.00155049	3.72531	10.66	10.56	10.38	3.99	4.58	4.06	9.66	10.71	5.07	7.59	372	1371	1743
ENSG00000116138.12	ENSG00000116138.12|DNAJC16	DNAJC16	2.56686	1.36	2.33556e-09	3.2111e-08	8.63161	2.33711	1.22473	4.62762e-05	0.00060763	4.33464	7.77	6.65	6.93	2.66	3.07	2.35	6.43	7.3	2.56	2.91	872	873	1745
ENSG00000078304.19	ENSG00000078304.19|PPP2R5C	PPP2R5C	-1.6972	-0.76316	3.30754e-09	4.24982e-08	-8.48049	-1.63888	-0.712711	1.4772e-05	0.000296067	-4.83056	41.28	41.45	36	81.24	82.54	81.53	41.78	43.55	81.04	81.92	991	754	1745
ENSG00000129636.12	ENSG00000129636.12|ITFG1	ITFG1	1.6652	0.735695	3.75356e-09	4.71403e-08	8.42556	1.5352	0.618429	3.92882e-05	0.000548253	4.40574	49.26	49.69	48.45	30.37	30.43	30.61	45.3	45.35	28.71	29.5	951	798	1749
ENSG00000119514.6	ENSG00000119514.6|GALNT12	GALNT12	-1.87416	-0.906245	4.12838e-08	3.51716e-07	-7.38422	-2.62569	-1.39269	2.49865e-06	0.00010407	-5.60229	5.22	5.21	5.36	11.87	11.2	12.57	3.85	4.71	13.41	13.48	1348	401	1749
ENSG00000088179.8	ENSG00000088179.8|PTPN4	PTPN4	2.01933	1.01388	3.31221e-09	4.25377e-08	8.47988	2.7513	1.46012	4.22666e-05	0.000576834	4.374	14.72	16.61	13.81	9.57	6.94	7.06	13.21	14.97	6.59	7.13	929	821	1750
ENSG00000163344.5	ENSG00000163344.5|PMVK	PMVK	-2.46881	-1.30382	2.19629e-08	2.06267e-07	-7.65831	-3.18274	-1.67027	4.13381e-06	0.000139328	-5.38365	6.92	7.14	6.63	20.11	20.06	22.31	5.64	5.4	22.61	21.49	1265	486	1751
ENSG00000160789.19	ENSG00000160789.19|LMNA	LMNA	-1.85302	-0.889879	2.81248e-10	5.84383e-09	-9.55091	-2.15292	-1.1063	5.36327e-05	0.000667457	-4.27057	333.33	351.61	364.5	593.26	616.64	681.27	297.39	285.88	582.66	636.8	666	1085	1751
ENSG00000077044.10	ENSG00000077044.10|DGKD	DGKD	-1.95196	-0.964925	6.63768e-09	7.56307e-08	-8.17798	-2.08641	-1.06102	1.03333e-05	0.000241518	-4.98576	2.77	2.8	2.61	8.22	6.73	6.85	2.78	3.48	6.21	6.41	1095	657	1752
ENSG00000139990.17	ENSG00000139990.17|DCAF5	DCAF5	1.9272	0.946506	1.71358e-09	2.49198e-08	8.76609	1.71571	0.778802	5.65462e-05	0.000691998	4.2476	18.56	19.01	19.01	10.42	10.13	8.9	20.01	19.36	11.84	11.26	819	935	1754
ENSG00000106785.14	ENSG00000106785.14|TRIM14	TRIM14	-5.22078	-2.38426	1.1595e-10	3.02034e-09	-9.93573	-4.8412	-2.27537	7.64192e-05	0.000836187	-4.1168	1.14	0.94	1.16	7.91	7.44	6.34	0.85	1.08	6.18	5.9	551	1203	1754
ENSG00000139725.7	ENSG00000139725.7|RHOF	RHOF	-1.8472	-0.885343	2.2269e-09	3.08714e-08	-8.6523	-2.15992	-1.11097	1.93676e-05	0.000349303	-4.71292	32.09	35.24	36.48	57.76	61.67	58.38	30.74	29.32	56.26	55.12	937	818	1755
ENSG00000161544.9	ENSG00000161544.9|CYGB	CYGB	6.10381	2.60971	7.30995e-10	1.24554e-08	9.13609	4.29759	2.10353	8.33661e-05	0.000885468	4.07901	20.57	17.69	21.4	2.93	3.03	3.36	17.06	18.8	5.02	4.4	685	1071	1756
ENSG00000115414.18	ENSG00000115414.18|FN1	FN1	-2.3727	-1.24653	5.33889e-07	3.14954e-06	-6.27255	-4.16149	-2.0571	3.61654e-11	9.56863e-07	-10.4417	415.82	424.81	437.73	963.57	957.01	1013.43	605.73	613.51	1850.71	1868.17	1759	1	1760
ENSG00000243660.9	ENSG00000243660.9|ZNF487	ZNF487	4.11224	2.03992	1.35155e-08	1.37263e-07	7.86917	2.9757	1.57323	1.89277e-05	0.000343949	4.7229	7.96	7.89	6.52	1.62	2.69	2.86	6.59	6.67	2.4	2.49	1167	595	1762
ENSG00000117298.14	ENSG00000117298.14|ECE1	ECE1	-2.52734	-1.33762	3.68199e-12	2.30773e-10	-11.4339	-3.48739	-1.80215	0.000198773	0.00160978	-3.70164	19.8	21.24	21.74	52.66	53.01	48.17	17.82	18.44	58.48	57.8	249	1514	1763
ENSG00000142751.14	ENSG00000142751.14|GPN2	GPN2	1.96054	0.97125	1.3514e-08	1.37263e-07	7.86922	1.73327	0.793497	1.89951e-05	0.000344463	4.72136	14.34	12.4	16.87	13.91	15.42	15.16	13.26	13.4	14.64	17.3	1168	597	1765
ENSG00000188643.10	ENSG00000188643.10|S100A16	S100A16	-2.27826	-1.18793	6.22365e-10	1.0954e-08	-9.20595	-2.53223	-1.34041	3.83438e-05	0.000539627	-4.41631	143.74	143.19	152.92	323.9	328.58	367.17	123.87	120.43	315.82	309.97	775	990	1765
ENSG00000141480.17	ENSG00000141480.17|ARRB2	ARRB2	-3.74722	-1.90582	9.92388e-09	1.06584e-07	-8.00332	-3.80661	-1.92851	8.49792e-06	0.000211219	-5.07069	3.62	3.1	4.14	15.04	16.72	16.2	3.43	4.57	17.79	18.91	1151	615	1766
ENSG00000138592.13	ENSG00000138592.13|USP8	USP8	1.82776	0.870078	1.14356e-08	1.2002e-07	7.94174	1.70403	0.768953	2.3174e-05	0.000391531	4.635	24	22.73	24.06	15.01	12.28	13.56	19.62	22.75	12.78	14.17	1126	642	1768
ENSG00000114354.13	ENSG00000114354.13|TFG	TFG	1.70464	0.769463	2.17443e-11	8.64758e-10	10.6627	1.53964	0.622593	0.000248473	0.00187617	3.60472	211.78	206.36	200.11	115.65	118.86	113.38	183.53	176.26	111.16	114.16	271	1497	1768
ENSG00000101911.12	ENSG00000101911.12|PRPS2	PRPS2	-2.3627	-1.24044	6.23943e-10	1.0961e-08	-9.20485	-1.87716	-0.908554	3.89356e-05	0.000544769	-4.40965	11.69	12.03	12.23	31.29	30.71	28.19	12.98	12.91	26.27	26.21	777	994	1771
ENSG00000139734.17	ENSG00000139734.17|DIAPH3	DIAPH3	-3.56908	-1.83555	5.08737e-11	1.635e-09	-10.2935	-2.82602	-1.49877	0.000107003	0.00104904	-3.9706	3.74	3.69	3.49	16.11	15.39	13.86	3.21	3.34	10.49	11.38	456	1319	1775
ENSG00000106404.13	ENSG00000106404.13|CLDN15	CLDN15	3.28201	1.71458	1.12998e-08	1.18875e-07	7.94693	2.998	1.584	2.37826e-05	0.000395997	4.62374	9.98	8.97	9.5	3.12	3.83	3.14	11.03	12.91	4.15	4.68	1123	653	1776
ENSG00000131475.6	ENSG00000131475.6|VPS25	VPS25	-2.04686	-1.03341	5.05271e-09	6.07417e-08	-8.29648	-2.45128	-1.29353	1.35911e-05	0.000282478	-4.86674	37.71	34.05	37.27	79.48	81.95	85.22	33.4	31.81	87.35	89.36	1047	729	1776
ENSG00000139116.18	ENSG00000139116.18|KIF21A	KIF21A	2.46578	1.30204	1.6349e-10	3.86984e-09	9.78651	3.12715	1.64485	0.000154045	0.00134722	3.81235	41.6	42.2	41.06	17.38	18.5	15.48	47.34	43.85	14.07	14.66	480	1297	1777
ENSG00000162613.16	ENSG00000162613.16|FUBP1	FUBP1	-2.03654	-1.02612	3.03327e-09	3.96031e-08	-8.51809	-1.65438	-0.726295	1.74572e-05	0.000325724	-4.75802	49.61	50.24	49.9	103.84	105.05	89.6	45.63	48.21	75.4	74.78	979	799	1778
ENSG00000141522.11	ENSG00000141522.11|ARHGDIA	ARHGDIA	-2.13078	-1.09138	5.96737e-09	6.93638e-08	-8.22422	-1.91286	-0.93573	1.20413e-05	0.000261785	-4.91933	115.64	119.24	121.84	245.17	252.97	267.13	112.23	110.52	207.26	214.04	1076	703	1779
ENSG00000188486.3	ENSG00000188486.3|H2AFX	H2AFX	-4.61623	-2.20672	4.63286e-10	8.64233e-09	-9.33415	-4.45059	-2.154	4.83954e-05	0.000625218	-4.3152	8.97	7.37	8.73	43.95	44.38	49.21	7.88	8.46	43.56	42.72	730	1049	1779
ENSG00000178952.10	ENSG00000178952.10|TUFM	TUFM	-1.67506	-0.744216	2.751e-08	2.50261e-07	-7.56051	-1.82989	-0.871761	4.24853e-06	0.000141929	-5.37176	104.19	105.93	110.2	164.44	169.7	184.44	101.09	95.11	172.79	168.83	1291	490	1781
ENSG00000126524.9	ENSG00000126524.9|SBDS	SBDS	-1.7012	-0.766549	1.50028e-09	2.23161e-08	-8.82383	-1.51241	-0.59685	2.59487e-05	0.000420423	-4.58588	36.77	37.11	34.1	65.1	65.08	64.25	32.01	30.82	50.54	49.19	891	890	1781
ENSG00000051341.13	ENSG00000051341.13|POLQ	POLQ	-4.64739	-2.21642	2.09378e-08	1.98031e-07	-7.67907	-3.83388	-1.93881	5.28763e-06	0.000162418	-5.27674	0.39	0.44	0.59	3.27	3.4	2.6	0.37	0.4	2.07	2.63	1257	526	1783
ENSG00000135604.9	ENSG00000135604.9|STX11	STX11	4.87416	2.28515	6.45583e-10	1.12894e-08	9.19005	4.7656	2.25266	9.40696e-05	0.000957267	4.02655	7.94	7.21	7.21	1.82	1.76	1.44	4.85	4.95	1.07	1.24	665	1122	1787
ENSG00000157212.18	ENSG00000157212.18|PAXIP1	PAXIP1	-1.80822	-0.85457	2.97962e-09	3.90746e-08	-8.52584	-1.69795	-0.763795	1.88169e-05	0.00034264	-4.72545	14.01	14.45	12.62	26.51	26.48	24.72	12.75	11.69	21.35	22.47	976	811	1787
ENSG00000180964.16	ENSG00000180964.16|TCEAL8	TCEAL8	2.81977	1.49558	1.87551e-10	4.25818e-09	9.72688	2.38267	1.25258	0.000148771	0.00131513	3.82748	101.45	102.41	92.15	33.46	32.51	36.62	103.01	99.42	43.31	45.62	503	1285	1788
ENSG00000172432.18	ENSG00000172432.18|GTPBP2	GTPBP2	-2.17843	-1.12329	1.45173e-09	2.17271e-08	-8.83811	-2.56141	-1.35694	2.66223e-05	0.000426375	-4.57475	8.03	7.49	8.05	18.61	18.66	18.78	8.99	8.93	23.36	23.62	888	900	1788
ENSG00000100784.10	ENSG00000100784.10|RPS6KA5	RPS6KA5	-5.43133	-2.44131	1.02737e-08	1.0964e-07	-7.98828	-4.87955	-2.28675	9.24813e-06	0.000223458	-5.03395	0.6	0.8	0.8	4.94	4.46	3.48	0.53	0.69	4.01	4.19	1156	633	1789
ENSG00000130713.15	ENSG00000130713.15|EXOSC2	EXOSC2	-2.4995	-1.32164	5.47175e-10	9.89808e-09	-9.26187	-2.02982	-1.02135	4.6998e-05	0.000613969	-4.32792	12.06	12.11	12.88	36.23	36.54	36.89	11.08	11.54	25.67	27.41	755	1036	1791
ENSG00000198720.12	ENSG00000198720.12|ANKRD13B	ANKRD13B	-7.31721	-2.87129	1.12082e-07	8.23672e-07	-6.95047	-5.77068	-2.52874	1.01375e-06	6.42821e-05	-5.99407	0.46	0.27	0.64	3.33	2.75	3.48	0.91	0.6	3.85	4.58	1510	283	1793
ENSG00000136152.14	ENSG00000136152.14|COG3	COG3	2.408	1.26783	3.72681e-09	4.68483e-08	8.42866	2.38741	1.25545	4.37645e-05	0.000586883	4.35888	13.54	14.54	13.87	6.7	6.19	5.6	12.18	13.02	6.14	6.69	949	845	1794
ENSG00000140682.18	ENSG00000140682.18|TGFB1I1	TGFB1I1	2.29244	1.19688	6.71131e-10	1.16283e-08	9.17319	2.29872	1.20083	9.38573e-05	0.000955842	4.02753	48.83	46.9	47.26	19.37	23.02	23.05	43.45	47.3	23.25	18.4	675	1120	1795
ENSG00000148334.14	ENSG00000148334.14|PTGES2	PTGES2	-2.01996	-1.01432	5.55794e-08	4.54091e-07	-7.25509	-2.05483	-1.03902	2.69659e-06	0.000108298	-5.56919	39.05	36.04	40.48	85.03	89.19	98.66	35.35	34.8	78.52	78.52	1386	412	1798
ENSG00000013297.10	ENSG00000013297.10|CLDN11	CLDN11	-3.2701	-1.70933	3.44559e-12	2.23295e-10	-11.4627	-2.1185	-1.08304	0.000229665	0.00177416	-3.6389	37.85	39.06	36.3	121.84	120.87	132.21	48.68	42.08	93.7	95.85	242	1556	1798
ENSG00000113448.18	ENSG00000113448.18|PDE4D	PDE4D	3.06063	1.61383	1.92096e-08	1.83768e-07	7.71648	3.32206	1.73208	1.67111e-05	0.00031993	4.77699	4.13	4.63	4.59	1.59	1.77	1.38	3.61	3.47	1.27	1.33	1244	556	1800
ENSG00000115919.14	ENSG00000115919.14|KYNU	KYNU	-4.72933	-2.24164	9.4243e-13	9.31958e-11	-12.0258	-4.19835	-2.06982	0.000299348	0.00213501	-3.52382	20.92	18.95	16.71	106.36	105.35	98.98	13.29	14.41	74.81	78.38	165	1636	1801
ENSG00000131771.13	ENSG00000131771.13|PPP1R1B	PPP1R1B	71.2284	6.15438	1.81149e-09	2.61443e-08	8.74196	67.7857	6.08291	6.5714e-05	0.000762891	4.18234	0.87	0.96	1.08	0	0	0	1.67	1.19	0.04	0	825	980	1805
ENSG00000164930.11	ENSG00000164930.11|FZD6	FZD6	2.00072	1.00052	1.79779e-10	4.14516e-09	9.74526	2.22557	1.15417	0.00016001	0.00138532	3.79585	37.6	34.3	37.42	19.41	17.71	16.59	42.19	42.03	20.26	19.9	498	1307	1805
ENSG00000109819.8	ENSG00000109819.8|PPARGC1A	PPARGC1A	4.79475	2.26146	7.59497e-11	2.18049e-09	10.1195	3.80213	1.92681	0.000211769	0.00167854	3.67414	3.76	3.93	4.05	0.94	0.79	0.82	3.49	3.74	0.92	0.99	386	1419	1805
ENSG00000174996.11	ENSG00000174996.11|KLC2	KLC2	-1.93716	-0.953945	3.77825e-09	4.73168e-08	-8.42271	-2.02632	-1.01886	1.75062e-05	0.000325724	-4.75681	9.23	10.12	10.41	22.16	21.23	21.23	9.68	10.8	23.7	23.36	1010	800	1810
ENSG00000135537.16	ENSG00000135537.16|LACE1	LACE1	3.2597	1.70474	2.39134e-08	2.22702e-07	7.62136	3.65655	1.87048	1.56986e-05	0.000309042	4.80414	8.01	7.57	7.88	3.31	1.92	2.52	7.1	6.02	1.94	2.6	1275	537	1812
ENSG00000047932.13	ENSG00000047932.13|GOPC	GOPC	2.11571	1.08114	8.10275e-10	1.34877e-08	9.09137	2.39827	1.26199	9.14231e-05	0.000940098	4.03894	24.8	26.11	24.05	12.81	12.38	11.37	25.56	24.27	10.24	10.8	702	1110	1812
ENSG00000124383.8	ENSG00000124383.8|MPHOSPH10	MPHOSPH10	1.86938	0.902558	4.25145e-10	8.06205e-09	9.37146	2.00432	1.00312	0.000122357	0.00115002	3.91237	41.58	41.33	41.37	23.31	21.98	22.62	33.79	35.05	16.38	18.33	614	1199	1813
ENSG00000169689.14	ENSG00000169689.14|CENPX	CENPX	-2.73406	-1.45104	4.17094e-08	3.54662e-07	-7.37977	-2.4865	-1.31412	3.60029e-06	0.00012795	-5.44366	15.19	14.18	15.61	42.77	49.19	53.81	14.54	14.94	44.01	44.08	1349	464	1813
ENSG00000127329.15	ENSG00000127329.15|PTPRB	PTPRB	3.45696	1.78951	4.58736e-08	3.84923e-07	7.33844	4.07002	2.02503	8.85108e-06	0.000216956	5.053	1.45	1.21	1.46	1.05	0.48	0.64	1.59	1.67	0.69	0.52	1386	428	1814
ENSG00000257181.1	ENSG00000257181.1|RP11-611O2.5	RP11-611O2.5	3.26143	1.7055	5.97565e-11	1.83291e-09	10.2236	3.45581	1.78902	0.000226541	0.00175823	3.64485	74.93	82.94	74.92	24.33	26.88	24.67	73.96	66.34	20.99	22.63	361	1453	1814
ENSG00000159596.6	ENSG00000159596.6|TMEM69	TMEM69	2.03624	1.02591	2.94853e-08	2.65159e-07	7.53039	2.06594	1.0468	1.31516e-05	0.000275912	4.88102	24.37	24.73	25.35	14.73	11.61	13.93	28.09	26.91	14.34	15.17	1316	500	1816
ENSG00000154217.14	ENSG00000154217.14|PITPNC1	PITPNC1	-3.09698	-1.63086	1.11604e-08	1.17733e-07	-7.95232	-3.37578	-1.75522	9.68839e-06	0.000230206	-5.01375	1.83	1.32	1.22	5.86	5.97	5.89	1.95	1.84	9.03	9.1	1170	646	1816
ENSG00000143653.9	ENSG00000143653.9|SCCPDH	SCCPDH	-1.67764	-0.746433	9.40486e-09	1.0187e-07	-8.02665	-1.751	-0.808176	1.08445e-05	0.000246286	-4.96479	24.52	25.57	22.58	41.76	42.84	42.74	20.66	20.19	36.41	38.41	1144	672	1816
ENSG00000179833.4	ENSG00000179833.4|SERTAD2	SERTAD2	1.97846	0.984375	1.30887e-08	1.33948e-07	7.8831	1.92446	0.944452	2.39973e-05	0.000398879	4.61984	17.01	17.71	17.85	10.1	10.01	7.81	18	16.99	9	9.41	1163	654	1817
ENSG00000118518.15	ENSG00000118518.15|RNF146	RNF146	1.81666	0.861287	1.11961e-08	1.18063e-07	7.95093	2.00724	1.00522	2.83667e-05	0.000443311	4.54719	18.2	18.68	18.35	10.48	11.13	11.75	23.94	22.57	12.02	12.58	1119	698	1817
ENSG00000197461.13	ENSG00000197461.13|PDGFA	PDGFA	3.10215	1.63327	1.99996e-09	2.83434e-08	8.69898	2.17953	1.12401	6.46987e-05	0.000755427	4.1891	13.9	13.67	14.49	3.97	3.99	5.01	10.12	9.84	4.97	4.74	842	975	1817
ENSG00000069974.15	ENSG00000069974.15|RAB27A	RAB27A	-3.56036	-1.83202	1.87232e-09	2.68192e-08	-8.72762	-3.55461	-1.82969	2.6878e-05	0.000428183	-4.5706	3.53	2.73	3.67	15.35	15.44	14.89	2.45	2.67	14.79	13.17	913	904	1817
ENSG00000165685.8	ENSG00000165685.8|TMEM52B	TMEM52B	45.2713	5.50052	5.63145e-09	6.62669e-08	8.24938	17.7446	4.14931	3.99308e-05	0.00055329	4.39869	7.69	6.27	6.38	0.11	0.26	0.45	2.83	4.47	0.28	0.41	1010	808	1818
ENSG00000172354.9	ENSG00000172354.9|GNB2	GNB2	-1.56011	-0.64165	1.01995e-07	7.62391e-07	-6.99142	-1.73975	-0.798876	1.49446e-06	7.95584e-05	-5.82551	189.13	197.91	211.85	306.93	310.74	335.29	197.47	203.19	349.87	347.45	1491	327	1818
ENSG00000121900.18	ENSG00000121900.18|TMEM54	TMEM54	-2.99208	-1.58115	1.41503e-08	1.42625e-07	-7.84923	-3.4551	-1.78873	8.48896e-06	0.000211219	-5.07115	13.74	16.44	15.16	47.92	52.26	61.02	14.17	14.95	61.02	60.22	1202	616	1818
ENSG00000134001.12	ENSG00000134001.12|EIF2S1	EIF2S1	-1.72342	-0.785272	2.62201e-10	5.51241e-09	-9.58137	-1.53958	-0.622534	6.78763e-05	0.00077552	-4.16828	97.92	102.9	104.46	213.4	219.44	211.97	82.55	84.09	150.86	171.04	658	1162	1820
ENSG00000123219.12	ENSG00000123219.12|CENPK	CENPK	-16.3095	-4.02764	8.15533e-11	2.29208e-09	-10.0886	-14.2076	-3.82859	0.000101458	0.00100955	-3.99371	0.92	1.7	1.31	29.46	28.67	23.24	1.06	1.05	21.82	24.63	521	1301	1822
ENSG00000124098.9	ENSG00000124098.9|FAM210B	FAM210B	3.24228	1.69701	3.44335e-08	3.01237e-07	7.46302	2.70367	1.43492	1.18577e-05	0.000259497	4.926	7.17	7.23	5.65	1.99	2.67	2.85	7.65	7.42	3.81	3.16	1344	479	1823
ENSG00000128342.4	ENSG00000128342.4|LIF	LIF	-2.12213	-1.08552	1.88516e-10	4.26627e-09	-9.72465	-1.68172	-0.749938	7.7181e-05	0.000843246	-4.11249	10.26	9.44	9.96	22.32	23.44	23.3	11.19	11.42	21.94	20.58	619	1204	1823
ENSG00000122515.14	ENSG00000122515.14|ZMIZ2	ZMIZ2	-2.10022	-1.07054	1.87502e-10	4.25818e-09	-9.72699	-1.62634	-0.701624	7.79452e-05	0.000847022	-4.10821	14.38	15.02	17	31.13	32.53	28.79	24.17	23.87	33.77	32.24	616	1209	1825
ENSG00000136159.3	ENSG00000136159.3|NUDT15	NUDT15	-3.34258	-1.74096	1.608e-10	3.82653e-09	-9.79371	-2.60938	-1.38371	8.14882e-05	0.000872095	-4.08891	5.52	5.13	4.56	20.16	21.22	19.82	4.24	4.17	13.74	13.25	597	1229	1826
ENSG00000178996.13	ENSG00000178996.13|SNX18	SNX18	2.37684	1.24904	1.3434e-09	2.04032e-08	8.87179	2.39273	1.25866	7.74087e-05	0.000844349	4.11121	8.75	9.48	8.45	3.94	4.1	4.02	10.77	9.94	4.62	4.68	778	1049	1827
ENSG00000144451.18	ENSG00000144451.18|SPAG16	SPAG16	2.33376	1.22266	1.03658e-07	7.72872e-07	6.9844	2.68556	1.42522	4.66922e-06	0.000150085	5.33076	10.15	12.11	12.32	6.58	5.48	6.68	12.87	11.28	6.5	5.19	1522	306	1828
ENSG00000167775.10	ENSG00000167775.10|CD320	CD320	-2.83067	-1.50114	1.91803e-08	1.8362e-07	-7.71714	-3.18938	-1.67328	7.09215e-06	0.000190309	-5.14922	9.82	9.96	12.83	34.9	33.67	39.88	8.46	7.73	32.12	30.92	1247	581	1828
ENSG00000198055.10	ENSG00000198055.10|GRK6	GRK6	-2.78591	-1.47815	7.03856e-09	7.92283e-08	-8.15252	-3.15605	-1.65812	1.30789e-05	0.000275424	-4.88343	4.9	5.02	5.59	18.53	16.21	17.92	4.96	5.05	19.88	18.15	1108	722	1830
ENSG00000138286.14	ENSG00000138286.14|FAM149B1	FAM149B1	-2.08258	-1.05837	4.7638e-10	8.82062e-09	-9.32205	-2.09889	-1.06962	5.58089e-05	0.000685206	-4.2533	6.76	7.04	7.21	12.68	12.92	13.3	7.93	6.57	11.71	14.29	737	1094	1831
ENSG00000171492.14	ENSG00000171492.14|LRRC8D	LRRC8D	1.75018	0.807502	2.02926e-08	1.92953e-07	7.69266	1.69662	0.762665	1.77865e-05	0.000329724	4.74991	34.11	35.97	35.09	21.37	21.25	18.17	31.31	31.51	18.04	19.26	1253	579	1832
ENSG00000274070.1	ENSG00000274070.1|GATSL2	GATSL2	5.74927	2.52338	6.70974e-09	7.62665e-08	8.17329	3.71361	1.89282	3.82913e-05	0.000539175	4.4169	12.8	12.92	13.41	2.83	2.44	2.07	10.21	9.16	3.06	3.29	1044	789	1833
ENSG00000141543.9	ENSG00000141543.9|EIF4A3	EIF4A3	-1.79158	-0.841233	2.0171e-09	2.85257e-08	-8.69527	-1.84152	-0.880895	2.75641e-05	0.000434878	-4.55966	39.14	39.66	40.83	73.86	72.38	77.36	31.13	32.22	61.41	59.9	924	909	1833
ENSG00000159388.5	ENSG00000159388.5|BTG2	BTG2	6.64769	2.73285	9.02074e-14	1.92683e-11	13.0448	4.00106	2.00038	0.000486407	0.003046	3.313	29.98	29.01	29.74	4.47	4.45	4.99	28.6	30.19	7.32	7.62	40	1794	1834
ENSG00000071051.13	ENSG00000071051.13|NCK2	NCK2	-1.72102	-0.783263	2.88168e-08	2.60551e-07	-7.54035	-1.9802	-0.985645	5.84085e-06	0.000171899	-5.23352	16.34	17.77	18.01	34.88	33.8	32.63	18.42	15.97	38.85	41.24	1296	539	1835
ENSG00000082684.14	ENSG00000082684.14|SEMA5B	SEMA5B	27.6478	4.78909	2.88135e-08	2.60551e-07	7.5404	15.3231	3.93764	1.49953e-05	0.000298979	4.82405	1.29	2.01	1.9	0.11	0.15	0.03	1.19	1.85	0.24	0.16	1309	527	1836
ENSG00000129084.17	ENSG00000129084.17|PSMA1	PSMA1	-1.56048	-0.641987	1.1322e-08	1.19061e-07	-7.94608	-1.59207	-0.670904	1.0676e-05	0.000245195	-4.97159	129.05	131.11	120.79	203.79	197.39	205.24	111.31	105.69	174.44	185.67	1173	663	1836
ENSG00000196230.12	ENSG00000196230.12|TUBB	TUBB	-1.6782	-0.746911	7.32378e-10	1.2471e-08	-9.13526	-1.51535	-0.599649	4.71118e-05	0.00061494	-4.32687	776.24	795.94	825.47	1271.18	1274.18	1289.22	706.28	727.21	1113.82	1110.63	798	1038	1836
ENSG00000115468.11	ENSG00000115468.11|EFHD1	EFHD1	2.75483	1.46196	1.71511e-09	2.49284e-08	8.76571	2.08371	1.05916	7.21344e-05	0.000804626	4.14186	13.91	13.4	14.38	5.65	5.57	5.5	8.2	9.24	4.93	4.86	820	1019	1839
ENSG00000197822.10	ENSG00000197822.10|OCLN	OCLN	4.8678	2.28327	3.23425e-10	6.53706e-09	9.49023	2.78548	1.47792	0.000142814	0.00127871	3.84523	6.57	6.75	7.44	1.39	1.66	1.15	4.89	3.75	1.78	1.68	574	1265	1839
ENSG00000196510.12	ENSG00000196510.12|ANAPC7	ANAPC7	-1.85503	-0.891446	6.24388e-10	1.0961e-08	-9.20455	-1.5456	-0.628163	4.94859e-05	0.000632511	-4.30552	23.44	21.93	26.37	49.73	45.42	49.39	27.59	29.52	38.75	39.9	778	1061	1839
ENSG00000078142.12	ENSG00000078142.12|PIK3C3	PIK3C3	2.1503	1.10454	1.75265e-08	1.70477e-07	7.7563	1.90262	0.927989	2.07733e-05	0.000367147	4.6825	21.93	20.3	21.78	11.22	11.63	11.61	22.53	19.08	13.45	13.84	1227	613	1840
ENSG00000029993.14	ENSG00000029993.14|HMGB3	HMGB3	-3.44153	-1.78305	5.66142e-13	6.45983e-11	-12.2471	-4.11111	-2.03953	0.000368441	0.00247354	-3.43363	37.41	39.18	35.53	121.37	124.48	126.5	31.02	27.31	109.45	105.33	140	1701	1841
ENSG00000104147.8	ENSG00000104147.8|OIP5	OIP5	-10.5796	-3.40321	6.57745e-09	7.50825e-08	-8.18194	-11.5681	-3.53208	1.44065e-05	0.000291413	-4.84144	0.67	0.43	0.6	6.94	6.31	7.11	0.53	0.3	5.42	5.94	1094	748	1842
ENSG00000157399.14	ENSG00000157399.14|ARSE	ARSE	2.73581	1.45197	4.67439e-11	1.53513e-09	10.3303	2.31183	1.20904	0.000251985	0.00189046	3.59863	62.2	62.6	66.2	23.97	25.72	25.68	58.05	60.79	24.92	26.96	336	1507	1843
ENSG00000117448.13	ENSG00000117448.13|AKR1A1	AKR1A1	2.1121	1.07868	1.59017e-09	2.34184e-08	8.79856	1.83334	0.874477	7.50473e-05	0.000824292	4.12467	152.15	154.82	151.26	70.09	72.89	82.79	148.96	153.41	81.81	78.08	808	1039	1847
ENSG00000135299.16	ENSG00000135299.16|ANKRD6	ANKRD6	2.92366	1.54777	3.74363e-10	7.33345e-09	9.42671	2.60973	1.3839	0.000138601	0.00125286	3.85823	6.03	7.38	6.3	2.86	3.84	2.47	6.3	6.43	3.07	2.87	594	1253	1847
ENSG00000148308.17	ENSG00000148308.17|GTF3C5	GTF3C5	-1.76573	-0.820262	1.45768e-08	1.46206e-07	-7.83634	-1.74564	-0.803756	9.52921e-06	0.000227343	-5.02094	29.91	29.17	28.65	53.7	55.11	61.05	24.58	24.74	47.66	47.18	1205	643	1848
ENSG00000108592.16	ENSG00000108592.16|FTSJ3	FTSJ3	-2.13616	-1.09502	4.92227e-10	9.02641e-09	-9.30783	-1.68474	-0.752528	5.75445e-05	0.00069776	-4.24	13.04	11.74	14.82	31.28	29.83	28.07	13.53	13.17	23.7	24.17	744	1104	1848
ENSG00000030419.16	ENSG00000030419.16|IKZF2	IKZF2	5.39828	2.4325	1.92389e-08	1.83916e-07	7.71582	5.47608	2.45314	1.98263e-05	0.000354915	4.70276	1.57	1.51	1.18	0.39	0.33	0.18	2.1	1.87	0.5	0.33	1246	604	1850
ENSG00000165689.16	ENSG00000165689.16|SDCCAG3	SDCCAG3	-2.03302	-1.02362	3.24904e-09	4.18675e-08	-8.48824	-1.89504	-0.922226	2.29052e-05	0.000388727	-4.64007	19.31	18.67	18.78	38.11	38.11	38.24	16.49	15.75	35.54	28.38	988	862	1850
ENSG00000129173.12	ENSG00000129173.12|E2F8	E2F8	-23.2524	-4.53931	2.91666e-09	3.83999e-08	-8.53511	-20.0579	-4.3261	2.42108e-05	0.000401209	-4.61599	0.5	0.31	0.32	7.98	8.81	5.92	0.25	0.3	4.93	5.15	974	876	1850
ENSG00000169905.12	ENSG00000169905.12|TOR1AIP2	TOR1AIP2	1.72152	0.783679	2.51644e-09	3.42132e-08	8.59921	1.6173	0.693586	6.41646e-05	0.000750184	4.1927	33.21	34.01	32.34	21.72	18.64	17.14	28.41	27.86	14.66	16.83	878	973	1851
ENSG00000130635.15	ENSG00000130635.15|COL5A1	COL5A1	-2.03062	-1.02192	2.05241e-10	4.53636e-09	-9.68774	-2.05131	-1.03655	7.99526e-05	0.000860612	-4.09717	13.6	14.29	14.47	28.35	30.01	28.19	11.27	10.38	23.25	23.86	630	1221	1851
ENSG00000061987.14	ENSG00000061987.14|MON2	MON2	1.81169	0.857334	5.09174e-08	4.20506e-07	7.29313	2.03134	1.02243	1.04379e-05	0.000242405	4.98139	19.04	17.33	17.16	11.44	10.66	10.36	21.9	20.67	12.65	11.06	1404	452	1856
ENSG00000113734.17	ENSG00000113734.17|BNIP1	BNIP1	2.38908	1.25646	5.47438e-09	6.48623e-08	8.26166	1.75868	0.81449	4.52034e-05	0.000598988	4.34483	33.01	31.62	32.95	14.2	14.93	15.54	26.2	24.06	15.62	16.66	1000	856	1856
ENSG00000128567.16	ENSG00000128567.16|PODXL	PODXL	-2.40417	-1.26554	1.29852e-11	5.89635e-10	-10.8866	-1.9959	-0.997041	0.000199769	0.00161389	-3.69947	7.5	7.18	7.21	18.82	18.88	17.07	8.4	8.65	18.56	17.34	340	1517	1857
ENSG00000187189.10	ENSG00000187189.10|TSPYL4	TSPYL4	2.28632	1.19303	5.90293e-09	6.87045e-08	8.22893	2.03289	1.02353	4.34023e-05	0.000584098	4.36249	4.74	4.8	4.29	2.37	2.25	2.22	4.8	4.49	2.75	2.48	1021	840	1861
ENSG00000086712.12	ENSG00000086712.12|TXLNG	TXLNG	-2.88026	-1.5262	1.12732e-08	1.18775e-07	-7.94795	-2.04946	-1.03524	1.15532e-05	0.000256813	-4.9373	2.5	3.1	2.67	9.73	9.63	8.86	3.26	3.07	7.86	7.81	1172	690	1862
ENSG00000087299.11	ENSG00000087299.11|L2HGDH	L2HGDH	-2.34515	-1.22968	5.7112e-09	6.69399e-08	-8.24327	-2.1445	-1.10064	1.73085e-05	0.000324029	-4.76174	2.84	3.03	2.49	8.89	8.95	7.39	3.21	3.23	7.88	7.54	1070	794	1864
ENSG00000214706.10	ENSG00000214706.10|IFRD2	IFRD2	-3.21234	-1.68362	2.24151e-09	3.10255e-08	-8.64946	-2.86276	-1.5174	2.97753e-05	0.000459089	-4.52614	9.63	7.66	9.52	32.9	32.9	38.5	9.13	7.79	23.74	28.24	939	925	1864
ENSG00000117020.16	ENSG00000117020.16|AKT3	AKT3	-1.83957	-0.879366	6.62151e-08	5.27744e-07	-7.17904	-1.9041	-0.929106	3.42438e-06	0.000123496	-5.46542	11.76	10.55	10.67	22.77	21.99	17.3	9.85	11.6	23.53	20.23	1410	457	1867
ENSG00000125772.12	ENSG00000125772.12|GPCPD1	GPCPD1	1.95488	0.967079	6.17612e-08	4.97293e-07	7.20928	2.54325	1.34667	9.1556e-06	0.000221425	5.03831	5.98	5.71	5.21	3.19	2.27	2.77	4.86	5.54	2.44	1.72	1435	433	1868
ENSG00000072121.15	ENSG00000072121.15|ZFYVE26	ZFYVE26	2.24897	1.16927	6.43405e-08	5.14955e-07	7.19152	2.12644	1.08844	8.55514e-06	0.000211511	5.06777	4.55	5.38	5.58	3.18	2.66	2.74	5.01	4.92	2.22	3.16	1448	422	1870
ENSG00000116209.11	ENSG00000116209.11|TMEM59	TMEM59	1.99819	0.998692	8.89615e-09	9.69499e-08	8.0508	1.63936	0.713132	3.77202e-05	0.000533691	4.42343	187.86	186.84	172.73	81.16	85.45	94.13	155.31	155.63	95.11	101.13	1085	785	1870
ENSG00000124171.8	ENSG00000124171.8|PARD6B	PARD6B	3.24176	1.69678	2.05738e-11	8.3738e-10	10.6867	3.62945	1.85975	0.000315297	0.00221324	3.50128	12.39	13.87	12.54	4.13	4.09	4.31	11.41	9.88	3.11	3.1	261	1610	1871
ENSG00000198363.17	ENSG00000198363.17|ASPH	ASPH	1.89423	0.921608	4.71993e-09	5.75501e-08	8.32606	2.12578	1.08799	5.03551e-05	0.000639604	4.29796	99.58	100.12	96.8	50.08	48.81	40.58	96.34	93.33	39.54	40.92	976	896	1872
ENSG00000108239.8	ENSG00000108239.8|TBC1D12	TBC1D12	2.16635	1.11527	1.20093e-09	1.85776e-08	8.92048	2.61456	1.38657	9.16502e-05	0.000941156	4.03787	8.47	8.66	8.2	4.28	4.17	4.08	9.89	9.41	4.09	3.58	761	1111	1872
ENSG00000262246.5	ENSG00000262246.5|CORO7	CORO7	-2.7441	-1.45633	3.70944e-09	4.66739e-08	-8.43069	-3.21668	-1.68557	2.29031e-05	0.000388727	-4.64011	3.74	4.62	3.7	11.56	12.17	13.54	4.88	5.56	13.81	13.48	1009	863	1872
ENSG00000027075.14	ENSG00000027075.14|PRKCH	PRKCH	-3.87355	-1.95366	3.33356e-09	4.27708e-08	-8.47709	-5.4986	-2.45906	2.46216e-05	0.000405379	-4.60868	2.36	3.01	1.76	9.82	8.01	8.92	1.72	1.75	10.27	10.87	992	880	1872
ENSG00000090857.13	ENSG00000090857.13|PDPR	PDPR	1.87255	0.905007	8.92902e-08	6.82131e-07	7.0492	2.08578	1.06059	7.09962e-06	0.000190316	5.14877	10.15	10.62	10.71	6.43	6.13	4.99	11.61	11.62	5.58	5.65	1493	382	1875
ENSG00000086475.14	ENSG00000086475.14|SEPHS1	SEPHS1	-1.62896	-0.703954	1.29962e-09	1.98061e-08	-8.88618	-1.74026	-0.799301	4.06248e-05	0.000559227	-4.39121	49.27	46.91	45.19	85.31	85.43	76.5	43.6	41.44	70.48	72.29	873	1004	1877
ENSG00000273079.5	ENSG00000273079.5|GRIN2B	GRIN2B	2.15168	1.10546	1.26314e-07	9.11508e-07	6.89855	2.76128	1.46534	5.28501e-06	0.000162418	5.27695	2.26	1.81	1.47	3.01	3.18	3.19	1.36	1.42	3.02	3.07	1562	318	1880
ENSG00000198833.6	ENSG00000198833.6|UBE2J1	UBE2J1	1.85038	0.887823	1.13856e-09	1.78505e-08	8.94365	1.80047	0.848372	9.82984e-05	0.000989266	4.00745	29.38	30.15	27.35	16.02	16.62	15.41	26.86	25.24	14.53	14.75	750	1132	1882
ENSG00000213160.9	ENSG00000213160.9|KLHL23	KLHL23	-3.09631	-1.63055	3.81836e-09	4.77967e-08	-8.41812	-1.90825	-0.932248	2.37555e-05	0.000395872	-4.62424	3.2	3.43	3.49	13.84	9.23	8.73	3.95	4.37	9.14	9.13	1011	871	1882
ENSG00000051180.16	ENSG00000051180.16|RAD51	RAD51	-6.25936	-2.64601	9.59352e-10	1.54959e-08	-9.01802	-8.70763	-3.12228	4.82327e-05	0.000624029	-4.31666	2.02	2.81	2.12	16.95	17.53	20.43	0.98	1.55	16.37	10.92	835	1047	1882
ENSG00000114316.12	ENSG00000114316.12|USP4	USP4	1.93124	0.949531	6.07544e-09	7.04055e-08	8.21642	2.29142	1.19624	4.57128e-05	0.00060413	4.33996	14.74	14.03	13.81	8.12	8.27	7.81	11.51	13.11	6.22	6.97	1024	862	1886
ENSG00000186106.11	ENSG00000186106.11|ANKRD46	ANKRD46	2.87314	1.52263	7.62271e-10	1.28733e-08	9.11789	3.53422	1.82139	0.000119208	0.00112926	3.92369	9.09	9.11	9.02	3.26	3.9	3.02	8.83	9.45	2.7	4.18	694	1192	1886
ENSG00000060982.14	ENSG00000060982.14|BCAT1	BCAT1	2.10352	1.07281	4.30285e-09	5.28941e-08	8.36624	2.98662	1.57851	5.41133e-05	0.000672173	4.2667	138.24	145.21	139.24	73.54	70.96	62.82	136.83	132.96	53.1	51.93	969	918	1887
ENSG00000124733.3	ENSG00000124733.3|MEA1	MEA1	-2.20948	-1.1437	8.82948e-09	9.63308e-08	-8.05406	-2.34993	-1.23262	1.45381e-05	0.000292954	-4.83749	10.93	10.7	10.57	27.99	27.44	29.7	9.17	9.23	25.47	27.69	1137	750	1887
ENSG00000136108.14	ENSG00000136108.14|CKAP2	CKAP2	-2.03828	-1.02736	1.8596e-10	4.23819e-09	-9.73058	-1.66583	-0.736245	9.25026e-05	0.000946783	-4.03385	29.72	32.34	27.16	55.67	54.45	53.33	24.02	24.16	40.59	41.02	614	1273	1887
ENSG00000137507.11	ENSG00000137507.11|LRRC32	LRRC32	28.8286	4.84943	4.04007e-08	3.44927e-07	7.39361	58.8458	5.87887	1.4521e-05	0.000292954	4.838	0.87	0.92	0.8	0.12	0.03	0.11	1.13	0.83	0.02	0.09	1368	520	1888
ENSG00000158352.15	ENSG00000158352.15|SHROOM4	SHROOM4	3.61044	1.85217	2.80648e-09	3.73172e-08	8.55184	3.1749	1.66671	6.75648e-05	0.000774536	4.17028	2.98	3.03	3.06	1.06	1.03	0.71	4.24	4.36	1.43	1.54	897	992	1889
ENSG00000198121.13	ENSG00000198121.13|LPAR1	LPAR1	1.85871	0.894302	7.44633e-09	8.31871e-08	8.12806	2.21659	1.14835	4.28217e-05	0.000580793	4.36834	15.1	16.81	14.48	9.08	8.78	8.27	16.3	17	7.77	7.92	1061	829	1890
ENSG00000166503.8	ENSG00000166503.8|RP11-382A20.3	RP11-382A20.3	-2.46949	-1.30421	3.62001e-11	1.23757e-09	-10.4413	-2.09556	-1.06734	0.000169085	0.0014401	-3.77189	13.57	15.57	14.49	36.79	37.67	35.16	10.9	11.94	32.32	32.88	434	1456	1890
ENSG00000179409.10	ENSG00000179409.10|GEMIN4	GEMIN4	-2.41304	-1.27085	1.42407e-10	3.51086e-09	-9.84647	-1.8977	-0.924251	0.000104736	0.00103091	-3.97991	7.56	7.06	7.83	19.79	20.26	20.5	6.87	7.59	15.37	15.41	579	1314	1893
ENSG00000001497.16	ENSG00000001497.16|LAS1L	LAS1L	-1.85278	-0.889693	1.87208e-09	2.68192e-08	-8.72768	-1.61004	-0.687098	3.66736e-05	0.000523079	-4.43565	18.58	19.42	19.41	37.24	38.45	39.21	18.6	18.99	31.62	33.02	914	980	1894
ENSG00000141576.14	ENSG00000141576.14|RNF157	RNF157	-3.15446	-1.6574	1.11793e-10	2.93209e-09	-9.95159	-3.84933	-1.94461	0.000118036	0.00112297	-3.92799	3.48	2.27	2.79	10.21	10.28	9.38	2.93	2.78	11.77	12.03	548	1346	1894
ENSG00000166685.11	ENSG00000166685.11|COG1	COG1	2.15778	1.10955	5.03681e-09	6.05802e-08	8.29784	2.20731	1.14229	5.23695e-05	0.000657551	4.28092	15.04	15.73	15.66	8.17	7.94	7.01	14.39	13.91	6.93	7.66	990	905	1895
ENSG00000235609.7	ENSG00000235609.7|AF127936.9	AF127936.9	2.36077	1.23926	1.57825e-09	2.33072e-08	8.80182	2.55858	1.35534	8.72056e-05	0.000909287	4.05946	3.54	3.78	3.43	1.64	1.77	1.69	4.39	3.97	1.81	1.89	805	1091	1896
ENSG00000113569.15	ENSG00000113569.15|NUP155	NUP155	-2.19362	-1.13332	3.1421e-09	4.06858e-08	-8.50278	-1.92524	-0.945037	2.76605e-05	0.000435178	-4.55814	9.76	10.29	9.71	23.97	23.54	24.21	8.68	8.64	17.16	17.25	985	911	1896
ENSG00000124783.12	ENSG00000124783.12|SSR1	SSR1	1.61558	0.692053	3.21983e-09	4.15399e-08	8.49217	1.78138	0.832993	6.35097e-05	0.000745465	4.19716	145.86	150.99	145.47	95.52	95.73	81.73	131.04	134.78	75.69	80.79	925	972	1897
ENSG00000058056.8	ENSG00000058056.8|USP13	USP13	-2.33772	-1.2251	1.57728e-08	1.56021e-07	-7.80209	-1.82756	-0.869919	1.12966e-05	0.000253293	-4.94705	2.28	2.9	2.39	7.13	6.94	5.48	2.6	3.18	5.37	4.91	1217	681	1898
ENSG00000103005.11	ENSG00000103005.11|USB1	USB1	-1.91923	-0.940531	3.32804e-10	6.68612e-09	-9.47781	-1.8851	-0.91464	7.89355e-05	0.000853136	-4.10273	45.13	44.34	44.17	88.65	88.79	87.59	44.04	42.8	85	84.67	684	1214	1898
ENSG00000157570.11	ENSG00000157570.11|TSPAN18	TSPAN18	-3.63489	-1.86191	2.98755e-11	1.07214e-09	-10.5247	-4.08912	-2.03179	0.000181372	0.00150951	-3.74143	2.34	3.48	2.76	11.01	11.35	10.57	3.96	3.24	16.75	16.35	416	1482	1898
ENSG00000060971.17	ENSG00000060971.17|ACAA1	ACAA1	2.18967	1.13071	1.58458e-09	2.33513e-08	8.80009	1.75522	0.811654	8.71762e-05	0.000909287	4.0596	36.97	38.8	38.52	17.84	19.32	20.07	36.21	33.75	22.7	22.23	807	1092	1899
ENSG00000089280.18	ENSG00000089280.18|FUS	FUS	-2.03867	-1.02763	2.02752e-12	1.5398e-10	-11.693	-1.68968	-0.756748	0.000353763	0.00240452	-3.45129	249.37	251.08	252.93	523.34	519.22	547.72	231.05	223.61	420.45	413.68	209	1690	1899
ENSG00000163923.9	ENSG00000163923.9|RPL39L	RPL39L	-2.61912	-1.38908	4.61132e-08	3.86691e-07	-7.33617	-3.21929	-1.68674	5.67507e-06	0.000169943	-5.24603	24.57	27.67	26.21	75.8	74.84	91.8	18.63	18.09	72.04	70.33	1366	534	1900
ENSG00000143067.4	ENSG00000143067.4|ZNF697	ZNF697	1.99449	0.996021	8.48295e-08	6.52723e-07	7.07145	2.39119	1.25773	8.19683e-06	0.00020833	5.08635	5.05	5.19	4.83	2.8	3.1	2.6	5.14	4.56	2.34	2.25	1489	412	1901
ENSG00000165699.13	ENSG00000165699.13|TSC1	TSC1	2.28559	1.19257	1.77467e-10	4.10603e-09	9.75088	2.10103	1.0711	0.00020524	0.00164304	3.68774	12.38	12.46	12.56	7.58	7.69	6.89	12.17	12.37	6.85	6.63	495	1406	1901
ENSG00000120334.15	ENSG00000120334.15|CENPL	CENPL	-2.65799	-1.41033	2.91281e-09	3.8387e-08	-8.53569	-2.37187	-1.24602	3.00961e-05	0.000460831	-4.52149	4.36	5.75	4.53	16.37	15.49	13.03	3.4	4.22	11.21	10.14	973	928	1901
ENSG00000123146.19	ENSG00000123146.19|ADGRE5	ADGRE5	-2.33466	-1.22321	2.54161e-09	3.43949e-08	-8.59489	-2.8257	-1.49861	3.12351e-05	0.0004717	-4.50536	10.79	10.36	10.12	25.43	26.78	23.13	6.18	7.89	24.51	25.74	959	942	1901
ENSG00000141076.17	ENSG00000141076.17|UTP4	UTP4	-1.90395	-0.928995	3.26425e-10	6.58275e-09	-9.48622	-1.59626	-0.674696	7.99335e-05	0.000860612	-4.09727	32.09	34.69	34.97	66.98	65.21	61.95	29.88	29.52	48.42	46.36	682	1222	1904
ENSG00000173227.13	ENSG00000173227.13|SYT12	SYT12	-4.80641	-2.26496	1.80406e-10	4.14848e-09	-9.74375	-9.87624	-3.30396	0.000100889	0.00100805	-3.99616	0.98	1.34	1.47	6.68	6.72	6.66	0.53	0.66	7.63	8.57	608	1296	1904
ENSG00000050344.8	ENSG00000050344.8|NFE2L3	NFE2L3	-3.50766	-1.81051	8.39995e-13	8.70465e-11	-12.0757	-2.95285	-1.56211	0.000428733	0.00276803	-3.36781	10.41	12.26	12.13	52.93	43.96	42.38	11.86	12.41	39.11	44.3	157	1749	1906
ENSG00000171681.12	ENSG00000171681.12|ATF7IP	ATF7IP	1.85003	0.887547	1.96029e-08	1.86994e-07	7.70768	2.00571	1.00411	2.46923e-05	0.000406286	4.60744	30.02	31.6	29.06	17.73	17.97	13.32	31.81	32.57	16.68	16.44	1248	660	1908
ENSG00000102804.14	ENSG00000102804.14|TSC22D1	TSC22D1	1.9016	0.927211	4.87384e-10	8.96209e-09	9.31213	1.82483	0.867765	0.000146928	0.00130494	3.83289	34.57	34.78	35	19.52	18.94	18.53	35.26	33.55	18.13	20.43	633	1275	1908
ENSG00000139323.13	ENSG00000139323.13|POC1B	POC1B	-2.58718	-1.37138	5.96279e-10	1.06067e-08	-9.22455	-2.39676	-1.26108	6.5712e-05	0.000762891	-4.18236	4.03	3.82	4.22	11.51	11.45	10.28	4.31	3.95	12.85	12.16	766	1146	1912
ENSG00000164093.15	ENSG00000164093.15|PITX2	PITX2	2.08723	1.06159	7.26624e-08	5.71117e-07	7.13869	2.19671	1.13535	9.95226e-06	0.000233794	5.00208	15.32	13.61	15.64	8.07	7.96	9.11	17.36	16.12	9.25	9.02	1470	444	1914
ENSG00000169251.12	ENSG00000169251.12|NMD3	NMD3	1.72183	0.783941	6.49548e-08	5.18877e-07	7.18739	1.85409	0.890711	1.08309e-05	0.000246189	4.96534	43.78	45.74	41.07	26.54	24.01	24.95	39.75	40.16	22.31	23.07	1451	463	1914
ENSG00000242247.10	ENSG00000242247.10|ARFGAP3	ARFGAP3	2.58625	1.37086	7.80998e-09	8.67054e-08	8.10735	2.09168	1.06466	4.427e-05	0.000590466	4.35389	16.67	18.46	17.6	7.28	7.67	7.3	15.08	15.5	6.99	9.24	1067	847	1914
ENSG00000132017.10	ENSG00000132017.10|DCAF15	DCAF15	-2.25421	-1.17262	1.01754e-08	1.08979e-07	-7.99245	-2.31724	-1.21241	1.55686e-05	0.000306711	-4.80775	5.17	7.6	7.12	16.01	18.35	17.41	6.36	5.54	16.78	17.2	1153	763	1916
ENSG00000091656.15	ENSG00000091656.15|ZFHX4	ZFHX4	2.47211	1.30574	9.98935e-09	1.07234e-07	8.00046	3.30279	1.72369	4.12387e-05	0.000565627	4.38469	2.62	2.57	2.41	1.41	1.07	0.94	3	3.02	0.98	1	1102	815	1917
ENSG00000168014.16	ENSG00000168014.16|C2CD3	C2CD3	2.36916	1.24437	2.23999e-10	4.85847e-09	9.64975	2.11365	1.07974	0.000194945	0.0015892	3.71009	15.51	17.36	15.49	6.39	8.76	7.72	11.2	12.48	7	6.72	529	1388	1917
ENSG00000259976.3	ENSG00000259976.3|RP11-553L6.5	RP11-553L6.5	3.51644	1.81411	1.43149e-08	1.43958e-07	7.84421	4.06473	2.02316	3.17736e-05	0.00047549	4.49793	3.22	3.84	3.33	1.13	1.18	0.87	3.83	3.96	0.98	1.03	1184	734	1918
ENSG00000165474.5	ENSG00000165474.5|GJB2	GJB2	-5.96646	-2.57688	7.86094e-10	1.31673e-08	-9.10453	-5.82708	-2.54277	5.90115e-05	0.000710017	-4.22906	1.27	1.08	1.35	9.36	8.27	9.8	1.03	1.17	8.23	8.02	808	1110	1918
ENSG00000069966.18	ENSG00000069966.18|GNB5	GNB5	-2.49053	-1.31645	6.64512e-08	5.2931e-07	-7.1775	-2.99668	-1.58337	4.82889e-06	0.000153193	-5.31615	2.14	2.84	2.09	9.02	8.23	7.78	2.57	1.95	8.93	8.61	1411	508	1919
ENSG00000143420.18	ENSG00000143420.18|ENSA	ENSA	-1.59837	-0.676597	2.33289e-08	2.17943e-07	-7.63211	-1.93198	-0.950081	9.77194e-06	0.000231258	-5.01002	49.19	47.21	51.22	87.98	86.82	87.47	43.92	43.63	93.74	92.75	1269	650	1919
ENSG00000169851.15	ENSG00000169851.15|PCDH7	PCDH7	4.40688	2.13976	5.95233e-12	3.3179e-10	11.2253	5.29683	2.40513	0.000418596	0.00271718	3.3782	7.03	7.39	7.28	1.7	1.66	1.51	3.57	3.87	0.71	1.2	185	1736	1921
ENSG00000172336.4	ENSG00000172336.4|POP7	POP7	-2.58305	-1.36907	7.47107e-08	5.84293e-07	-7.12662	-2.64633	-1.40399	4.17391e-06	0.000140144	-5.37946	19.93	16.46	17.9	51.79	51.18	63.53	14.82	14.7	45.5	48.25	1433	488	1921
ENSG00000168528.11	ENSG00000168528.11|SERINC2	SERINC2	-2.18143	-1.12528	3.59765e-08	3.1289e-07	-7.44398	-2.62828	-1.39412	7.52467e-06	0.000197839	-5.12351	4.58	4.95	4.4	11.77	12.11	12.85	3.47	3.5	11.93	11.05	1331	590	1921
ENSG00000140451.12	ENSG00000140451.12|PIF1	PIF1	-21.531	-4.42834	1.03507e-08	1.10369e-07	-7.98503	-19.8312	-4.3097	1.53551e-05	0.000303863	-4.81375	0.26	0.17	0.49	4.3	5.33	5.48	0.14	0.23	4.86	5.39	1159	762	1921
ENSG00000166881.9	ENSG00000166881.9|NEMP1	NEMP1	-1.9046	-0.929491	6.21654e-09	7.17603e-08	-8.20645	-1.69618	-0.762293	2.1289e-05	0.000372238	-4.67184	7.38	7.03	6.86	16.2	14.62	13.5	6.64	6.42	11.45	12.33	1081	840	1921
ENSG00000052841.14	ENSG00000052841.14|TTC17	TTC17	2.16705	1.11574	6.42169e-09	7.36825e-08	8.19235	1.88419	0.913941	4.85315e-05	0.000625841	4.31398	16.1	18.13	18.16	9.59	8.59	7.59	16.11	18.08	8.61	9.26	1036	886	1922
ENSG00000134882.15	ENSG00000134882.15|UBAC2	UBAC2	-1.77221	-0.825548	3.91255e-09	4.87794e-08	-8.40754	-1.99143	-0.993805	2.73755e-05	0.000433194	-4.56264	20.45	21.86	20.52	40.82	42.38	41.65	16.07	16.66	36.03	37.95	1016	907	1923
ENSG00000196453.7	ENSG00000196453.7|ZNF777	ZNF777	1.9364	0.953375	8.87346e-09	9.67421e-08	8.05191	1.82019	0.864091	4.35572e-05	0.000585291	4.36094	9.99	10.15	11.22	5.89	6.08	5.89	10.28	10.65	6.3	6.44	1084	842	1926
ENSG00000078618.21	ENSG00000078618.21|NRDC	NRDC	-1.78686	-0.83743	1.3192e-10	3.33549e-09	-9.87969	-1.70828	-0.772545	0.000122476	0.00115073	-3.91195	48.39	46.52	46.62	85.96	84.89	83.33	49.28	47.9	84.93	82.9	568	1359	1927
ENSG00000197457.9	ENSG00000197457.9|STMN3	STMN3	-5.09297	-2.34851	7.91233e-12	4.00112e-10	-11.1017	-5.83435	-2.54457	0.000282747	0.00205013	-3.5486	3.9	4.29	3.99	23.78	25.87	25.81	6.46	6.88	46.05	45.32	310	1617	1927
ENSG00000073921.17	ENSG00000073921.17|PICALM	PICALM	1.51416	0.598517	3.93028e-08	3.36485e-07	7.40558	1.60991	0.68698	1.70633e-05	0.000323224	4.76794	171.95	168.81	158.31	107.91	108.21	90.15	170.16	180.36	109.11	104.24	1365	564	1929
ENSG00000197635.9	ENSG00000197635.9|DPP4	DPP4	4.76633	2.25288	2.54338e-12	1.81573e-10	11.5946	4.10565	2.03761	0.000473461	0.00298116	3.32472	34.97	34.65	33.78	8.56	8.93	6.3	42.2	46.22	11.24	11.72	144	1785	1929
ENSG00000204590.12	ENSG00000204590.12|GNL1	GNL1	-1.68183	-0.750036	9.4912e-08	7.17483e-07	-7.02268	-1.82573	-0.868471	3.3356e-06	0.000121561	-5.47683	18.31	19.55	19.58	35.58	38.8	38.51	21.35	21.53	43.02	46.97	1482	450	1932
ENSG00000128590.4	ENSG00000128590.4|DNAJB9	DNAJB9	2.61526	1.38696	6.70148e-09	7.62051e-08	8.17383	3.27234	1.71032	4.89502e-05	0.000628396	4.31025	14.32	14.71	12.55	5.88	6.06	5.36	15.95	15.73	5.32	5.06	1043	890	1933
ENSG00000139722.6	ENSG00000139722.6|VPS37B	VPS37B	-1.88124	-0.911681	5.00859e-09	6.032e-08	-8.30028	-1.99082	-0.993363	2.58111e-05	0.000419477	-4.58819	14.65	14.49	16.76	29.37	32.74	30.77	13.18	13.62	28.68	28.12	1046	887	1933
ENSG00000106803.9	ENSG00000106803.9|SEC61B	SEC61B	1.71573	0.778823	1.95881e-09	2.78489e-08	8.70801	1.62712	0.702323	8.81164e-05	0.000915704	4.05494	376.6	369.61	371.07	215.97	210.91	231.33	338.64	322.25	200.18	210.47	839	1095	1934
ENSG00000112297.14	ENSG00000112297.14|AIM1	AIM1	-2.73624	-1.45219	5.74858e-10	1.03011e-08	-9.24044	-3.03983	-1.60399	6.97632e-05	0.000789476	-4.15637	6.22	5.34	6.58	20.2	19.09	15.39	3.63	4.33	13.85	14.84	761	1173	1934
ENSG00000151014.5	ENSG00000151014.5|NOCT	NOCT	1.92995	0.948566	9.80926e-08	7.38391e-07	7.00836	2.33069	1.22076	8.75938e-06	0.000215186	5.05753	12.27	12.37	12.5	7.7	6.69	6.74	11.19	12.77	5.04	6.1	1509	426	1935
ENSG00000168994.13	ENSG00000168994.13|PXDC1	PXDC1	2.28526	1.19236	3.50379e-09	4.44846e-08	8.45546	2.1901	1.131	6.78196e-05	0.00077552	4.16865	25.11	26.01	27.75	11.81	12.4	13.83	23.34	23.78	12.08	11.56	939	997	1936
ENSG00000179241.12	ENSG00000179241.12|LDLRAD3	LDLRAD3	-6.51651	-2.7041	1.37087e-08	1.3875e-07	-7.863	-5.49006	-2.45682	1.37794e-05	0.000284159	-4.86077	0.18	0.27	0.19	1.6	1.84	1.53	0.24	0.25	1.55	1.64	1199	737	1936
ENSG00000163029.15	ENSG00000163029.15|SMC6	SMC6	-2.90931	-1.54068	4.6634e-10	8.68291e-09	-9.3313	-1.98282	-0.98755	7.75538e-05	0.000845106	-4.1104	4.37	4.66	4.99	15.98	14.44	12.77	5.44	5.89	11.85	11.9	732	1205	1937
ENSG00000256683.6	ENSG00000256683.6|ZNF350	ZNF350	2.81859	1.49498	7.43497e-08	5.82493e-07	7.12872	2.61368	1.38608	1.12532e-05	0.000252983	4.94872	5.26	4.8	5.67	1.81	3.45	2.16	5.37	5.07	2.65	2.35	1474	466	1940
ENSG00000106266.10	ENSG00000106266.10|SNX8	SNX8	1.98408	0.988473	2.34655e-08	2.19142e-07	7.62957	2.10154	1.07145	2.54811e-05	0.000415647	4.59378	37.12	36.34	35.52	26.77	28.32	32	27.5	27.15	21.31	21.42	1271	669	1940
ENSG00000157657.14	ENSG00000157657.14|ZNF618	ZNF618	2.0126	1.00906	1.94287e-07	1.31096e-06	6.71156	2.12205	1.08546	4.43947e-06	0.000145371	5.35267	10.57	11.03	11.22	6.23	6.23	4.61	9.23	9.61	4.71	4.23	1645	296	1941
ENSG00000115652.14	ENSG00000115652.14|UXS1	UXS1	-1.59147	-0.670362	4.13028e-09	5.10785e-08	-8.38402	-1.70335	-0.768373	2.80606e-05	0.000439566	-4.5519	34.36	33.85	32.9	57.1	54.39	55.17	26.87	29	47.1	52.64	1024	917	1941
ENSG00000135899.17	ENSG00000135899.17|SP110	SP110	2.34964	1.23244	1.8844e-09	2.69489e-08	8.72483	2.07736	1.05475	9.10798e-05	0.000938391	4.04058	33.66	34.09	32.58	14.23	14.42	13.17	27.22	26.14	14.76	13.94	835	1107	1942
ENSG00000101928.12	ENSG00000101928.12|MOSPD1	MOSPD1	2.06203	1.04406	3.34353e-09	4.28369e-08	8.4758	1.89673	0.923514	7.11374e-05	0.000799216	4.1479	34.65	36.48	31.79	20.68	19.03	18.66	25.32	27.89	15.4	17.7	931	1012	1943
ENSG00000203805.10	ENSG00000203805.10|PLPP4	PLPP4	-4.70437	-2.234	3.29923e-09	4.24118e-08	-8.48159	-3.51791	-1.81472	3.25316e-05	0.000483551	-4.48769	1.32	2.03	2.05	10.07	10.18	9.67	2.61	2.39	12.36	10.54	990	954	1944
ENSG00000183513.8	ENSG00000183513.8|COA5	COA5	2.2864	1.19308	2.67282e-08	2.44315e-07	7.57303	1.97511	0.981932	2.35418e-05	0.000394794	4.62816	14.14	15.88	16.75	9.47	10.6	8.83	16.23	13.72	10.62	10.28	1298	648	1946
ENSG00000138780.14	ENSG00000138780.14|GSTCD	GSTCD	-2.45247	-1.29423	5.22285e-09	6.24496e-08	-8.28209	-2.05627	-1.04003	2.61358e-05	0.000422936	-4.58276	3.26	3.02	3.1	7.99	9.77	7.33	3.14	3.19	7.88	7.83	1054	892	1946
ENSG00000102572.14	ENSG00000102572.14|STK24	STK24	-1.94152	-0.957189	2.48325e-11	9.50983e-10	-10.605	-2.17996	-1.1243	0.00022453	0.00174702	-3.64873	42.22	39.86	40.61	90.61	78.59	78.35	35.97	31.39	67.78	73.07	392	1554	1946
ENSG00000137285.9	ENSG00000137285.9|TUBB2B	TUBB2B	-4.13665	-2.04846	2.12284e-11	8.53612e-10	-10.6731	-4.27776	-2.09686	0.000244833	0.0018561	-3.61113	8.5	7.71	7.6	35.63	37.89	39.92	12.91	11.09	56.81	57.53	375	1571	1946
ENSG00000138617.14	ENSG00000138617.14|PARP16	PARP16	2.93568	1.55369	8.43915e-09	9.26883e-08	8.0737	2.71388	1.44035	4.61251e-05	0.000606512	4.33606	11.71	10.24	9.96	3.47	4.38	3.48	8.24	8.89	3.63	3.3	1077	870	1947
ENSG00000174456.13	ENSG00000174456.13|C12orf76	C12orf76	3.53491	1.82168	2.92148e-08	2.6317e-07	7.5344	3.09489	1.62989	2.2497e-05	0.000384761	4.64788	8.35	7.64	6.94	2.71	3.48	2.56	9.25	8.21	3.73	3.96	1315	633	1948
ENSG00000084444.13	ENSG00000084444.13|FAM234B	FAM234B	-1.57798	-0.658082	6.13435e-08	4.94675e-07	-7.21223	-1.95659	-0.968341	5.96039e-06	0.000173882	-5.22473	4.31	4.76	4.44	8.21	8.45	7.84	4.14	3.83	8.83	8.8	1405	544	1949
ENSG00000172493.20	ENSG00000172493.20|AFF1	AFF1	2.10593	1.07445	1.75695e-08	1.7077e-07	7.75524	2.00111	1.0008	3.06321e-05	0.00046632	4.51382	14.16	14.62	12.98	7.49	6.97	5.79	14.93	14.73	8.03	7.7	1229	721	1950
ENSG00000116857.16	ENSG00000116857.16|TMEM9	TMEM9	2.00747	1.00538	4.09766e-10	7.84846e-09	9.38746	1.59331	0.672028	0.000173587	0.0014678	3.76048	177	177.52	189.2	83.93	86.24	93.12	152.57	156.8	95.79	96.14	608	1342	1950
ENSG00000138279.15	ENSG00000138279.15|ANXA7	ANXA7	-1.51846	-0.602609	2.18198e-09	3.04861e-08	-8.66115	-1.60723	-0.684574	4.41456e-05	0.000590466	-4.35511	83.67	87.09	93.22	133.34	132.51	123.61	82.61	82.34	134.35	132.77	930	1020	1950
ENSG00000137812.19	ENSG00000137812.19|KNL1	KNL1	-7.23474	-2.85494	4.54184e-10	8.53393e-09	-9.34277	-6.36656	-2.67051	8.00711e-05	0.000861538	-4.09652	0.76	0.75	0.51	5.69	5.28	4.76	0.45	0.38	3.77	3.74	727	1223	1950
ENSG00000085831.15	ENSG00000085831.15|TTC39A	TTC39A	6.30864	2.65733	2.9463e-12	2.00169e-10	11.5307	2.93949	1.55556	0.000499232	0.00310354	3.3017	19.84	21.23	19.85	3.4	3.99	3.57	14.33	13.84	5.37	5.1	151	1800	1951
ENSG00000115875.18	ENSG00000115875.18|SRSF7	SRSF7	-2.24306	-1.16547	1.43038e-11	6.35223e-10	-10.8445	-1.76087	-0.816291	0.000274972	0.00200926	-3.56071	77.2	75.69	75.12	186.28	188.31	200.05	70.5	66.99	140.33	143.19	348	1603	1951
ENSG00000127928.12	ENSG00000127928.12|GNGT1	GNGT1	4.80069	2.26324	1.03823e-07	7.73893e-07	6.9837	6.39339	2.67658	8.89803e-06	0.000217181	5.05071	12.5	9.84	9.45	2.44	1.81	1.68	10.68	11.8	1.48	1.92	1523	429	1952
ENSG00000204387.12	ENSG00000204387.12|C6orf48	C6orf48	1.93113	0.949447	1.42454e-08	1.43421e-07	7.84633	1.74466	0.802945	3.61246e-05	0.000518884	4.4422	179.42	187.88	179.6	92.46	95.69	109.84	163.85	163.97	100.7	98.43	1182	770	1952
ENSG00000147905.17	ENSG00000147905.17|ZCCHC7	ZCCHC7	1.85513	0.891519	1.5204e-08	1.51135e-07	7.81804	1.73591	0.795692	3.41492e-05	0.000498851	4.46662	19.92	18.01	17.38	10.35	11.23	9.81	16.28	16.57	9.68	10.82	1195	758	1953
ENSG00000128951.13	ENSG00000128951.13|DUT	DUT	-3.58914	-1.84364	9.44314e-12	4.62627e-10	-11.0249	-2.98033	-1.57547	0.000297911	0.00212743	-3.52591	23.37	24.58	23.3	98.36	85.67	96.87	22.13	23.85	82.07	78.21	319	1635	1954
ENSG00000197016.11	ENSG00000197016.11|ZNF470	ZNF470	3.23015	1.6916	1.21801e-07	8.83959e-07	6.91435	2.89884	1.53547	7.58824e-06	0.000198547	5.11986	2.42	2.09	1.94	0.6	0.95	0.47	2.37	2.11	0.85	0.87	1557	398	1955
ENSG00000154122.12	ENSG00000154122.12|ANKH	ANKH	-4.69663	-2.23163	3.85778e-10	7.51516e-09	-9.41366	-4.78794	-2.25941	8.64582e-05	0.000904884	-4.06319	2.27	1.66	1.5	10.98	12.04	13.13	1.16	0.6	11.59	10.86	704	1251	1955
ENSG00000235884.3	ENSG00000235884.3|LINC00941	LINC00941	-4.89883	-2.29244	3.26202e-11	1.14751e-09	-10.4865	-4.56316	-2.19003	0.000206846	0.00165289	-3.68435	4.47	4.7	4.97	27.22	28.06	27.87	3	3.31	20.69	21.11	424	1531	1955
ENSG00000237441.9	ENSG00000237441.9|RGL2	RGL2	-2.58404	-1.36963	6.51042e-09	7.4457e-08	-8.18639	-1.93936	-0.955582	2.33849e-05	0.000393586	-4.63107	3.85	4	4.86	12.76	12.28	12.9	8.02	8.21	16.73	15.93	1091	865	1956
ENSG00000130203.9	ENSG00000130203.9|APOE	APOE	17.4624	4.12618	1.19254e-09	1.84882e-08	8.92353	21.5558	4.43001	0.000122838	0.00115291	3.91067	8.13	7.22	7.21	0.5	0.32	0.74	12.72	13.77	0.63	0.87	758	1200	1958
ENSG00000096746.17	ENSG00000096746.17|HNRNPH3	HNRNPH3	-1.75641	-0.81263	9.07813e-10	1.47796e-08	-9.042	-1.55421	-0.636178	6.22203e-05	0.000735456	-4.20607	98.11	94.21	95.64	182.77	170.46	170.27	87.03	83.4	154.84	156.38	829	1129	1958
ENSG00000105520.10	ENSG00000105520.10|PLPPR2	PLPPR2	3.03487	1.60163	6.73015e-11	1.98998e-09	10.172	2.18639	1.12855	0.000300486	0.00213947	3.52218	16.12	18.02	19.25	6.62	6.51	6.2	17.34	14.58	8.42	7.23	374	1588	1962
ENSG00000138829.11	ENSG00000138829.11|FBN2	FBN2	2.7866	1.4785	3.75052e-08	3.24226e-07	7.42591	2.83259	1.50212	2.03561e-05	0.000360255	4.69131	0.9	1.23	1.04	0.3	0.35	0.35	4.42	4.01	1.57	1.36	1354	609	1963
ENSG00000122547.10	ENSG00000122547.10|EEPD1	EEPD1	-3.63747	-1.86294	1.58474e-09	2.33513e-08	-8.80004	-4.0115	-2.00414	5.05299e-05	0.000640901	-4.29645	3.08	2.56	3.02	13.09	16.89	16	2.09	0.79	14.53	14.52	895	1068	1963
ENSG00000184985.16	ENSG00000184985.16|SORCS2	SORCS2	-1.79865	-0.846918	8.19539e-08	6.33701e-07	-7.08643	-2.50905	-1.32714	5.00323e-06	0.000156109	-5.30075	5.43	4.85	5.4	12.81	13.93	11.09	6.61	5.67	16.21	16.26	1448	518	1966
ENSG00000186638.16	ENSG00000186638.16|KIF24	KIF24	-7.58955	-2.92401	8.27391e-09	9.10983e-08	-8.08229	-7.64727	-2.93495	2.11828e-05	0.000370917	-4.67402	0.26	0.19	0.21	2.27	2.02	1.78	0.17	0.23	1.75	1.85	1128	838	1966
ENSG00000242802.6	ENSG00000242802.6|AP5Z1	AP5Z1	1.68151	0.749754	6.71868e-07	3.86364e-06	6.17272	2.57201	1.3629	6.39178e-07	4.88768e-05	6.19438	16.7	17.55	18.12	10.74	10.56	11.75	23.02	24.31	9.33	8.91	1856	111	1967
ENSG00000046889.18	ENSG00000046889.18|PREX2	PREX2	2.41057	1.26937	1.43386e-08	1.44142e-07	7.84349	3.06285	1.61487	3.73989e-05	0.000529994	4.42714	4.89	4.54	4.89	2.04	1.61	1.39	5.02	4.89	1.73	1.8	1185	782	1967
ENSG00000167842.15	ENSG00000167842.15|MIS12	MIS12	-2.52861	-1.33835	1.29621e-10	3.29294e-09	-9.88733	-2.15551	-1.10803	0.000143477	0.00128247	-3.84322	6.86	6.42	5.77	18.09	17.69	17.77	5.85	6.02	14.61	14.91	565	1402	1967
ENSG00000184900.15	ENSG00000184900.15|SUMO3	SUMO3	-2.12368	-1.08657	7.2379e-09	8.11642e-08	-8.14039	-1.81501	-0.859975	2.24148e-05	0.000384349	-4.64947	32.4	29.25	30.7	66.32	68.66	71.38	26.23	27.91	51.5	51.49	1113	856	1969
ENSG00000154127.9	ENSG00000154127.9|UBASH3B	UBASH3B	-4.06126	-2.02193	7.23268e-13	7.72451e-11	-12.1407	-3.80379	-1.92744	0.000517079	0.00317692	-3.28644	6.77	6.87	6.4	30.16	29.08	27.05	6.11	6.47	26.83	23.83	152	1817	1969
ENSG00000078699.21	ENSG00000078699.21|CBFA2T2	CBFA2T2	1.99001	0.992779	1.80966e-08	1.75255e-07	7.7424	1.69315	0.759712	3.22906e-05	0.000481321	4.49092	7.47	7.77	7.13	4.28	4.09	3.38	6.46	7.14	4.33	4.17	1233	737	1970
ENSG00000152684.10	ENSG00000152684.10|PELO	PELO	1.8272	0.869637	8.93326e-09	9.72749e-08	8.04899	1.56613	0.647203	4.83862e-05	0.000625218	4.31528	45.23	41.99	45.94	24.02	22.35	24.83	34.8	33.69	20.32	21.94	1086	884	1970
ENSG00000113407.13	ENSG00000113407.13|TARS	TARS	-1.61103	-0.68798	3.44305e-10	6.85019e-09	-9.46306	-1.58973	-0.668785	9.38195e-05	0.000955825	-4.02771	96.83	92.31	89.43	150.06	145.83	148.81	86.02	86.52	121.43	126.33	692	1278	1970
ENSG00000203523.3	ENSG00000203523.3|TAS2R2P	TAS2R2P	26.186	4.71073	1.48697e-07	1.04424e-06	6.8277	42.4692	5.40835	6.82524e-06	0.000185912	5.16588	0.7	0.52	0.82	0	0	0	1.18	0.93	0	0	1595	376	1971
ENSG00000196968.10	ENSG00000196968.10|FUT11	FUT11	2.50953	1.32742	8.49229e-10	1.40573e-08	9.07097	1.71564	0.778749	0.000142524	0.00127784	3.84611	32.41	30.06	31.87	12.52	14.2	11.95	28.59	28.13	17.51	17.37	707	1264	1971
ENSG00000153822.13	ENSG00000153822.13|KCNJ16	KCNJ16	2.38634	1.2548	4.72996e-11	1.54767e-09	10.3251	2.00799	1.00576	0.000335152	0.00231586	3.47476	91.04	90.69	83.4	36.55	32.71	31.92	87.59	88.34	40.7	41.56	338	1633	1971
ENSG00000102316.16	ENSG00000102316.16|MAGED2	MAGED2	2.16468	1.11416	3.16897e-12	2.12059e-10	11.4991	1.73329	0.793513	0.000515622	0.00317337	3.28767	228.52	227.8	232.91	100.96	100.33	94.67	262.39	272.3	131.13	138.19	157	1814	1971
ENSG00000153086.13	ENSG00000153086.13|ACMSD	ACMSD	6.1658	2.62429	7.14894e-08	5.63723e-07	7.14576	4.48466	2.165	1.38541e-05	0.000285156	4.85842	3.47	3.17	3.95	0.61	0.48	0.67	3.44	3.71	0.89	0.81	1465	508	1973
ENSG00000107738.19	ENSG00000107738.19|VSIR	VSIR	6.5924	2.7208	2.03823e-10	4.51488e-09	9.69075	2.19134	1.13182	0.000226988	0.00176041	3.644	4.1	6.14	6.08	1.08	0.93	0.74	3.43	3.45	1.84	1.94	518	1455	1973
ENSG00000104812.14	ENSG00000104812.14|GYS1	GYS1	2.51153	1.32856	6.64463e-11	1.97124e-09	10.1775	1.99029	0.99298	0.000307036	0.00217091	3.51281	21.84	21.15	22.42	8.61	9.59	8.95	23.67	24.37	12.27	11.55	371	1602	1973
ENSG00000158458.19	ENSG00000158458.19|NRG2	NRG2	-5.92857	-2.56769	6.7982e-09	7.70425e-08	-8.16761	-4.72851	-2.24139	2.40159e-05	0.000398879	-4.6195	0.99	0.63	0.84	4.8	5.57	4.24	1.4	1.05	6.52	5.06	1101	873	1974
ENSG00000126368.5	ENSG00000126368.5|NR1D1	NR1D1	-3.13066	-1.64647	4.2497e-08	3.60486e-07	-7.37164	-3.73169	-1.89983	8.69969e-06	0.000214118	-5.0605	1.12	0.92	0.82	3.33	3.6	3.73	0.7	0.81	3.58	3.57	1352	623	1975
ENSG00000213676.10	ENSG00000213676.10|ATF6B	ATF6B	-1.83747	-0.877719	9.16397e-10	1.48922e-08	-9.03792	-1.57125	-0.651916	6.57705e-05	0.000762891	-4.18197	17.11	17.21	17.7	31.18	31.3	32.95	27.12	27.12	36.69	37.52	830	1147	1977
ENSG00000118785.13	ENSG00000118785.13|SPP1	SPP1	2.64125	1.40122	2.37478e-12	1.73505e-10	11.6244	1.89937	0.925524	0.000536001	0.00325488	3.27083	712.48	702.41	693.98	236.22	243.6	246.54	688.96	668.77	349.8	350.24	140	1838	1978
ENSG00000168517.10	ENSG00000168517.10|HEXIM2	HEXIM2	3.38241	1.75805	1.71107e-08	1.67223e-07	7.76673	2.49003	1.31616	3.43218e-05	0.000499946	4.46443	12.66	12.82	13.62	4.04	3.73	4.66	10.43	11.56	4.72	4.78	1220	760	1980
ENSG00000106004.4	ENSG00000106004.4|HOXA5	HOXA5	3.3019	1.72329	6.69589e-10	1.16091e-08	9.17419	2.51393	1.32995	0.000159751	0.00138354	3.79656	12.76	12.04	16.35	6.8	4.04	4.8	10.61	12.62	3.86	5.16	674	1306	1980
ENSG00000121236.20	ENSG00000121236.20|TRIM6	TRIM6	2.42116	1.2757	1.83856e-09	2.64207e-08	8.73552	2.46859	1.30369	0.000104128	0.00102933	3.98243	17.65	17.27	16.84	7.67	8.02	6.64	18.68	19.33	8.29	7.83	831	1150	1981
ENSG00000141552.17	ENSG00000141552.17|ANAPC11	ANAPC11	-2.36659	-1.24281	1.5285e-07	1.06779e-06	-6.81573	-2.99094	-1.5806	2.86254e-06	0.000112704	-5.54325	22.59	23	24.35	63.23	62.55	78.53	20.98	20.91	73.12	82.78	1564	420	1984
ENSG00000067369.13	ENSG00000067369.13|TP53BP1	TP53BP1	1.87783	0.909066	3.27877e-08	2.89494e-07	7.48429	1.94221	0.957698	2.36191e-05	0.000394794	4.62674	22.85	21.74	21.56	14.96	13.26	10.38	26.55	24.48	14.03	12.12	1336	649	1985
ENSG00000132436.11	ENSG00000132436.11|FIGNL1	FIGNL1	-4.706	-2.2345	9.36632e-12	4.59707e-10	-11.0284	-2.59082	-1.37341	0.00032791	0.00227952	-3.48424	2.77	3.77	2.79	19.07	20.28	19.43	4.11	4.44	13.44	13.9	318	1669	1987
ENSG00000164362.18	ENSG00000164362.18|TERT	TERT	-39.028	-5.28644	4.22147e-08	3.58616e-07	-7.37454	-29.5595	-4.88555	9.36235e-06	0.000225156	-5.02862	0.02	0.06	0.02	1.15	1.25	1.49	0.03	0.04	1.92	1.42	1351	637	1988
ENSG00000127914.16	ENSG00000127914.16|AKAP9	AKAP9	2.33742	1.22492	6.50413e-09	7.44365e-08	8.18681	2.75382	1.46144	5.89803e-05	0.000709965	4.22929	17.79	16.94	18.34	9.45	8.21	10.33	19.46	18.27	10.34	9.47	1039	950	1989
ENSG00000169683.7	ENSG00000169683.7|LRRC45	LRRC45	-2.70658	-1.43647	2.8539e-08	2.58653e-07	-7.54456	-2.34057	-1.22686	1.17067e-05	0.000258329	-4.93156	2.74	2.7	2.83	9.08	10.37	9.34	3.88	3.51	10.85	10.2	1295	694	1989
ENSG00000105808.17	ENSG00000105808.17|RASA4	RASA4	5.82892	2.54323	1.26201e-07	9.11056e-07	6.89894	5.30834	2.40826	9.09541e-06	0.000220372	5.04118	4.55	2.24	2.62	0.56	0.8	0.58	3.51	3.1	1.06	0.92	1560	432	1992
ENSG00000119720.17	ENSG00000119720.17|NRDE2	NRDE2	2.27398	1.18522	3.01882e-09	3.94358e-08	8.52016	2.34513	1.22967	8.47167e-05	0.000893096	4.07203	8.65	10.37	10.22	4.58	5.05	4.79	7.58	8.58	4.35	5.2	913	1079	1992
ENSG00000071553.16	ENSG00000071553.16|ATP6AP1	ATP6AP1	1.84283	0.881926	7.83979e-10	1.31401e-08	9.1057	1.64119	0.714742	0.000151916	0.00133313	3.8184	92.58	93.64	96.65	50.05	51.29	53.35	83.04	83.97	50.9	51.3	699	1293	1992
ENSG00000119673.14	ENSG00000119673.14|ACOT2	ACOT2	3.19462	1.67564	4.74912e-10	8.81792e-09	9.32339	2.40387	1.26536	0.000186018	0.00153995	3.73044	48.45	48.07	53.1	16.07	15.17	17.6	45.11	46.78	21.31	17.56	627	1365	1992
ENSG00000111231.8	ENSG00000111231.8|GPN3	GPN3	-2.00752	-1.00541	1.02688e-08	1.0964e-07	-7.98848	-1.97049	-0.978554	2.10262e-05	0.000369397	-4.67724	22.13	21.51	20.56	45.82	52.42	49.65	18.01	15.79	45.01	41.83	1157	835	1992
ENSG00000151135.9	ENSG00000151135.9|TMEM263	TMEM263	2.62242	1.3909	3.83273e-10	7.48056e-09	9.41649	2.72317	1.44529	0.000201968	0.00162887	3.69472	137.61	134.6	131.87	39.83	42.1	39.96	136.84	127.04	44.52	42.26	596	1398	1994
ENSG00000144369.12	ENSG00000144369.12|FAM171B	FAM171B	3.05626	1.61177	6.29887e-11	1.89179e-09	10.2007	3.28544	1.71609	0.000333346	0.00230821	3.4771	7.84	8.11	7.34	2.81	2.77	2.59	7.59	7.17	2.42	2.39	369	1629	1998
ENSG00000276570.1	ENSG00000276570.1|CTD-2587H24.14	CTD-2587H24.14	-5.25532	-2.39378	3.12427e-08	2.78245e-07	-7.50525	-2.88266	-1.5274	1.15392e-05	0.000256813	-4.93782	0.36	0.27	0.29	1.81	1.93	1.73	0.67	0.72	2.5	2.45	1308	691	1999
ENSG00000184227.7	ENSG00000184227.7|ACOT1	ACOT1	3.11311	1.63835	5.84185e-10	1.04472e-08	9.23345	2.22186	1.15177	0.000177869	0.00149304	3.7499	16.75	17.69	17.2	5.78	6.7	5.91	14.63	16.88	7.66	8.38	649	1351	2000
ENSG00000155508.13	ENSG00000155508.13|CNOT8	CNOT8	1.94644	0.960841	9.91838e-11	2.67226e-09	10.0036	1.52004	0.604105	0.000300258	0.0021391	3.52251	48.96	51.46	50.51	26.08	26.57	26.07	46.44	48.57	33.29	31.53	414	1586	2000
ENSG00000130818.11	ENSG00000130818.11|ZNF426	ZNF426	1.98196	0.986928	3.9307e-08	3.36485e-07	7.40553	2.07625	1.05398	2.29829e-05	0.000389296	4.6386	4.01	3.91	4.05	1.99	2.17	1.96	3.77	3.77	2.41	1.96	1364	639	2003
ENSG00000163516.13	ENSG00000163516.13|ANKZF1	ANKZF1	2.8378	1.50477	1.14415e-09	1.78783e-08	8.94152	2.07544	1.05342	0.000138001	0.00124962	3.86012	23.49	25.29	25.9	7.86	9.3	9.84	35.56	36.67	17.77	19.05	754	1249	2003
ENSG00000170468.7	ENSG00000170468.7|RIOX1	RIOX1	-2.23902	-1.16286	2.06213e-08	1.9566e-07	-7.68568	-2.07421	-1.05256	1.45297e-05	0.000292954	-4.83774	3.33	3.37	3.64	9.8	8.62	9.86	3.11	3.2	7.93	8.61	1253	751	2004
ENSG00000176678.5	ENSG00000176678.5|FOXL1	FOXL1	-3.39479	-1.76332	1.51534e-07	1.05999e-06	-6.81949	-5.93088	-2.56825	3.22438e-06	0.000119893	-5.49155	0.37	0.37	0.43	1.44	1.61	1.88	0.33	0.41	2.54	2.98	1563	444	2007
ENSG00000107833.10	ENSG00000107833.10|NPM3	NPM3	-2.18162	-1.1254	1.06456e-07	7.89333e-07	-6.97283	-2.27316	-1.1847	4.8403e-06	0.000153371	-5.31513	23.49	18.3	25.23	55.32	51.71	67.49	22.17	19.62	52.96	57.06	1501	509	2010
ENSG00000165868.13	ENSG00000165868.13|HSPA12A	HSPA12A	1.65178	0.724026	2.55651e-07	1.66892e-06	6.59235	1.76006	0.815621	5.36329e-06	0.000163525	5.27057	9.22	9.68	8.54	6.52	5.93	5.38	15.1	15.46	8.32	8.5	1690	322	2012
ENSG00000132003.9	ENSG00000132003.9|ZSWIM4	ZSWIM4	-2.52347	-1.33541	2.39734e-07	1.5758e-06	-6.62027	-3.70653	-1.89007	2.15306e-06	9.70453e-05	-5.66694	1.03	1.2	1.02	3.25	3.59	3.13	0.93	0.86	4.29	4.28	1637	376	2013
ENSG00000242372.6	ENSG00000242372.6|EIF6	EIF6	-1.77149	-0.82496	3.51557e-08	3.0665e-07	-7.454	-1.70288	-0.767976	1.14426e-05	0.000255268	-4.94148	125.35	125.89	133.95	227.23	223.45	248.62	106.53	107.86	190.16	185.03	1325	688	2013
ENSG00000143891.16	ENSG00000143891.16|GALM	GALM	3.14725	1.65409	3.46575e-09	4.40435e-08	8.4602	2.0549	1.03907	8.44083e-05	0.000891883	4.07362	11.42	11.69	9.72	3.11	3.73	4.03	6.39	7.19	5.29	4.34	938	1076	2014
ENSG00000118939.17	ENSG00000118939.17|UCHL3	UCHL3	-1.65746	-0.728971	4.08198e-08	3.48207e-07	-7.38913	-1.97341	-0.980688	1.06948e-05	0.000245221	-4.97083	38.62	40.09	38.27	69.29	69.47	73.34	26.22	29.13	62.61	61.19	1347	668	2015
ENSG00000177239.14	ENSG00000177239.14|MAN1B1	MAN1B1	-1.64228	-0.715704	8.36781e-09	9.20183e-08	-8.07739	-1.68995	-0.756983	2.57408e-05	0.000419156	-4.58938	21.03	20.41	21.22	36.01	37.08	38.25	22.45	21.89	39.08	40.71	1130	886	2016
ENSG00000154920.14	ENSG00000154920.14|EME1	EME1	-9.05542	-3.17878	4.06354e-10	7.79429e-09	-9.3911	-6.52051	-2.70498	0.000102712	0.00101947	-3.98838	0.72	0.75	1.17	8.13	7.1	8.64	0.87	1.37	9.25	7.15	713	1303	2016
ENSG00000124782.19	ENSG00000124782.19|RREB1	RREB1	1.92202	0.942623	1.04766e-07	7.78701e-07	6.97978	1.70761	0.771975	1.25337e-05	0.000268134	4.90192	9.11	9.92	9.54	5.79	5.27	4.23	9.64	8.97	5.6	5.47	1527	490	2017
ENSG00000158747.13	ENSG00000158747.13|NBL1	NBL1	-5.39775	-2.43236	6.38057e-09	7.33052e-08	-8.19514	-6.34053	-2.6646	3.03948e-05	0.000463775	-4.5172	1.81	1.65	1.75	10.67	14.87	15.52	1.45	1.91	15.03	13.49	1086	931	2017
ENSG00000178035.11	ENSG00000178035.11|IMPDH2	IMPDH2	-1.83732	-0.877604	2.88133e-09	3.80501e-08	-8.54041	-1.84236	-0.881556	4.81402e-05	0.000623138	-4.31749	73.14	74.84	75.4	134.82	136.88	144.8	75.87	79.99	144.53	140.37	971	1046	2017
ENSG00000066933.15	ENSG00000066933.15|MYO9A	MYO9A	2.19627	1.13505	1.60305e-08	1.58172e-07	7.79505	2.13548	1.09456	4.03536e-05	0.000556952	4.39412	7.23	8.04	6.96	3.65	4.08	3.4	7.25	7.51	3.2	4.49	1208	810	2018
ENSG00000116285.12	ENSG00000116285.12|ERRFI1	ERRFI1	-1.51205	-0.596504	4.37036e-08	3.69267e-07	-7.35948	-1.89627	-0.923167	1.04302e-05	0.000242405	-4.98171	17.2	17.41	16.67	28.55	27.62	25.73	15.66	16.45	31.86	31.87	1358	660	2018
ENSG00000106479.10	ENSG00000106479.10|ZNF862	ZNF862	2.37047	1.24517	3.87091e-08	3.32432e-07	7.41219	2.24369	1.16587	2.47324e-05	0.000406693	4.60673	5.96	6.5	4.71	3.86	4.06	3.15	7.18	5.64	3.66	4.13	1360	661	2021
ENSG00000101158.13	ENSG00000101158.13|NELFCD	NELFCD	-1.70293	-0.768023	4.07478e-09	5.06031e-08	-8.3899	-1.87928	-0.910181	4.04008e-05	0.000557312	-4.39361	28.25	30.16	31.72	52.31	56.5	50.75	27.44	28.61	53.95	56.88	1020	1002	2022
ENSG00000100726.14	ENSG00000100726.14|TELO2	TELO2	-5.46115	-2.44921	5.85176e-10	1.0458e-08	-9.23271	-2.81923	-1.4953	8.73806e-05	0.000909487	-4.05859	2.86	2.67	3.29	16.02	17.64	19.64	7.12	6.66	17.31	19.36	763	1259	2022
ENSG00000144566.10	ENSG00000144566.10|RAB5A	RAB5A	1.80044	0.848353	7.51496e-09	8.38134e-08	8.12407	1.65856	0.72993	6.17725e-05	0.000731265	4.2092	51.33	50.77	47.55	30.93	26.53	23.16	42.42	41.89	26.58	29.25	1063	962	2025
ENSG00000149428.18	ENSG00000149428.18|HYOU1	HYOU1	-1.68837	-0.75563	2.24184e-10	4.85853e-09	-9.6494	-1.57369	-0.654147	0.000134823	0.00122878	-3.87024	33.27	31.45	31.06	53.81	55.05	53.42	31.26	32.31	49.87	51.64	642	1384	2026
ENSG00000134324.11	ENSG00000134324.11|LPIN1	LPIN1	-2.17906	-1.12371	7.70524e-09	8.57208e-08	-8.11321	-2.31299	-1.20976	2.74259e-05	0.000433732	-4.56184	3.55	3.4	3.12	9.35	8.99	7.56	3.95	3.98	10.92	11.33	1119	908	2027
ENSG00000148358.19	ENSG00000148358.19|GPR107	GPR107	1.84083	0.880354	4.9639e-10	9.09651e-09	9.30418	1.57923	0.659219	0.000198957	0.0016099	3.70124	40.18	40.76	39.39	25.33	24.95	19.74	32.2	34.27	19.8	20.57	635	1394	2029
ENSG00000148335.14	ENSG00000148335.14|NTMT1	NTMT1	-2.00611	-1.0044	1.03575e-07	7.72476e-07	-6.98474	-1.95555	-0.967573	5.70723e-06	0.000170299	-5.24357	44.98	40.45	42.63	93.18	94.49	106.39	36.32	39.25	75.99	80.64	1494	535	2029
ENSG00000179134.15	ENSG00000179134.15|SAMD4B	SAMD4B	-1.54472	-0.627342	2.04462e-08	1.94206e-07	-7.68939	-1.68791	-0.755237	1.65252e-05	0.000318212	-4.78185	27.74	30.44	29.4	48.67	50.72	51.33	27.33	29.29	47.25	47.01	1252	778	2030
ENSG00000050426.15	ENSG00000050426.15|LETMD1	LETMD1	2.09681	1.06819	3.77807e-09	4.73168e-08	8.42273	2.06636	1.04709	8.45126e-05	0.000892629	4.07308	22.99	22.82	24.94	13.56	12.04	11.85	26.13	30.7	16.34	13.1	954	1077	2031
ENSG00000169118.17	ENSG00000169118.17|CSNK1G1	CSNK1G1	2.31389	1.21032	6.07466e-09	7.04055e-08	8.21648	2.26528	1.17969	7.02725e-05	0.000793204	4.15321	8.95	9.78	9.59	6.01	4.78	6.08	10.34	9.16	4.76	6.25	1025	1007	2032
ENSG00000167088.10	ENSG00000167088.10|SNRPD1	SNRPD1	-1.91497	-0.93732	5.85577e-09	6.83045e-08	-8.23242	-1.70497	-0.769746	3.36827e-05	0.000495374	-4.47259	91.17	87.26	90.75	172.47	163.74	183.86	80.98	87.92	136.96	137.25	1073	960	2033
[truncated: 4,220 more rows]
