# Supplementary material for: Inhibition of HSP 90 is associated with potent anti-tumor activity in Papillary Renal Cell Carcinoma
Source: J Exp Clin Cancer Res. 2022 Jun 27;41:208. doi: 10.1186/s13046-022-02416-z (PMC9235180; doi:10.1186/s13046-022-02416-z)
Supplement: Supplementary file 3 — Additional file 3:Supplementary Table S4. Gene set enrichment analysis (GSEA) analysis. [file 13046_2022_2416_MOESM3_ESM.xlsx]

## Sheet: Sheet1
				NES	NES	FDR q VALUE	FDR q VALUE
				UOK342	UOK345	UOK342	UOK345
			MITOTIC_SPINDLE	-1.95871	-2.25457	0	0
			MYC_TARGETS_V2	-2.27518	-2.04012	0	0
			MYC_TARGETS_V1	-2.75332	-2.91079	0	0
			G2M_CHECKPOINT	-2.88837	-2.99352	0	0
			E2F_TARGETS	-3.15471	-3.30797	0	0
			UV_RESPONSE_DN	1.37852	1.5338	0.0507635	0.0318362
			KRAS_SIGNALING_DN	1.62501	1.5066	0.0064559	0.0262811
			P53_PATHWAY	1.69417	1.43636	0.00637116	0.0322723
			HYPOXIA	1.77035	1.43284	0.00265694	0.0276314
			PROTEIN_SECRETION	2.04386	2.12047	0	0
